# Supplementary material for: Interplay between Cruciferous Vegetables and the Gut Microbiome: A Multi-Omic Approach
Source: Nutrients. 2022 Dec 22;15(1):42. doi: 10.3390/nu15010042 (PMC9824405; doi:10.3390/nu15010042)
Supplement: Supplementary file 1 [file nutrients-15-00042-s001.zip]

Archive with 11 entries (11 files):
- Supplemental_Figure_S1.jpeg
- Supplemental_Figure_S2_Signs.jpeg
- Supplemental_Figure_S3_Signs.jpeg
- Supplemental_Figure_S4.jpeg
- Supplemental_Table_S1.xlsx
- Supplemental_Table_S2.xlsx
- Supplemental_Table_S3.xlsx
- Supplemental_Table_S4.xlsx
- Supplemental_Table_S5.xlsx
- Supplemental_Table_S6.xlsx
- Supplemental_Table_S7.xlsx
