# Supplementary material for: Interplay between Cruciferous Vegetables and the Gut Microbiome: A Multi-Omic Approach
Source: Nutrients. 2022 Dec 22;15(1):42. doi: 10.3390/nu15010042 (PMC9824405; doi:10.3390/nu15010042)
Supplement: Supplementary file 1 [file nutrients-15-00042-s001.zip › Supplemental_Table_S1.xlsx]

## Sheet: Supplemental_Table1
Taxonomy of ASVs Present
ASV	Kingdom	Phylum	Class	Order	Family	Genus
ASV1	Bacteria	Proteobacteria	Gammaproteobacteria	Enterobacteriales	Enterobacteriaceae	Escherichia/Shigella
ASV2	Bacteria	Firmicutes	Clostridia	Clostridiales	Clostridiaceae_1	f_Clostridiaceae_1_ASV2
ASV4	Bacteria	Firmicutes	Clostridia	Clostridiales	Clostridiaceae_1	Clostridium_sensu_stricto_1
ASV49	Bacteria	Firmicutes	Bacilli	Lactobacillales	Enterococcaceae	Melissococcus
ASV68	Bacteria	Firmicutes	Bacilli	Lactobacillales	Enterococcaceae	f_Enterococcaceae_ASV68
ASV71	Bacteria	Firmicutes	Bacilli	Lactobacillales	Enterococcaceae	Enterococcus
ASV72	Bacteria	Firmicutes	Bacilli	Lactobacillales	Enterococcaceae	f_Enterococcaceae_ASV72
ASV76	Bacteria	Firmicutes	Bacilli	Lactobacillales	Enterococcaceae	f_Enterococcaceae_ASV76
ASV83	Bacteria	Bacteroidetes	Bacteroidia	Bacteroidales	Bacteroidaceae	Bacteroides
ASV85	Bacteria	Firmicutes	Bacilli	Lactobacillales	Enterococcaceae	f_Enterococcaceae_ASV85
ASV89	Bacteria	Firmicutes	Bacilli	Lactobacillales	Enterococcaceae	f_Enterococcaceae_ASV89
ASV91	Bacteria	Firmicutes	Bacilli	Lactobacillales	Enterococcaceae	f_Enterococcaceae_ASV91
ASV93	Bacteria	Firmicutes	Bacilli	Lactobacillales	Enterococcaceae	f_Enterococcaceae_ASV93
ASV96	Bacteria	Firmicutes	Bacilli	Lactobacillales	Enterococcaceae	f_Enterococcaceae_ASV96
ASV130	Bacteria	Firmicutes	Clostridia	Clostridiales	Clostridiaceae_1	f_Clostridiaceae_1_ASV130
ASV132	Bacteria	Firmicutes	Clostridia	Clostridiales	Clostridiaceae_1	f_Clostridiaceae_1_ASV132
ASV134	Bacteria	Firmicutes	Clostridia	Clostridiales	Lachnospiraceae	Agathobacter
ASV141	Bacteria	Firmicutes	Clostridia	Clostridiales	Clostridiaceae_1	f_Clostridiaceae_1_ASV141
ASV145	Bacteria	Firmicutes	Clostridia	Clostridiales	Ruminococcaceae	Faecalibacterium
ASV148	Bacteria	Firmicutes	Clostridia	Clostridiales	Ruminococcaceae	Subdoligranulum
ASV151	Bacteria	Firmicutes	Clostridia	Clostridiales	Lachnospiraceae	Blautia
ASV155	Bacteria	Actinobacteria	Actinobacteria	Bifidobacteriales	Bifidobacteriaceae	Bifidobacterium
ASV157	Bacteria	Firmicutes	Clostridia	Clostridiales	Clostridiaceae_1	f_Clostridiaceae_1_ASV157
ASV168	Bacteria	Firmicutes	Clostridia	Clostridiales	Clostridiaceae_1	f_Clostridiaceae_1_ASV168
ASV172	Bacteria	Firmicutes	Clostridia	Clostridiales	Clostridiaceae_1	f_Clostridiaceae_1_ASV172
ASV229	Bacteria	Verrucomicrobia	Verrucomicrobiae	Verrucomicrobiales	Akkermansiaceae	Akkermansia
ASV241	Bacteria	Firmicutes	Clostridia	Clostridiales	Peptostreptococcaceae	Intestinibacter
ASV256	Bacteria	Firmicutes	Clostridia	Clostridiales	Lachnospiraceae	Anaerostipes
ASV277	Bacteria	Firmicutes	Clostridia	Clostridiales	Peptostreptococcaceae	Paeniclostridium
ASV286	Bacteria	Firmicutes	Erysipelotrichia	Erysipelotrichales	Erysipelotrichaceae	Turicibacter
ASV291	Bacteria	Firmicutes	Clostridia	Clostridiales	Lachnospiraceae	f_Lachnospiraceae_ASV291
ASV310	Bacteria	Firmicutes	Clostridia	Clostridiales	Lachnospiraceae	Fusicatenibacter
ASV354	Bacteria	Firmicutes	Clostridia	Clostridiales	Lachnospiraceae	f_Lachnospiraceae_ASV354
ASV398	Bacteria	Firmicutes	Clostridia	Clostridiales	Lachnospiraceae	f_Lachnospiraceae_ASV398
ASV415	Bacteria	Firmicutes	Clostridia	Clostridiales	Lachnospiraceae	Roseburia
ASV418	Bacteria	Bacteroidetes	Bacteroidia	Bacteroidales	Tannerellaceae	Parabacteroides
ASV427	Bacteria	Firmicutes	Clostridia	Clostridiales	Lachnospiraceae	Dorea
ASV439	Bacteria	Firmicutes	Clostridia	Clostridiales	Peptostreptococcaceae	Romboutsia
ASV457	Bacteria	Firmicutes	Clostridia	Clostridiales	Clostridiaceae_1	f_Clostridiaceae_1_ASV457
ASV461	Bacteria	Firmicutes	Clostridia	Clostridiales	Lachnospiraceae	Lachnoclostridium
ASV462	Bacteria	Firmicutes	Clostridia	Clostridiales	Clostridiaceae_1	f_Clostridiaceae_1_ASV462
ASV482	Bacteria	Firmicutes	Clostridia	Clostridiales	Lachnospiraceae	Coprococcus_3
ASV487	Bacteria	Firmicutes	Clostridia	Clostridiales	Lachnospiraceae	Lachnospira
ASV495	Bacteria	Firmicutes	Clostridia	Clostridiales	Ruminococcaceae	Ruminococcaceae_UCG-013
ASV501	Bacteria	Firmicutes	Negativicutes	Selenomonadales	Veillonellaceae	Megasphaera
ASV514	Bacteria	Firmicutes	Clostridia	Clostridiales	Ruminococcaceae	Ruminococcus_2
ASV556	Bacteria	Firmicutes	Clostridia	Clostridiales	Clostridiaceae_1	f_Clostridiaceae_1_ASV556
ASV573	Bacteria	Firmicutes	Clostridia	Clostridiales	Lachnospiraceae	f_Lachnospiraceae_ASV573
ASV584	Bacteria	Firmicutes	Clostridia	Clostridiales	Clostridiaceae_1	f_Clostridiaceae_1_ASV584
ASV625	Bacteria	Firmicutes	Bacilli	Lactobacillales	Streptococcaceae	Streptococcus
ASV683	Bacteria	Firmicutes	Clostridia	Clostridiales	Clostridiaceae_1	f_Clostridiaceae_1_ASV683
ASV805	Bacteria	Bacteroidetes	Bacteroidia	Bacteroidales	Rikenellaceae	Alistipes
ASV820	Bacteria	Firmicutes	Erysipelotrichia	Erysipelotrichales	Erysipelotrichaceae	Erysipelotrichaceae_UCG-003
ASV872	Bacteria	Actinobacteria	Coriobacteriia	Coriobacteriales	Coriobacteriaceae	Collinsella
ASV875	Bacteria	Firmicutes	Negativicutes	Selenomonadales	Acidaminococcaceae	Phascolarctobacterium
ASV892	Bacteria	Firmicutes	Clostridia	Clostridiales	Ruminococcaceae	Ruminococcus_1
ASV914	Bacteria	Firmicutes	Clostridia	Clostridiales	Ruminococcaceae	Butyricicoccus
ASV927	Bacteria	Firmicutes	Clostridia	Clostridiales	Ruminococcaceae	Ruminococcaceae_UCG-002
ASV934	Bacteria	Firmicutes	Clostridia	Clostridiales	Peptostreptococcaceae	Terrisporobacter
ASV993	Bacteria	Firmicutes	Clostridia	Clostridiales	Ruminococcaceae	Flavonifractor
ASV1040	Bacteria	Firmicutes	Clostridia	Clostridiales	Ruminococcaceae	Ruminiclostridium_5
ASV1104	Bacteria	Firmicutes	Clostridia	Clostridiales	Christensenellaceae	Christensenellaceae_R-7_group
ASV1122	Bacteria	Firmicutes	Clostridia	Clostridiales	Ruminococcaceae	Ruminococcaceae_NK4A214_group
ASV1167	Bacteria	Firmicutes	Clostridia	Clostridiales	Ruminococcaceae	Ruminococcaceae_UCG-005
ASV1263	Bacteria	Firmicutes	Clostridia	Clostridiales	Ruminococcaceae	Ruminococcaceae_UCG-004
ASV1303	Bacteria	Firmicutes	Clostridia	Clostridiales	Ruminococcaceae	UBA1819
ASV1487	Bacteria	Firmicutes	Erysipelotrichia	Erysipelotrichales	Erysipelotrichaceae	Erysipelatoclostridium
ASV1584	Bacteria	Actinobacteria	Coriobacteriia	Coriobacteriales	Eggerthellaceae	Adlercreutzia
ASV1609	Bacteria	Firmicutes	Clostridia	Clostridiales	Lachnospiraceae	Coprococcus_1
ASV1736	Bacteria	Firmicutes	Clostridia	Clostridiales	Ruminococcaceae	Oscillibacter
ASV1983	Bacteria	Firmicutes	Clostridia	Clostridiales	Family_XIII	Family_XIII_AD3011_group
ASV2581	Bacteria	Actinobacteria	Coriobacteriia	Coriobacteriales	Eggerthellaceae	Eggerthella
