# Supplementary material for: Interplay between Cruciferous Vegetables and the Gut Microbiome: A Multi-Omic Approach
Source: Nutrients. 2022 Dec 22;15(1):42. doi: 10.3390/nu15010042 (PMC9824405; doi:10.3390/nu15010042)
Supplement: Supplementary file 1 [file nutrients-15-00042-s001.zip › Supplemental_Table_S2.xlsx]

## Sheet: Broc_vs_Brus
Metabolomics Features Siginificantly Different by Paired T-Test
				Normalized Abundance																				Raw Abundance
				Broc	Broc	Broc	Broc	Broc	Broc	Broc	Broc	Broc	Broc	Brus	Brus	Brus	Brus	Brus	Brus	Brus	Brus	Brus	Brus	Broc	Broc	Broc	Broc	Broc	Broc	Broc	Broc	Broc	Broc	Brus	Brus	Brus	Brus	Brus	Brus	Brus	Brus	Brus	Brus
Compound	ESI Ionization Mode	Anova (p)	q Value	Sample 1	Sample 2	Sample 3	Sample 4	Sample 5	Sample 6	Sample 7	Sample 8	Sample 9	Sample 10	Sample 11	Sample 12	Sample 13	Sample 14	Sample 15	Sample 16	Sample 17	Sample 18	Sample 19	Sample 20	Sample 1	Sample 2	Sample 3	Sample 4	Sample 5	Sample 6	Sample 7	Sample 8	Sample 9	Sample 10	Sample 11	Sample 12	Sample 13	Sample 14	Sample 15	Sample 16	Sample 17	Sample 18	Sample 19	Sample 20	Canopus: molecularFormula	Canopus: adduct	Canopus: most specific class	Canopus: level 5	Canopus: subclass	Canopus: class
22.35_395.2044m/z	Negative	5.39277e-08	0.000463181	0	0	0	6.0345	0	0	0	1.55009	0	0	47.1093	27.6631	22.7995	52.5167	32.5855	35.6125	46.2907	40.5388	38.1595	15.3774	0	0	0	5.55179	0	0	0	1.6279	0	0	48.6536	27.0916	22.694	50.9274	36.5651	34.5684	47.2263	42.3137	40.7006	15.9964	C19H30N3O6	[M - H]-	Dipeptides	Peptides	Amino acids, peptides, and analogues	Carboxylic acids and derivatives
5.37_377.0443n	Negative	5.46662e-08	0.000463181	165.014	315.123	267.699	182.068	116.076	73.407	56.9785	302.227	225.276	314.268	0	0.426656	1.5969	0	0	2.91381	0.67576	0	0	0	186.812	296.494	262.281	167.504	128.13	77.728	58.7399	317.396	247.423	320.545	0	0.417842	1.58951	0	0	2.82839	0.689419	0	0	0	C6H17N7O6P2S	[M - H2O - H]-	Organic phosphoric acids and derivatives	NA	NA	Organic phosphoric acids and derivatives
11.53_420.0462m/z	Negative	7.89603e-08	0.000463181	797.788	292.088	428.829	643.71	555.809	123.335	1472.72	335.245	276.069	1724.98	4.85023	9.3377	1.22239	3.2019	1.42995	0.770936	0.147302	0.696847	0.0628922	3.06785	903.171	274.821	420.15	592.219	613.528	130.594	1518.25	352.073	303.21	1759.44	5.00923	9.1448	1.21673	3.10501	1.60459	0.748334	0.150279	0.727356	0.0670803	3.19134	C17H16N3O6PS	[M - H]-	Monoalkyl phosphates	Alkyl phosphates	Phosphate esters	Organic phosphoric acids and derivatives
11.55_488.0335m/z	Negative	3.82621e-07	0.00168334	185.725	66.3505	87.5623	149.179	121.128	12.3832	372.618	63.0962	43.6443	461.718	7.30737	0.900857	0.880741	2.02794	0	0	0.899274	0	0	0	210.258	62.4281	85.7901	137.246	133.707	13.1121	384.138	66.2632	47.9352	470.939	7.54692	0.882248	0.876663	1.96657	0	0	0.91745	0	0	0	C13H19N3O13S2	[M - H]-	Hexoses	Monosaccharides	Carbohydrates and carbohydrate conjugates	Organooxygen compounds
20.20_223.0608m/z	Negative	1.62378e-06	0.00571504	13.2019	204.26	58.9324	176.901	253.694	141.107	28.5099	224.176	266.089	4.03749	0	0	0	0	0	0	0	0	0	0	14.9457	192.185	57.7396	162.75	280.039	149.413	29.3913	235.429	292.249	4.11813	0	0	0	0	0	0	0	0	0	0	C11H12O5	[M - H]-	Coumaric acids and derivatives	Coumaric acids and derivatives	Hydroxycinnamic acids and derivatives	Cinnamic acids and derivatives
7.53_436.0411m/z	Negative	2.48271e-06	0.00649837	167.364	383.998	300.572	188.686	99.5608	176.442	68.4942	419.637	363.531	107.754	14.9484	7.81242	7.02709	17.2367	10.5612	3.17569	7.17741	9.43007	2.02718	6.91854	189.472	361.297	294.489	173.593	109.9	186.828	70.6116	440.7	399.271	109.906	15.4385	7.65103	6.99455	16.7151	11.8511	3.08259	7.32248	9.84294	2.16218	7.19704	C6H15N9O12S	[M - H]-	Pentoses	Monosaccharides	Carbohydrates and carbohydrate conjugates	Organooxygen compounds
9.14_341.0913m/z	Negative	2.58487e-06	0.00649837	35.0622	59.7105	49.1423	77.1127	53.4917	62.4624	45.3081	76.2272	51.8994	29.0245	0.665264	0.375758	0.396297	36.5468	0.0571742	0.97588	0.15087	0.0505387	1.23464	0.096009	39.6937	56.1807	48.1476	70.9442	59.0466	66.1391	46.7088	80.0534	57.0019	29.6042	0.687073	0.367996	0.394462	35.4408	0.0641568	0.947269	0.153919	0.0527514	1.31685	0.0998738	C11H23N2O6PS	[M - H]-	Organic phosphoramides	NA	Organic phosphoramides	Organic phosphoric acids and derivatives
5.51_504.0288m/z	Negative	5.19265e-06	0.0101534	13.7809	114.01	64.5303	46.3474	28.5425	31.2618	7.4634	62.4284	38.1262	62.9793	0	13.064	2.33343	0.230881	1.86928	7.05074	1.17843	7.18973	0.538144	3.817	15.6013	107.271	63.2242	42.64	31.5066	33.102	7.69412	65.5619	41.8745	64.2371	0	12.7942	2.32263	0.223894	2.09757	6.84403	1.20225	7.50451	0.573981	3.97065	C16H19N5O8S3	[M - H]-	2,4-disubstituted thiazoles	2,4-disubstituted thiazoles	Thiazoles	Azoles
20.26_144.0451m/z	Negative	1.02682e-05	0.0180701	59.9295	49.6346	37.8795	55.3186	71.3589	49.965	42.9711	44.0116	34.3767	26.054	108.635	107.326	110.94	101.083	106.696	80.957	103.525	109.135	124.773	78.5747	67.8458	46.7004	37.1129	50.8935	78.7692	52.9061	44.2996	46.2207	37.7564	26.5743	112.196	105.109	110.426	98.0241	119.727	78.5835	105.617	113.913	133.082	81.7377	C9H7NO	[M - H]-	Indoles	NA	Indoles	Indoles and derivatives
5.47_436.0410m/z	Negative	1.99024e-05	0.0291868	724.757	1344.1	1042.66	963.6	519.983	608.525	432.457	1218.35	1034.41	688.555	39.0424	75.0433	64.822	15.0574	6.23096	107.837	43.5379	156.269	16.2893	1.7058	820.493	1264.65	1021.55	886.519	573.981	644.345	445.826	1279.5	1136.11	702.306	40.3223	73.4931	64.5218	14.6017	6.99194	104.676	44.4179	163.111	17.374	1.77447	C12H15N5O11S	[M - H]-	Alkylglucosinolates	Monosaccharides	Carbohydrates and carbohydrate conjugates	Organooxygen compounds
22.40_351.2144m/z	Positive	3.04459e-08	0.000830352	292.389	314.496	434.227	495.579	244.957	222.713	336.722	278.283	333.073	320.15	711.961	670.554	959.534	911.087	524.27	740.13	739.585	664.813	831.754	775.176	307.831	301.711	409.319	406.7	282.017	230.719	348.859	309.289	342.926	312.138	741.237	648.312	880.657	800.052	569.553	750.211	752.927	702.766	847.974	733.486	C15H30N2O7	[M + H]+	Benzene and substituted derivatives	NA	NA	Benzene and substituted derivatives
17.17_277.1536m/z	Positive	2.15784e-07	0.00294254	133.433	162.712	155.047	327.571	134.838	153.002	203.758	112.312	98.4418	117.25	6.12252	0	3.76097	12.3852	0	0	0.000470366	0	0	0	140.48	156.097	146.153	268.823	155.237	158.501	211.103	124.826	101.354	114.316	6.37428	0	3.45181	10.8758	0	0	0.000478851	0	0	0	C15H22N2O4	[M - H2O + H]+	Amino acids and derivatives	Amino acids and derivatives	Amino acids, peptides, and analogues	Carboxylic acids and derivatives
9.10_365.0858m/z	Positive	7.12251e-07	0.00647508	9.18714	21.4747	8.14897	15.0184	4.87881	17.7761	8.36874	13.9252	19.8837	3.41311	0	0	0	0.727561	0	0.00366071	1.57358	0.683797	0	0	9.67234	20.6016	7.68153	12.3249	5.61693	18.4151	8.67039	15.4767	20.472	3.3277	0	0	0	0.638892	0	0.00371057	1.60196	0.722834	0	0	C13H14N6O8	[M - H2O + H]+	Purine nucleosides	NA	NA	Purine nucleosides
21.03_498.2564m/z	Positive	4.35884e-06	0.0249504	58.6504	114.709	104.012	144.441	32.9391	66.071	67.7135	94.5972	101.346	77.4261	0	4.89339	4.65437	4.67771	6.42298	1.0746	9.51725	2.44368	0	1.782	61.7478	110.046	98.0452	118.537	37.9224	68.4459	70.1542	105.137	104.344	75.4885	0	4.73108	4.27176	4.10763	6.97775	1.08924	9.68894	2.58319	0	1.68616	C22H35N5O8	[M + H]+	Amino acids and derivatives	Amino acids and derivatives	Amino acids, peptides, and analogues	Carboxylic acids and derivatives
20.53_497.2438m/z	Positive	4.57419e-06	0.0249504	262.563	307.439	260.995	250.962	206.869	171.152	168.076	211.519	235.208	235.168	21.9341	19.6494	1.78576	16.7523	27.7736	39.9412	10.9334	18.4119	10.5821	11.7073	276.43	294.94	246.024	205.953	238.166	177.304	174.134	235.086	242.166	229.283	22.836	18.9977	1.63896	14.7106	30.1724	40.4852	11.1307	19.463	10.7885	11.0776	NA	NA	NA	NA	NA	NA
[truncated: 3 more columns]

## Sheet: Broc_vs_Combo
				Normalized Abundance																				Raw Abundance
				Broc	Broc	Broc	Broc	Broc	Broc	Broc	Broc	Broc	Broc	Brus	Brus	Brus	Brus	Brus	Brus	Brus	Brus	Brus	Brus	Broc	Broc	Broc	Broc	Broc	Broc	Broc	Broc	Broc	Broc	Brus	Brus	Brus	Brus	Brus	Brus	Brus	Brus	Brus	Brus
Compound	ESI Ionization Mode	Anova (p)	q Value	Sample 1	Sample 2	Sample 3	Sample 4	Sample 5	Sample 6	Sample 7	Sample 8	Sample 9	Sample 10	Sample 21	Sample 22	Sample 23	Sample 24	Sample 25	Sample 26	Sample 27	Sample 28	Sample 29	Sample 30	Sample 1	Sample 2	Sample 3	Sample 4	Sample 5	Sample 6	Sample 7	Sample 8	Sample 9	Sample 10	Sample 21	Sample 22	Sample 23	Sample 24	Sample 25	Sample 26	Sample 27	Sample 28	Sample 29	Sample 30	Canopus: molecularFormula	Canopus: adduct	Canopus: most specific class	Canopus: level 5	Canopus: subclass	Canopus: class
23.43_465.2077m/z	Negative	2.14709e-09	1.3094e-05	81.2709	95.1424	95.0374	92.6846	95.8594	84.951	85.3402	82.1444	97.2049	86.3406	223.249	202.045	181.718	200.737	206.6	191.784	197.955	192.407	184.216	187.531	92.0063	89.518	93.1139	85.2706	105.814	89.9515	87.9784	86.2676	106.761	88.065	236.045	203.055	183.05	195.018	228.359	201.798	201.378	190.468	199.416	201.167	C23H34N2O6S	[M - H]-	Eicosanoids	NA	Eicosanoids	Fatty Acyls
23.43_533.1950m/z	Negative	4.18549e-09	1.84141e-05	51.6622	62.8036	41.478	48.4035	51.8894	41.2242	53.1671	43.694	53.4897	41.8519	134.6	124.124	113.103	113.789	116.358	119.029	123.989	119.848	108.511	104.482	58.4864	59.0909	40.6385	44.5316	57.2779	43.6508	54.8107	45.8872	58.7484	42.6877	142.315	124.744	113.932	110.547	128.612	125.244	126.133	118.64	117.465	112.079	C26H34N2O8S	[M - H]-	Eicosanoids	NA	Eicosanoids	Fatty Acyls
23.87_501.2878m/z	Negative	3.79641e-08	0.000100403	424.954	348.254	293.093	393.551	354.021	386.374	376.548	386.595	414.24	223.598	977.914	780.725	753.154	855.103	707.159	964.951	797.881	903.789	868.305	781.515	481.088	327.666	287.161	362.07	390.785	409.117	388.189	405.999	454.965	228.064	1033.96	784.624	758.675	830.743	781.638	1015.33	811.677	894.681	939.952	838.337	C22H46O12	[M - H]-	Monosaccharides	Monosaccharides	Carbohydrates and carbohydrate conjugates	Organooxygen compounds
4.61_250.0289n	Negative	3.99374e-08	0.000100403	71.3331	74.9786	82.9141	88.0141	68.9813	78.6295	85.2671	64.9586	60.0827	96.8304	150.079	210.391	188.978	252.235	213.322	157.61	193.231	221.247	182.036	255.384	80.7557	70.5461	81.2359	80.9736	76.1448	83.258	87.903	68.2192	65.9896	98.7643	158.681	211.442	190.363	245.049	235.789	165.839	196.572	219.018	197.056	273.953	C2H12N5O5S2	[M - H]-	Alkanesulfonic acids	Alkanesulfonic acids and derivatives	Organosulfonic acids and derivatives	Organic sulfonic acids and derivatives
22.35_395.2044m/z	Negative	6.80028e-08	0.000149589	0	0	0	6.0345	0	0	0	1.55009	0	0	53.5334	46.841	45.8676	50.9381	45.3699	59.2442	50.6292	46.5696	37.6434	46.998	0	0	0	5.55179	0	0	0	1.6279	0	0	56.6017	47.075	46.2038	49.487	50.1483	62.3375	51.5046	46.1003	40.7495	50.4151	C19H30N3O6	[M - H]-	Dipeptides	Peptides	Amino acids, peptides, and analogues	Carboxylic acids and derivatives
23.23_360.2146n	Negative	8.71317e-08	0.000170372	325.027	304.541	241.043	243.323	366.66	238.263	289.405	294.773	231.937	223.989	638.665	575.434	555.766	597.154	636.79	663.013	638.405	687.073	598.027	659.632	367.961	286.537	236.165	223.86	404.736	252.288	298.351	309.569	254.739	228.463	675.271	578.309	559.84	580.142	703.856	697.631	649.444	680.149	647.372	707.593	C18H32O7	[M - H]-	Fatty acid esters	NA	Fatty acid esters	Fatty Acyls
23.60_422.2657n	Negative	1.10548e-07	0.000183002	152.244	236.081	215.655	376.308	188.769	277.83	245.848	283.536	193.602	235.578	261.424	489.136	472.285	624.444	390.395	590.594	455.563	533.459	365.661	653.251	172.354	222.125	211.29	346.207	208.372	294.184	253.448	297.767	212.636	240.283	276.407	491.579	475.746	606.655	431.511	621.431	463.44	528.083	395.832	700.748	C17H38N6O4S	[M - H]-	Alpha amino acids and derivatives	Amino acids and derivatives	Amino acids, peptides, and analogues	Carboxylic acids and derivatives
21.97_343.2126m/z	Negative	1.1439e-07	0.000183002	139.669	123.263	137.734	123.673	126.489	145.831	158.344	127.988	142.66	154.519	300.071	307.5	304.118	358.172	255.633	326.17	263.452	393.948	311.811	354.71	158.119	115.977	134.946	113.78	139.625	154.415	163.239	134.412	156.686	157.605	317.27	309.036	306.347	347.968	282.556	343.2	268.007	389.978	337.539	380.5	C14H28N6O4	[M - H]-	Alpha amino acids and derivatives	Amino acids and derivatives	Amino acids, peptides, and analogues	Carboxylic acids and derivatives
23.22_517.1638m/z	Negative	1.39144e-07	0.000204054	2.18336	0	3.38766	0	1.38858	0	0	0	0	0	27.993	29.9949	18.323	9.88735	21.4674	15.1068	15.9766	12.1746	10.9604	13.4249	2.47177	0	3.31909	0	1.53278	0	0	0	0	0	29.5974	30.1448	18.4573	9.60568	23.7284	15.8955	16.2529	12.0519	11.8647	14.401	C20H30N4O10S	[M - H]-	Peptides	Peptides	Amino acids, peptides, and analogues	Carboxylic acids and derivatives
23.64_470.2873n	Negative	2.0328e-07	0.000275179	167.115	174.843	125.094	246.344	173.98	180.298	199.743	186	181.892	143.936	306.356	318.698	288.185	471.766	306.114	403.369	339.213	387.761	394.295	417.734	189.19	164.507	122.562	226.638	192.047	190.911	205.918	195.336	199.774	146.811	323.915	320.29	290.297	458.326	338.354	424.43	345.078	383.853	426.829	448.107	C21H38N6O6	[M - H]-	Alpha amino acids	Amino acids and derivatives	Amino acids, peptides, and analogues	Carboxylic acids and derivatives
24.29_379.2097m/z	Negative	3.99394e-07	0.000468569	80.4917	69.5971	52.8217	47.3289	61.9744	58.7777	56.1488	50.0316	68.5542	45.1086	173.297	149.649	152.118	95.2078	119.138	182.705	105.68	153.902	170.634	149.992	91.1242	65.4828	51.7526	43.543	68.4102	62.2376	57.8846	52.5429	75.294	46.0095	183.23	150.396	153.233	92.4955	131.685	192.244	107.508	152.351	184.713	160.898	NA	NA	NA	NA	NA	NA
22.81_650.2591m/z	Negative	5.07835e-07	0.00050183	288.844	0	0	0	0	0	0	5.09029	0	0	9646.95	73.1047	76.3528	42.2046	56.8876	50.8712	44.4177	154.135	219.138	4.11735	326.999	0	0	0	0	0	0	5.34579	0	0	10199.9	73.4699	76.9125	41.0022	62.879	53.5273	45.1857	152.582	237.22	4.41672	C28H41N7O9S	[M - H]-	Oligopeptides	Peptides	Amino acids, peptides, and analogues	Carboxylic acids and derivatives
22.97_421.2490n	Negative	5.13293e-07	0.00050183	52.8743	75.4116	66.3793	111.261	63.7501	65.0585	68.419	96.0147	29.7744	47.2314	182.693	284.526	218.392	266.646	227.732	261.128	266.54	265.031	193.951	337.247	59.8587	70.9536	65.0358	102.361	70.3703	68.8881	70.5341	100.834	32.7016	48.1747	193.164	285.947	219.993	259.049	251.717	274.762	271.148	262.361	209.954	361.768	C19H39N3O3S2	[M - H]-	N-acyl amines	N-acyl amines	Fatty amides	Fatty Acyls
23.29_423.2743m/z	Negative	1.07855e-06	0.000825232	42.1131	92.8939	79.4931	88.6051	35.4849	86.488	94.3137	96.4673	81.3435	82.4709	132.123	175.026	167.597	185.483	91.5802	178.04	156.024	183.985	131.094	202.339	47.676	87.4023	77.8841	81.5174	39.1699	91.579	97.2294	101.309	89.3407	84.1181	139.696	175.901	168.826	180.199	101.225	187.336	158.722	182.131	141.911	217.05	C18H40N4O7	[M - H]-	Fatty acids and conjugates	NA	Fatty acids and conjugates	Fatty Acyls
18.77_174.0891n	Negative	1.15112e-06	0.000844062	10.0499	13.9456	30.1284	23.2877	19.6419	17.1209	19.8382	14.8342	17.2807	21.7261	34.9288	43.8266	52.248	49.0727	38.8969	44.4363	41.7626	45.3512	34.6754	44.1239	11.3775	13.1212	29.5186	21.4249	21.6817	18.1287	20.4515	15.5788	18.9797	22.16	36.9308	44.0456	52.631	47.6747	42.9935	46.7565	42.4847	44.8942	37.5365	47.3321	C4H10N6O2	[M - H]-	Alpha amino acids and derivatives	Amino acids and derivatives	Amino acids, peptides, and analogues	Carboxylic acids and derivatives
23.64_423.2745m/z	Negative	1.50454e-06	0.00103517	120.869	118.786	103.196	169.538	109.48	95.8734	121.497	109.854	137.013	104.957	205.604	188.55	219.761	310.67	210.168	289.554	226.831	222.981	279.164	295.658	136.835	111.764	101.107	155.977	120.85	101.517	125.253	115.368	150.483	107.054	217.388	189.491	221.372	301.82	232.303	304.672	230.754	220.734	302.198	317.155	C17H40N6O4S	[M - H]-	N-acyl-alpha amino acids	Amino acids and derivatives	Amino acids, peptides, and analogues	Carboxylic acids and derivatives
21.65_432.2047m/z	Negative	2.61232e-06	0.00162246	4.06784	0	0	0	0	0	0	0	2.80283	0	16.7036	7.88729	7.03671	6.68388	8.11036	2.94012	10.9729	9.92594	8.22038	3.69679	4.60518	0	0	0	0	0	0	0	3.07838	0	17.661	7.92668	7.08829	6.49347	8.96454	3.09363	11.1627	9.82591	8.89867	3.96558	C20H35NO7S	[M - H]-	N-acyl-alpha amino acids	Amino acids and derivatives	Amino acids, peptides, and analogues	Carboxylic acids and derivatives
21.99_430.2166n	Negative	2.67368e-06	0.00162246	23.6426	19.4295	7.67014	18.4095	24.0656	22.677	31.9475	27.0337	15.0389	24.762	93.2539	92.0531	101.899	116.768	71.2373	90.4832	75.8643	112.719	93.9354	108.914	26.7657	18.2809	7.51489	16.9369	26.5647	24.0118	32.9351	28.3907	16.5174	25.2566	98.5987	92.5129	102.646	113.442	78.74	95.2076	77.176	111.583	101.686	116.833	C15H35N4O8P	[M - H2O - H]-	Pentoses	Monosaccharides	Carbohydrates and carbohydrate conjugates	Organooxygen compounds
23.45_557.2333m/z	Negative	3.21107e-06	0.00188361	10.9521	29.0766	9.39764	51.2657	7.56073	20.9267	26.5843	28.1339	8.3	18.9288	28.3915	81.3687	77.9524	120.958	47.9667	96.7088	82.5146	80.0788	32.2854	100.707	12.3988	27.3577	9.20743	47.1649	8.34589	22.1585	27.4061	29.546	9.11601	19.3069	30.0188	81.7751	78.5238	117.513	53.0186	101.758	83.9414	79.2718	34.9493	108.03	C23H38N6O8S	[M - H]-	Oligopeptides	Peptides	Amino acids, peptides, and analogues	Carboxylic acids and derivatives
21.97_325.2020m/z	Negative	3.48369e-06	0.00197761	1.46533	0	2.03492	0	1.98574	1.87859	2.08352	10.145	0	0	13.9161	13.8615	22.7382	20.2108	14.0948	20.9847	17.1423	37.7302	19.2418	13.558	1.65889	0	1.99373	0	2.19196	1.98917	2.14793	10.6543	0	0	14.7137	13.9307	22.9048	19.635	15.5792	22.0803	17.4387	37.35	20.8295	14.5437	C12H30N4O6	[M - H]-	Secondary alcohols	Secondary alcohols	Alcohols and polyols	Organooxygen compounds
22.79_582.2714m/z	Negative	3.62569e-06	0.0019939	656.436	46.4896	14.5267	24.4528	18.1466	24.822	7.5396	77.5422	49.8448	33.3087	22455.2	220.313	188.251	151.594	163.732	200.858	159.894	573.654	608.595	99.4725	743.147	43.7413	14.2327	22.4968	20.031	26.2831	7.77268	81.4343	54.7452	33.9739	23742.3	221.414	189.631	147.276	180.976	211.346	162.659	567.873	658.812	106.705	C19H41N11O8S	[M - H]-	Macrolactams	NA	NA	Macrolactams
22.95_531.2983m/z	Negative	4.0439e-06	0.00209308	13.6766	17.2482	12.5179	10.6581	5.76291	16.4639	10.2543	15.6258	9.65983	11.6951	22.5426	133.328	102.086	60.6442	61.0327	52.026	48.9157	123.207	54.0973	102.112	15.4832	16.2286	12.2645	9.80554	6.36137	17.433	10.5713	16.4102	10.6095	11.9287	23.8347	133.994	102.834	58.9166	67.4607	54.7424	49.7615	121.965	58.5611	109.537	C19H44N6O11	[M - H]-	Glycosylamines	Glycosyl compounds	Carbohydrates and carbohydrate conjugates	Organooxygen compounds
4.59_348.0059n	Negative	4.2528e-06	0.00213831	54.7431	36.565	64.8441	62.0181	39.4389	37.1835	62.4115	32.7155	35.8	43.4011	95.0569	131.087	127.926	188.629	203.754	107.93	153.814	163.793	107.001	187.121	61.9744	34.4034	63.5317	57.0571	43.5345	39.3722	64.341	34.3576	39.3196	44.2679	100.505	131.742	128.864	183.255	225.214	113.565	156.473	162.142	115.83	200.726	C6H14N4O7P2S	[M - H]-	Alpha amino acids and derivatives	Amino acids and derivatives	Amino acids, peptides, and analogues	Carboxylic acids and derivatives
21.44_359.2072m/z	Negative	4.7645e-06	0.00220109	2.23279	6.00966	4.94567	2.55947	2.15283	0	5.19206	3.87919	3.71712	7.03608	36.0571	28.3767	26.2003	40.9317	30.3692	33.3713	32.2542	32.2144	35.099	52.8651	2.52773	5.65439	4.84557	2.35474	2.37639	0	5.35257	4.0739	4.08257	7.17661	38.1237	28.5184	26.3924	39.7656	33.5677	35.1137	32.8119	31.8898	37.9951	56.7089	C17H32N2O4S	[M - H]-	Medium-chain fatty acids	Medium-chain fatty acids	Fatty acids and conjugates	Fatty Acyls
4.85_677.2509n	Negative	4.82558e-06	0.00220109	0	5.96584	2.96612	0	0	4.18024	0	69.8092	91.2395	0	3.17542	12.1334	44.0194	3.09277	7.80955	39.9085	15.489	787.879	562.032	5.83052	0	5.61316	2.90608	0	0	4.4263	0	73.3132	100.21	0	3.35742	12.194	44.342	3.00466	8.63206	41.9923	15.7568	779.939	608.407	6.25445	C24H43N3O19	[M - H]-	Dipeptides	Peptides	Amino acids, peptides, and analogues	Carboxylic acids and derivatives
23.87_566.3073n	Negative	4.87796e-06	0.00220109	13.0123	11.1913	18.1711	8.68626	10.0225	7.23299	9.31192	20.5833	0	6.95419	33.8422	29.8702	50.8815	28.4712	32.4652	45.3976	32.57	52.4269	4.56645	34.0365	14.7312	10.5297	17.8033	7.99142	11.0633	7.65875	9.59979	21.6164	0	7.09308	35.7819	30.0194	51.2544	27.6601	35.8844	47.768	33.1331	51.8986	4.94324	36.5112	C23H46N6O8S	[M - H]-	Glucuronides	Sugar acids and derivatives	Carbohydrates and carbohydrate conjugates	Organooxygen compounds
23.50_598.2604m/z	Negative	5.12198e-06	0.00220659	4.95621	0	2.55359	0	0	2.85977	2.81321	7.22598	5.04388	0	42.0201	25.512	22.4468	35.8901	25.4978	37.1783	24.0911	34.923	114.509	22.9429	5.6109	0	2.5019	0	0	3.02811	2.90018	7.58868	5.53976	0	44.4284	25.6394	22.6113	34.8676	28.1833	39.1195	24.5077	34.571	123.958	24.611	C21H37N13O6S	[M - H]-	Peptides	Peptides	Amino acids, peptides, and analogues	Carboxylic acids and derivatives
22.13_448.2011m/z	Negative	5.19564e-06	0.00220659	5.38259	0	0	3.87815	0	0	0	0	2.95175	1.70359	20.6717	11.6639	19.4274	18.4674	9.75289	14.6791	8.06853	13.4608	12.6741	26.0475	6.0936	0	0	3.56793	0	0	0	0	3.24194	1.73761	21.8565	11.7221	19.5698	17.9413	10.7801	15.4456	8.20804	13.3252	13.7198	27.9414	C20H35NO8S	[M - H]-	N-acyl-alpha amino acids	Amino acids and derivatives	Amino acids, peptides, and analogues	Carboxylic acids and derivatives
20.26_144.0451m/z	Negative	5.49845e-06	0.00220659	59.9295	49.6346	37.8795	55.3186	71.3589	49.965	42.9711	44.0116	34.3767	26.054	99.5511	97.6529	113.389	99.9431	117.175	181.184	117.804	118.177	115.604	75.8273	67.8458	46.7004	37.1129	50.8935	78.7692	52.9061	44.2996	46.2207	37.7564	26.5743	105.257	98.1407	114.22	97.0959	129.516	190.644	119.841	116.986	125.143	81.3406	C9H7NO	[M - H]-	Indoles	NA	Indoles	Indoles and derivatives
24.01_393.2638m/z	Negative	9.24962e-06	0.00319166	46.1747	26.7317	45.747	41.3036	39.7164	35.5973	26.8463	34.9464	110.439	19.3382	127.621	90.4428	93.0616	113.863	102.886	146.82	107.037	112.223	182.276	135.645	52.2741	25.1514	44.8211	37.9996	43.8409	37.6927	27.6762	36.7005	121.297	19.7244	134.936	90.8945	93.7437	110.619	113.722	154.486	108.888	111.092	197.317	145.508	C23H38O5	[M - H]-	Long-chain fatty acids	Long-chain fatty acids	Fatty acids and conjugates	Fatty Acyls
22.35_327.2174m/z	Negative	1.20829e-05	0.00401196	12.5495	0	2.60978	11.5636	18.6386	16.1355	10.3347	19.6438	15.5021	9.40109	156.477	149.8	154.352	166.349	183.405	175.897	164.681	189.668	146.464	183.373	14.2072	0	2.55696	10.6386	20.5742	17.0853	10.6542	20.6297	17.0262	9.58885	165.445	150.549	155.483	161.61	202.721	185.081	167.528	187.757	158.549	196.706	C18H32O5	[M - H]-	Lineolic acids and derivatives	NA	Lineolic acids and derivatives	Fatty Acyls
24.46_721.5265m/z	Negative	1.52119e-05	0.00486726	16.5601	25.7123	0	0	0	0	10.7318	30.301	4.09508	0	354.407	121.636	71.1353	15.4358	45.3933	68.8607	83.568	235.869	96.4957	63.6392	18.7476	24.1923	0	0	0	0	11.0636	31.8219	4.49768	0	374.72	122.244	71.6567	14.9961	50.1741	72.4561	85.013	233.492	104.458	68.2663	C42H74O9	[M - H]-	Fatty alcohols	NA	Fatty alcohols	Fatty Acyls
22.54_512.2687m/z	Negative	1.75214e-05	0.00540951	357.452	0	3.63143	0	0	0	3.92306	10.1745	0	3.12645	4774.28	28.3882	56.5155	37.6596	158.377	68.0341	163.134	355.327	797.245	28.3281	404.67	0	3.55793	0	0	0	4.04434	10.6852	0	3.18889	5047.92	28.53	56.9298	36.5867	175.057	71.5863	165.955	351.746	863.028	30.3878	C22H39N7O5S	[M - H]-	N-acyl amines	N-acyl amines	Fatty amides	Fatty Acyls
24.66_601.2963m/z	Negative	2.26317e-05	0.00666844	5.37666	0	0	11.8998	0	0	0	0	2.64582	0	17.7332	3.83215	10.6147	20.2005	16.6511	13.2395	7.29525	6.02498	21.6569	9.32104	6.08688	0	0	10.9479	0	0	0	0	2.90594	0	18.7496	3.85129	10.6925	19.625	18.4048	13.9307	7.42139	5.96426	23.4438	9.99876	C26H46N6O8S	[M - H]-	Peptides	Peptides	Amino acids, peptides, and analogues	Carboxylic acids and derivatives
23.91_656.2816n	Negative	2.30263e-05	0.00666844	5.29212	6.54415	0	9.77838	1.80236	4.29056	3.34019	7.2658	10.2404	2.6949	46.8942	26.0451	18.8095	45.7153	28.5555	34.7068	37.1961	34.0077	20.6113	25.0368	5.99118	6.15728	0	8.99619	1.98953	4.54312	3.44345	7.63049	11.2472	2.74872	49.5819	26.1752	18.9473	44.413	31.563	36.5189	37.8393	33.665	22.312	26.8572	C27H48N2O14S	[M - H2O - H]-	Peptides	Peptides	Amino acids, peptides, and analogues	Carboxylic acids and derivatives
22.81_786.2350m/z	Negative	2.34539e-05	0.00666844	120.982	0	0	0	0	0	0	0	0	0	3845.29	15.0121	19.0571	16.9617	18.201	5.70589	17.4964	27.8266	69.1597	0	136.963	0	0	0	0	0	0	0	0	0	4065.68	15.0871	19.1968	16.4785	20.118	6.00381	17.7989	27.5462	74.8663	0	C26H33N19O9S	[M - H]-	Peptides	Peptides	Amino acids, peptides, and analogues	Carboxylic acids and derivatives
22.58_465.2076m/z	Negative	2.34938e-05	0.00666844	6.6383	2.45807	9.55123	14.3618	5.35355	11.0246	11.3723	16.098	21.141	6.04377	29.9917	33.0017	45.272	28.8039	27.655	57.6883	33.7944	46.5968	41.4668	24.8479	7.51518	2.31276	9.35791	13.213	5.9095	11.6736	11.7238	16.906	23.2195	6.16447	31.7106	33.1665	45.6038	27.9833	30.5676	60.7004	34.3787	46.1272	44.8884	26.6545	C20H30N6O7	[M - H]-	Peptides	Peptides	Amino acids, peptides, and analogues	Carboxylic acids and derivatives
22.81_718.2471m/z	Negative	3.15194e-05	0.00833656	178.447	0	0	3.00264	0	0	0	0	0	0	6308.75	42.462	35.3658	37.7288	26.2179	35.0394	29.8301	82.1493	129.345	0	202.019	0	0	2.76245	0	0	0	0	0	0	6670.33	42.6741	35.625	36.654	28.9792	36.8689	30.3459	81.3214	140.018	0	C27H41N7O16	[M - H]-	Peptides	Peptides	Amino acids, peptides, and analogues	Carboxylic acids and derivatives
23.85_532.2886m/z	Negative	3.67933e-05	0.00911956	189.62	150.691	27.1222	177.764	188.731	128.885	91.7428	121.916	225.73	14.2249	1202.53	394.091	318.437	391.121	509.209	408.603	339.435	345.212	1841.74	155.246	214.667	141.783	26.5733	163.544	208.33	136.471	94.5789	128.035	247.923	14.509	1271.46	396.059	320.772	379.979	562.839	429.937	345.304	341.733	1993.7	166.533	NA	NA	NA	NA	NA	NA
18.54_189.1131m/z	Negative	3.94348e-05	0.00963852	0	0	2.89743	2.5222	1.58156	0	0	1.77123	1.11461	1.59047	2.43436	5.67223	8.55913	11.1272	7.78211	1.63202	11.753	6.58152	2.93296	8.70603	0	0	2.83878	2.32044	1.7458	0	0	1.86014	1.22419	1.62223	2.57388	5.70056	8.62186	10.8102	8.60172	1.71723	11.9563	6.51519	3.17496	9.33903	C8H16O2	[M + CH2O2 - H]-	Acyclic monoterpenoids	Acyclic monoterpenoids	Monoterpenoids	Prenol lipids
24.27_515.3039m/z	Negative	4.15167e-05	0.0100084	2259.12	2657.97	1051.76	2418.52	1407.07	2288.3	2117.34	2251.72	2155.25	830.123	4639.29	4171.17	4461.67	4181.55	3350.42	4915.87	3348.65	5063.17	4672.95	3488.74	2557.54	2500.84	1030.48	2225.06	1553.19	2423	2182.79	2364.75	2367.14	846.702	4905.19	4192	4494.37	4062.42	3703.28	5172.54	3406.55	5012.14	5058.53	3742.4	C28H44N4O3S	[M - H]-	Benzenesulfonamides	NA	Benzenesulfonamides	Benzene and substituted derivatives
23.85_559.2492m/z	Negative	5.5716e-05	0.0124113	52.4523	33.9013	59.3653	76.904	42.7418	38.8228	25.9028	51.2004	58.2768	40.6657	79.8613	120.28	124.324	155.288	97.4626	131.822	156.915	96.2443	107.138	112.839	59.381	31.8972	58.1637	70.7523	47.1803	41.1081	26.7035	53.7704	64.0062	41.4779	84.4386	120.881	125.235	150.864	107.727	138.705	159.628	95.2744	115.978	121.043	C18H34N13O6S	[M - H]-	Heteroaromatic compounds	NA	NA	Heteroaromatic compounds
22.18_530.2788m/z	Negative	5.78824e-05	0.0127327	82.4557	0	0	0	28.6135	26.2158	0	0	8.72531	0	357.698	5.70669	12.9891	32.0342	127.729	141.853	63.8168	128.727	276.279	36.2668	93.3477	0	0	0	31.5849	27.7589	0	0	9.58313	0	378.2	5.7352	13.0844	31.1216	141.182	149.26	64.9203	127.43	299.076	38.9037	C22H41N7O8	[M - H]-	Peptides	Peptides	Amino acids, peptides, and analogues	Carboxylic acids and derivatives
22.78_514.2831m/z	Negative	6.28414e-05	0.0136529	2546.15	119.347	472.552	185.126	189.666	141.603	129.929	167.499	277.954	169.153	114161	914.039	864.7	733.953	731.9	840.686	698.497	1686.32	2686.7	753.157	2882.48	112.291	462.987	170.318	209.362	149.938	133.945	175.906	305.28	172.531	120704	918.604	871.038	713.044	808.984	884.58	710.574	1669.33	2908.39	807.917	C19H46N7O3PS2	[M - H]-	Alkanesulfonic acids	Alkanesulfonic acids and derivatives	Organosulfonic acids and derivatives	Organic sulfonic acids and derivatives
23.85_695.2251m/z	Negative	7.29248e-05	0.0152232	8.89063	4.61554	19.1181	14.0406	7.89846	4.01195	5.92105	4.14466	10.8052	3.30529	29.1851	38.3291	25.7134	62.3469	30.3569	43.819	44.7553	13.8933	25.7199	42.7201	10.065	4.34268	18.7311	12.9174	8.71869	4.24811	6.1041	4.35269	11.8675	3.37131	30.8578	38.5206	25.9019	60.5707	33.5541	46.107	45.5292	13.7533	27.8421	45.8262	C31H40N2O14S	[M - H]-	Peptides	Peptides	Amino acids, peptides, and analogues	Carboxylic acids and derivatives
23.83_464.3004m/z	Negative	8.02732e-05	0.0158725	531.783	451.739	156.86	454.254	595.789	438.576	338.016	515.559	755.183	77.2373	2843.71	948.007	924.192	883.39	1280.49	970.644	767.264	1031.72	4813.19	492.536	602.028	425.034	153.685	417.917	657.659	464.393	348.466	541.437	829.428	78.7799	3006.7	952.742	930.966	858.223	1415.35	1021.32	780.53	1021.32	5210.34	528.347	C19H43N7O4S	[M - H]-	Alpha amino acids and derivatives	Amino acids and derivatives	Amino acids, peptides, and analogues	Carboxylic acids and derivatives
23.64_695.2255m/z	Negative	8.17655e-05	0.0159879	3.51627	1.96667	0	4.70448	8.82515	2.57032	3.17631	2.55786	7.47884	0	12.6547	16.4365	13.5673	22.6139	27.7414	35.43	29.998	13.4439	22.4122	28.0853	3.98074	1.8504	0	4.32816	9.74161	2.72162	3.27451	2.68625	8.21411	0	13.38	16.5186	13.6667	21.9697	30.6631	37.2799	30.5167	13.3084	24.2615	30.1274	C30H36N10O6S2	[M - H]-	Peptides	Peptides	Amino acids, peptides, and analogues	Carboxylic acids and derivatives
24.72_497.3461m/z	Negative	9.1006e-05	0.0174079	102.886	66.5283	35.7719	123.069	63.7556	71.9626	53.7301	44.6658	68.6101	34.8006	165.008	134.106	92.8019	167.284	127	162.286	127.997	131.345	100.946	167.404	116.477	62.5953	35.0479	113.225	70.3763	76.1986	55.3911	46.9078	75.3555	35.4956	174.465	134.775	93.4821	162.518	140.376	170.759	130.21	130.022	109.276	179.576	C30H46N2O4	[M - H]-	Steroids and steroid derivatives	NA	NA	Steroids and steroid derivatives
23.43_737.1578m/z	Negative	9.37111e-05	0.0177326	6.08727	0	3.54788	0	2.84425	9.93618	0	7.59303	5.4577	0	38.1092	44.4956	27.0368	34.049	35.5558	30.6757	34.0172	28.351	43.8589	31.0337	6.89136	0	3.47607	0	3.13962	10.5211	0	7.97415	5.99426	0	40.2934	44.7179	27.235	33.079	39.3006	32.2773	34.6054	28.0653	47.4778	33.2901	C23H42N6O13S4	[M - H]-	Gamma-glutamyl peptides	Peptides	Amino acids, peptides, and analogues	Carboxylic acids and derivatives
24.08_299.2224m/z	Negative	9.63234e-05	0.018033	60.0996	71.1722	25.404	62.6094	49.5705	25.3684	44.2776	57.8346	69.9774	47.5792	137.375	119.125	89.5031	83.1208	77.1566	110.368	80.2939	108.697	189.669	151.505	68.0384	66.9648	24.8898	57.6012	54.7183	26.8617	45.6464	60.7375	76.8572	48.5294	145.248	119.72	90.1592	80.7528	85.2828	116.131	81.6823	107.601	205.319	162.521	C17H32O4	[M - H]-	Long-chain fatty acids	Long-chain fatty acids	Fatty acids and conjugates	Fatty Acyls
24.20_614.2920m/z	Negative	0.000118433	0.0212672	106.878	7.96961	0	25.4674	21.6797	5.77398	8.27971	2.6201	23.4314	0	360.157	46.3691	45.7779	77.1358	71.8307	133.769	66.6579	38.3581	115.946	6.66249	120.996	7.49847	0	23.4302	23.9311	6.11386	8.53567	2.75162	25.735	0	380.799	46.6007	46.1135	74.9384	79.396	140.753	67.8105	37.9716	125.513	7.14691	C27H46N5O7PS	[M - H]-	Biotin and derivatives	NA	NA	Biotin and derivatives
23.50_530.2727m/z	Negative	0.000126908	0.0225589	78.9037	56.309	28.166	29.4894	53.1935	75.9835	81.4645	84.3784	76.83	26.2836	187.465	140.905	126.377	169.024	133.735	120.644	138.21	110.043	329.396	97.6955	89.3264	52.9802	27.5959	27.1305	58.7175	80.4561	83.9829	88.6137	84.3835	26.8086	198.21	141.609	127.303	164.209	147.819	126.943	140.6	108.934	356.576	104.799	NA	NA	NA	NA	NA	NA
25.07_784.5860n	Negative	0.000129264	0.0227479	18460.5	11624.9	11806.7	8943.08	16613.1	10250.1	12752.4	9852.82	10342.1	9747.03	38008.3	25400.5	27793.7	17119.6	16446.4	33933.7	18705.5	27079	38786.1	28711.5	20899	10937.7	11567.8	8227.7	18338.3	10853.4	13146.6	10347.4	11358.9	9941.7	40186.7	25527.3	27997.5	16631.9	18178.5	35705.5	19028.9	26806.1	41986.5	30799	C41H84O13	[M - H]-	Hydroxy bile acids, alcohols and derivatives	Hydroxy bile acids, alcohols and derivatives	Bile acids, alcohols and derivatives	Steroids and steroid derivatives
24.29_651.2790m/z	Negative	0.000169134	0.0272861	45.0496	2.75185	2.37251	8.59812	0	16.6685	9.13389	16.4979	26.2169	0	154.689	59.2171	31.9049	37.4597	9.33418	108.743	19.089	86.5074	106.907	40.7047	51.0004	2.58917	2.32449	7.91034	0	17.6497	9.41626	17.326	28.7944	0	163.555	59.5129	32.1388	36.3925	10.3173	114.421	19.4191	85.6357	115.728	43.6642	C30H40N10O5S	[M - H]-	Cyclic peptides	Peptides	Amino acids, peptides, and analogues	Carboxylic acids and derivatives
4.18_303.1668m/z	Negative	0.000176723	0.0275219	10.7322	4.50151	1.36827	0	5.35158	7.96487	2.35094	12.0018	4.13405	0	27.2376	14.3692	9.27514	1.97394	11.5147	19.725	17.8018	11.2626	31.1756	2.26946	12.1499	4.23539	1.34058	0	5.90732	8.43372	2.42361	12.6043	4.54048	0	28.7988	14.441	9.34312	1.91771	12.7275	20.7549	18.1096	11.1491	33.748	2.43446	NA	NA	NA	NA	NA	NA
20.87_566.2833m/z	Negative	0.000183973	0.0281233	288.687	46.8644	24.9882	197.903	22.4856	15.1146	28.7234	13.8454	33.8314	24.9075	135.337	8.75598	7.53219	72.9712	10.4097	14.4458	8.79597	7.40969	21.4405	6.88565	326.821	44.0939	24.4825	182.072	24.8206	16.0043	29.6114	14.5403	37.1575	25.405	143.093	8.79971	7.5874	70.8924	11.506	15.2	8.94806	7.33502	23.2096	7.38629	C20H41N9O10	[M - H]-	Oligopeptides	Peptides	Amino acids, peptides, and analogues	Carboxylic acids and derivatives
4.61_399.9926n	Negative	0.000184309	0.0281233	35.699	57.872	80.8258	49.1088	11.8194	56.6802	47.6227	61.8606	43.0702	38.3647	84.9817	126.062	154.505	116.771	119.606	121.55	83.6507	133.129	105.232	126.095	40.4146	54.4508	79.1899	45.1804	13.0468	60.0166	49.095	64.9656	47.3046	39.1309	89.8525	126.691	155.637	113.444	132.203	127.896	85.0971	131.787	113.915	135.263	C9H13N4O8PS2	[M - H]-	Aspartic acid and derivatives	Amino acids and derivatives	Amino acids, peptides, and analogues	Carboxylic acids and derivatives
24.81_499.3085m/z	Negative	0.000186648	0.0281233	26.9337	26.4043	25.6606	34.3865	27.2173	9.99355	11.9583	25.8492	37.44	19.5124	99.7674	60.4337	64.8494	34.99	40.3235	29.4244	39.5106	64.2899	116.329	27.4968	30.4915	24.8434	25.1412	31.6358	30.0438	10.5818	12.3279	27.1466	41.1209	19.9021	105.486	60.7356	65.3247	33.9932	44.5704	30.9607	40.1938	63.642	125.928	29.496	C20H40N10O5	[M - H]-	Peptides	Peptides	Amino acids, peptides, and analogues	Carboxylic acids and derivatives
20.42_530.2794m/z	Negative	0.000198987	0.0291815	23.7179	0	22.7287	0	56.6906	0	15.3453	15.9932	0	0	218.79	58.361	62.4433	38.2872	196.288	54.7797	130.069	243.242	80.2582	2.64978	26.8509	0	22.2687	0	62.5777	0	15.8197	16.7959	0	0	231.33	58.6525	62.901	37.1965	216.961	57.6399	132.318	240.791	86.8806	2.84244	NA	NA	NA	NA	NA	NA
19.41_217.1082m/z	Negative	0.000204452	0.0292407	4.81917	0.198823	6.17584	0.0589534	4.99785	0	3.23977	0.0237907	4.32146	12.373	32.3826	17.5846	27.2311	10.8788	14.9495	25.7355	25.729	19.7294	40.3646	14.5943	5.45575	0.18707	6.05084	0.0542376	5.51686	0	3.33993	0.0249849	4.74632	12.6202	34.2387	17.6724	27.4307	10.5688	16.524	27.0792	26.1738	19.5306	43.6952	15.6554	C9H16O3	[M + CH2O2 - H]-	Medium-chain fatty acids	Medium-chain fatty acids	Fatty acids and conjugates	Fatty Acyls
24.68_466.3250m/z	Negative	0.000234686	0.0320156	8.405	0.667988	3.66338	11.7526	7.96245	2.66911	1.78772	2.44456	4.49167	3.78342	12.2884	12.6665	9.51313	24.0034	23.1069	36.5068	17.7769	16.6618	25.43	9.44888	9.51525	0.628499	3.58923	10.8125	8.78933	2.82622	1.84298	2.56726	4.93326	3.85898	12.9927	12.7298	9.58286	23.3196	25.5405	38.413	18.0843	16.4939	27.5283	10.1359	NA	NA	NA	NA	NA	NA
21.93_416.2102m/z	Negative	0.000238087	0.0322297	0	0	0	1.91042	0	1.85966	1.55512	0	0	0	12.6696	6.01319	7.17604	11.8431	0	2.66955	12.2218	4.14555	5.94749	12.2244	0	0	0	1.7576	0	1.96913	1.6032	0	0	0	13.3958	6.04323	7.22864	11.5057	0	2.80893	12.4331	4.10377	6.43823	13.1132	C14H36N5O5PS	[M - H]-	Alkanesulfonic acids	Alkanesulfonic acids and derivatives	Organosulfonic acids and derivatives	Organic sulfonic acids and derivatives
24.22_478.3167m/z	Negative	0.000254144	0.033882	947.466	211.623	59.8552	311.364	404.449	233.164	292.663	190.07	802.742	83.0885	2077.05	469.011	762.826	601.372	639.512	1270.14	1121.41	685.799	1810.63	218.196	1072.62	199.112	58.6437	286.457	446.449	246.889	301.71	199.61	881.663	84.748	2196.09	471.353	768.418	584.24	706.865	1336.46	1140.8	678.888	1960.03	234.06	C17H39N9O4	[M + CH2O2 - H]-	Alpha amino acid amides	Amino acids and derivatives	Amino acids, peptides, and analogues	Carboxylic acids and derivatives
23.46_537.2886m/z	Negative	0.000267465	0.0344689	97.8756	81.9184	230.252	56.3313	82.3428	34.833	53.8198	116.991	130.706	230.317	324.937	139.381	226.735	130.552	213.93	230.754	154.53	277.278	364.27	429.291	110.804	77.0757	225.592	51.8253	90.8938	36.8834	55.4836	122.863	143.557	234.917	343.561	140.077	228.397	126.833	236.461	242.802	157.202	274.484	394.327	460.504	C26H42N4O8	[M - H]-	Peptides	Peptides	Amino acids, peptides, and analogues	Carboxylic acids and derivatives
23.62_625.2201m/z	Negative	0.000268339	0.0344689	3.47454	5.5775	2.30701	22.8686	0	5.62604	0	2.26689	0	0	4.01032	46.4234	43.4199	57.5381	26.9435	31.0001	25.0814	33.4207	19.3813	56.0917	3.9335	5.24777	2.26031	21.0393	0	5.95721	0	2.38068	0	0	4.24017	46.6553	43.7382	55.899	29.7812	32.6187	25.5151	33.0839	20.9806	60.1701	C22H38N6O13S	[M - H]-	Peptides	Peptides	Amino acids, peptides, and analogues	Carboxylic acids and derivatives
24.80_377.2691m/z	Negative	0.000309242	0.0380562	2.51951	2.18936	0	0	4.52917	0	0	0	2.30359	0	8.47733	8.36606	11.6309	0	16.0103	19.9967	4.25099	14.0441	19.0422	8.85103	2.85233	2.05994	0	0	4.99951	0	0	0	2.53006	0	8.96321	8.40785	11.7162	0	17.6965	21.0408	4.32449	13.9025	20.6135	9.49457	C14H34N8O4	[M - H]-	Alpha amino acids	Amino acids and derivatives	Amino acids, peptides, and analogues	Carboxylic acids and derivatives
23.83_627.2378m/z	Negative	0.000330846	0.0398792	24.5026	14.873	19.6827	35.8952	18.6327	11.907	8.59673	24.2027	35.1124	8.63532	49.0895	63.4742	56.3771	97.9068	51.3983	76.9833	87.4733	28.9455	66.6348	76.214	27.7392	13.9938	19.2844	33.0239	20.5676	12.6078	8.86249	25.4175	38.5644	8.80778	51.9031	63.7912	56.7904	95.1176	56.8116	81.0028	88.9858	28.6538	72.133	81.7554	C33H40O10S	[M - H]-	Triterpenoids	NA	Triterpenoids	Prenol lipids
16.35_586.2377m/z	Negative	0.000343477	0.0408413	27.2697	12.6614	58.5598	4.83203	7.55095	29.8425	35.3712	25.6738	16.2175	38.0211	23.5099	4.90832	14.4625	2.3871	3.28431	10.8432	8.933	15.7764	14.4593	16.5406	30.8718	11.9129	57.3746	4.4455	8.33508	31.5992	36.4647	26.9625	17.8119	38.7805	24.8574	4.93283	14.5685	2.31909	3.63021	11.4094	9.08746	15.6174	15.6524	17.7433	C20H33N11O10	[M - H]-	Oligopeptides	Peptides	Amino acids, peptides, and analogues	Carboxylic acids and derivatives
23.45_498.2885m/z	Negative	0.000354804	0.0410779	54.9224	54.2832	93.2723	28.4201	22.0125	27.5334	34.0021	58.5531	51.0877	100.98	2358.86	207.223	218.231	70.342	108.095	135.934	105.841	232.84	518.955	226.16	62.1773	51.0742	91.3845	26.1467	24.2984	29.1541	35.0533	61.4921	56.1103	102.997	2494.06	208.258	219.83	68.3381	119.48	143.031	107.672	230.494	561.775	242.603	C22H41N7O4S	[M - H]-	N-acyl amines	N-acyl amines	Fatty amides	Fatty Acyls
10.47_486.2074n	Negative	0.000396471	0.044725	20.6086	100.301	69.1992	10.2838	16.7593	37.6533	67.3752	32.0541	21.5668	32.5638	8.73166	41.4986	18.8138	5.69643	6.06698	23.1129	16.3029	20.8011	20.8321	21.3298	23.3308	94.372	67.7986	9.4612	18.4997	39.8698	69.4581	33.663	23.6872	33.2142	9.23212	41.7059	18.9517	5.53415	6.70595	24.3197	16.5848	20.5914	22.551	22.8806	C20H26N10O5	[M - H]-	Peptides	Peptides	Amino acids, peptides, and analogues	Carboxylic acids and derivatives
5.14_393.1888m/z	Negative	0.000438544	0.0488449	15.1665	16.3694	12.1662	32.9669	9.48813	11.6396	15.1521	18.5836	8.03907	76.2786	8.11738	4.9644	7.27484	19.2401	5.31882	10.3115	3.89156	13.3602	2.20279	18.8783	17.1699	15.4017	11.92	30.3298	10.4734	12.3247	15.6205	19.5164	8.82942	77.802	8.58263	4.9892	7.32816	18.692	5.879	10.8499	3.95885	13.2255	2.38455	20.2509	C13H22N12O3	[M - H]-	Hybrid peptides	NA	Hybrid peptides	Peptidomimetics
25.12_840.5378m/z	Positive	2.17496e-08	8.47394e-05	655.105	418.92	429.021	386.38	482.404	343.499	364.762	397.256	454.623	259.692	2004.87	1251.09	1393.53	1006.5	1044.09	1240.37	974.93	1231.81	1959.14	965.839	689.703	401.889	404.411	317.085	555.387	355.846	377.91	441.519	468.073	253.193	2130.67	1227.4	1234.83	824.145	1123.17	1272.99	1029.58	1258.68	1943.26	1059.48	NA	NA	NA	NA	NA	NA
25.10_830.0517m/z	Positive	2.58231e-08	8.80342e-05	292.737	205.245	155.773	188.035	195.756	130.483	140.18	204.372	234.327	151.02	1132.37	674.448	758.003	473.411	511.726	646.251	498.338	732.633	1026.55	535.006	308.198	196.901	146.838	154.312	225.372	135.173	145.233	227.143	241.259	147.24	1203.42	661.677	671.679	387.639	550.482	663.248	526.273	748.615	1018.23	586.874	C23H41N3O14S7	[M + Na]+	N-acyl amines	N-acyl amines	Fatty amides	Fatty Acyls
22.40_351.2144m/z	Positive	8.51998e-08	0.000202502	292.389	314.496	434.227	495.579	244.957	222.713	336.722	278.283	333.073	320.15	819.932	793.358	914.654	973.301	661.973	855.217	784.628	871.63	848.85	758.818	307.831	301.711	409.319	406.7	282.017	230.719	348.859	309.289	342.926	312.138	871.38	778.336	810.491	796.96	712.108	877.71	828.612	890.643	841.97	832.383	C15H30N2O7	[M + H]+	Benzene and substituted derivatives	NA	NA	Benzene and substituted derivatives
4.57_398.0309m/z	Positive	2.01948e-07	0.000323983	15.39	12.7831	14.135	20.5021	11.5899	11.7452	20.3638	14.8516	7.06668	16.9623	35.9958	68.7731	84.7262	85.9991	67.2014	38.2376	57.2337	55.6727	36.5419	69.6894	16.2028	12.2635	13.3242	16.8251	13.3433	12.1674	21.0978	16.5064	7.27574	16.5378	38.2544	67.4709	75.0773	70.418	72.291	39.2432	60.442	56.8871	36.2457	76.4457	NA	NA	NA	NA	NA	NA
25.10_633.4056m/z	Positive	2.14862e-07	0.000325552	770.895	644.968	686.605	534.553	616.535	540.342	438.464	567.715	616.65	490.294	1536.76	1294.93	1366.88	874.095	976.809	1252.78	1131.45	1084.98	1535.45	961.837	811.608	618.747	647.22	438.684	709.81	559.765	454.269	630.97	634.893	478.024	1633.19	1270.41	1211.22	715.729	1050.79	1285.73	1194.88	1108.65	1523.01	1055.09	NA	NA	NA	NA	NA	NA
24.06_359.2558m/z	Positive	3.69083e-07	0.000479334	46.4997	24.4216	29.8842	51.9842	33.5366	47.9115	39.0087	11.1665	22.4806	16.364	113.072	80.2712	104.705	111.168	78.0564	119.996	96.4151	48.7587	66.2641	72.5358	48.9554	23.4288	28.1699	42.6612	38.6104	49.6337	40.4147	12.4106	23.1456	15.9545	120.167	78.7513	92.7808	91.0266	83.968	123.152	101.82	49.8223	65.7269	79.568	C17H32N6O	[M + Na]+	Secondary carboxylic acid amides	Carboxylic acid amides	Carboxylic acid derivatives	Carboxylic acids and derivatives
23.46_369.1931m/z	Positive	4.07185e-07	0.00050478	53.6936	48.0143	57.3892	73.2871	39.8891	42.1663	40.6118	48.4827	70.7413	59.3763	103.489	123.843	99.6154	120.708	99.0851	115.355	104.321	99.7805	136.294	110.915	56.5294	46.0624	54.0972	60.1435	45.9239	43.682	42.0756	53.8847	72.8341	57.8904	109.982	121.498	88.2709	98.8385	106.589	118.389	110.169	101.957	135.189	121.668	C12H28N6O5S	[M + H]+	Peptides	Peptides	Amino acids, peptides, and analogues	Carboxylic acids and derivatives
25.12_829.5502m/z	Positive	4.51881e-07	0.000535833	4217.47	3523.25	3509.65	3630.42	3571.26	3134.08	3027.01	3442.76	3947.79	3139.55	11870.3	7872.84	9896.75	5707.88	6422.03	7889.13	6371.88	8292.05	11746.3	6630.13	4440.21	3380.02	3308.33	2979.32	4111.56	3246.74	3136.12	3826.35	4064.58	3060.98	12615.1	7723.77	8769.68	4673.74	6908.41	8096.62	6729.07	8472.93	11651.1	7272.9	C42H74N6O9	[M + Na]+	Peptides	Peptides	Amino acids, peptides, and analogues	Carboxylic acids and derivatives
25.12_852.0339m/z	Positive	7.19125e-07	0.000754334	91.8104	79.3853	48.4459	41.5941	56.6036	87.5346	30.2603	91.4127	87.3529	39.3246	348.864	217.172	240.216	190.929	146.949	238.556	183.068	193.245	354.37	154.662	96.6592	76.158	45.667	34.1345	65.1672	90.681	31.351	101.598	89.9372	38.3405	370.754	213.06	212.859	156.337	158.079	244.83	193.331	197.46	351.497	169.656	NA	NA	NA	NA	NA	NA
25.10_807.5685m/z	Positive	1.01716e-06	0.000990752	26775.8	19587.2	17569.4	20259.6	21486.6	15238.5	17135.8	20552.4	20523.9	15870.7	75786.6	54207.8	65419.9	37471.8	37204.8	49922.2	35898.5	55757.3	75015.4	45570.9	28189.9	18790.9	16561.6	16626.1	24737.3	15786.3	17753.5	22842.3	21131.1	15473.6	80542	53181.4	57969.7	30682.8	40022.5	51235.2	37910.9	56973.6	74407.3	49988.9	C48H80O8	[M + Na]+	Steroid esters	NA	Steroid esters	Steroids and steroid derivatives
25.12_851.5331m/z	Positive	1.07516e-06	0.00101113	903.933	832.862	942.184	801.824	705.865	934.159	673.778	764.465	986.388	685.778	2420.99	1392.12	1870.75	1105.5	1382.41	1746.83	1572.98	1636.05	2326.91	1279.21	951.672	799.003	888.138	658.022	812.655	967.738	698.064	849.642	1015.57	668.616	2572.9	1365.76	1657.7	905.205	1487.1	1792.77	1661.16	1671.74	2308.05	1403.23	NA	NA	NA	NA	NA	NA
22.87_554.2432m/z	Positive	1.27801e-06	0.00116184	260.025	9.89946	8.27592	2.24772	6.62256	8.85635	2.41079	4.44714	3.78645	0	3799.75	49.6374	67.6818	69.0788	64.9462	57.1734	63.537	126.26	184.707	5.42965	273.758	9.49701	7.80119	1.8446	7.62449	9.17469	2.49769	4.94264	3.89847	0	4038.18	48.6975	59.974	56.5633	69.8649	58.6771	67.0987	129.015	183.209	5.95604	NA	NA	NA	NA	NA	NA
25.10_785.5867m/z	Positive	1.57843e-06	0.0013045	5480.1	3979.25	2841.26	4042.86	3777.96	2528.7	3051	3486.19	3765.42	2741.09	12350.4	10487.5	12379.5	8120.85	6584.16	8336.57	6240.29	9528.01	12285.1	7859.25	5769.52	3817.48	2678.28	3317.8	4349.53	2619.6	3160.98	3874.62	3876.82	2672.5	13125.3	10288.9	10969.7	6649.53	7082.81	8555.83	6590.1	9735.85	12185.5	8621.19	C55H76O3	[M + H]+	Steroids and steroid derivatives	NA	NA	Steroids and steroid derivatives
25.10_608.4160m/z	Positive	2.35643e-06	0.00173695	349.084	451.215	331.197	444.162	339.635	238.651	228.588	335.708	390.157	179.09	1319.38	915.83	1183.44	689.064	829.848	977.653	709.572	1000.9	1449.78	780.824	367.521	432.872	312.199	364.504	391.019	247.229	236.828	373.112	401.699	174.608	1402.17	898.489	1048.67	564.221	892.697	1003.37	749.349	1022.73	1438.03	856.524	NA	NA	NA	NA	NA	NA
25.10_823.5340m/z	Positive	3.02283e-06	0.00211389	891.762	703.024	618.556	836.84	644.235	635.624	510.313	574.005	781.07	492.451	1976.17	1223.1	1673.02	1053.85	1070.08	1281.7	1129.55	1327.98	1764.23	1110.35	938.858	674.443	583.074	686.758	741.702	658.471	528.707	637.961	804.177	480.127	2100.17	1199.95	1482.49	862.919	1151.12	1315.41	1192.86	1356.94	1749.92	1218	C34H68N14O8	[M + Na]+	Peptides	Peptides	Amino acids, peptides, and analogues	Carboxylic acids and derivatives
20.34_188.1038n	Positive	3.94927e-06	0.00269271	26.3063	24.5971	36.4428	38.1642	60.5599	56.7389	37.3024	63.7849	54.5751	81.9589	78.3914	70.7703	78.0254	103.871	94.8595	99.0978	74.5012	121.867	117.547	127.004	27.6956	23.5971	34.3523	31.3197	69.7219	58.7784	38.647	70.8918	56.1897	79.9079	83.3103	69.4303	69.1396	85.0518	102.044	101.704	78.6775	124.525	116.594	139.317	C9H16O4	[M - H2O + H]+	Medium-chain fatty acids	Medium-chain fatty acids	Fatty acids and conjugates	Fatty Acyls
23.06_372.2724m/z	Positive	5.59132e-06	0.00347417	110.587	115.964	186.319	134.931	54.0599	107.789	114.537	101.319	51.3488	84.3024	234.107	229.302	264.261	265.513	192.757	232.606	217.638	236.751	170.929	202.165	116.427	111.249	175.631	110.732	62.2386	111.663	118.666	112.608	52.8679	82.1927	248.797	224.96	234.166	217.408	207.355	238.724	229.838	241.915	169.543	221.764	C17H39N3O2S	[M + Na]+	Sulfenyl compounds	NA	NA	Sulfenyl compounds
21.48_383.2024m/z	Positive	6.23121e-06	0.00377653	392.154	327.491	480.615	474.134	132.895	224.077	344.566	184.255	333.493	326.112	795.133	820.055	890.828	886.703	521.683	498.266	559.921	603.745	746.971	613.925	412.865	314.177	453.046	389.101	153	232.131	356.986	204.785	343.359	317.951	845.025	804.528	789.378	726.052	561.192	511.371	591.309	616.915	740.916	673.444	C9H31N9O2PS	[M + Na]+	Organonitrogen compounds	NA	NA	Organonitrogen compounds
24.49_248.1977m/z	Positive	1.26001e-05	0.00636376	69.2359	41.6935	423.349	102.881	114.314	160.555	132.078	127.787	176.415	363.782	5.95335	14.6046	37.6634	19.7066	20.4227	23.1775	22.0829	35.9894	103.705	96.4406	72.8924	39.9985	399.064	84.4296	131.608	166.326	136.839	142.025	181.634	354.678	6.3269	14.3281	33.3741	16.1362	21.9694	23.7871	23.3208	36.7744	102.864	105.79	C11H25N3O3	[M + H]+	Secondary amines	Secondary amines	Amines	Organonitrogen compounds
24.82_401.2639m/z	Positive	1.52846e-05	0.00724727	80.3284	40.8272	67.601	63.0912	61.3502	68.4586	33.7199	35.094	69.1289	24.4774	184.43	180.144	98.7602	171.188	157.711	193.406	137.582	114.06	196.72	175.602	84.5708	39.1674	63.7232	51.7762	70.6319	70.9194	34.9353	39.0042	71.1741	23.8649	196.002	176.733	87.5132	140.172	169.656	198.493	145.295	116.548	195.125	192.626	C21H32N6O2	[M + H]+	Amino acids and derivatives	Amino acids and derivatives	Amino acids, peptides, and analogues	Carboxylic acids and derivatives
21.79_381.1869m/z	Positive	2.26904e-05	0.00982279	75.6066	28.5779	52.5899	82.9028	46.7773	21.1446	73.8956	21.9637	54.9412	54.1663	117.122	94.7794	173.146	219.183	88.7568	124.68	132.507	87.2309	176.947	129.693	79.5996	27.4161	49.5732	68.0347	53.8543	21.9047	76.5592	24.4109	56.5666	52.8108	124.471	92.9848	153.428	179.472	95.4788	127.959	139.935	89.1337	175.513	142.266	C10H25N10O4P	[M + H]+	Aminopyrimidines and derivatives	Aminopyrimidines and derivatives	Pyrimidines and pyrimidine derivatives	Diazines
24.23_502.3107m/z	Positive	2.40778e-05	0.0102605	1283.31	82.5637	188.735	118.336	382.986	278.887	371.738	191.547	753.712	132.729	2491.99	391.733	893.442	280.146	527.692	1418.23	1591.42	675.807	1795.96	342.394	1351.09	79.2072	177.909	97.1132	440.927	288.912	385.137	212.889	776.01	129.408	2648.35	384.316	791.694	229.39	567.657	1455.53	1680.63	690.549	1781.4	375.588	C20H39N9O6	[M + H]+	Dipeptides	Peptides	Amino acids, peptides, and analogues	Carboxylic acids and derivatives
25.10_644.3970m/z	Positive	2.74122e-05	0.0109943	249.136	240.768	262.84	147.822	136.683	186.549	149.174	237.584	191.482	186.75	621.324	391.458	466.729	285.64	467.944	394.035	347.272	345.405	469.335	248.666	262.294	230.979	247.763	121.311	157.361	193.254	154.551	264.055	197.147	182.077	660.31	384.046	413.577	233.888	503.384	404.398	366.739	352.939	465.53	272.774	NA	NA	NA	NA	NA	NA
24.04_480.3284m/z	Positive	3.64551e-05	0.0138089	440.301	152.29	68.9346	277.901	257.076	192.864	198.621	195.441	309.601	93.6146	956.177	346.735	345.536	481.918	367.006	569.927	454.711	371.891	838.228	172.152	463.554	146.098	64.9803	228.061	295.969	199.797	205.78	217.217	318.76	91.2718	1016.18	340.17	306.185	394.605	394.802	584.916	480.201	380.003	831.433	188.842	C27H46NO4P	[M + H]+	Dihydroxy bile acids, alcohols and derivatives	Hydroxy bile acids, alcohols and derivatives	Bile acids, alcohols and derivatives	Steroids and steroid derivatives
24.25_444.3073m/z	Positive	3.86162e-05	0.0142322	142.376	59.0576	44.2363	87.0453	42.1638	26.905	31.9389	30.6536	137.067	34.6205	272.221	95.4811	93.9996	140.835	96.9321	107.078	118.834	48.6054	344.145	129.253	149.895	56.6567	41.6988	71.4342	48.5428	27.8721	33.0901	34.0691	141.122	33.7541	289.303	93.6732	83.2947	115.319	104.273	109.894	125.496	49.6656	341.355	141.784	C22H47NO4S	[M + Na]+	Lipids and lipid-like molecules	NA	NA	NA
26.42_315.2282m/z	Positive	3.97247e-05	0.0143887	24.824	57.55	27.1804	4.01613	0	9.82644	4.01828	66.7994	0.087961	0	199.329	392.427	135.772	64.4136	29.995	79.8676	70.5944	128.658	24.0003	3.89636	26.1351	55.2104	25.6213	3.29586	0	10.1797	4.16312	74.2422	0.0905633	0	211.837	384.996	120.31	52.7433	32.2667	81.9681	74.5517	131.464	23.8057	4.2741	C14H32N2O4	[M + Na]+	Carboxylic acids and derivatives	NA	NA	Carboxylic acids and derivatives
21.26_427.2280m/z	Positive	5.67203e-05	0.0184159	29.3837	8.19943	34.329	45.5506	22.2158	24.1909	20.2919	14.456	31.3778	19.456	63.1031	68.3006	69.3822	86.8692	46.6693	67.6328	57.714	63.9387	64.8512	54.4302	30.9356	7.86609	32.3598	37.3814	25.5768	25.0605	21.0234	16.0667	32.3061	18.9691	67.0627	67.0073	61.4808	71.1304	50.2038	69.4116	60.9493	65.3335	64.3255	59.7071	C13H34N5O9	[M + Na]+	Peptides	Peptides	Amino acids, peptides, and analogues	Carboxylic acids and derivatives
24.47_279.1922m/z	Positive	6.25517e-05	0.019386	127.975	184.956	350.397	188.908	109.713	204.743	195.614	81.067	172.274	268.94	57.1888	79.8539	83.0465	78.3224	87.5459	79.6391	96.0868	55.3113	104.48	130.854	134.734	177.437	330.298	155.029	126.312	212.102	202.665	90.0995	177.371	262.209	60.7772	78.3419	73.589	64.1321	94.1762	81.7336	101.473	56.5178	103.633	143.54	C15H24N3O2	[M + H]+	Azoles	NA	NA	Azoles
4.89_88.0388m/z	Positive	7.42949e-05	0.0215558	0	3.67551	7.97157	0	0	0.666428	1.85362	1.1215	1.62783	1.58458	62.9721	59.1732	75.6545	6.19358	0	33.4444	15.0352	41.5175	104.898	74.7275	0	3.52608	7.5143	0	0	0.690383	1.92043	1.24646	1.67599	1.54492	66.9234	58.0528	67.0387	5.07144	0	34.324	15.878	42.4231	104.048	81.9722	C3H5NO2	[M + H]+	Alpha amino acids	Amino acids and derivatives	Amino acids, peptides, and analogues	Carboxylic acids and derivatives
24.66_475.3362m/z	Positive	7.55563e-05	0.021691	530.913	487.21	137.353	757.984	381.041	482.418	437.392	428.548	481.403	213.061	1226.7	897.227	811.395	1263.4	705.399	1142.2	997.39	863.156	773.224	687.284	558.952	467.403	129.474	622.044	438.689	499.759	453.158	476.297	495.645	207.729	1303.68	880.238	718.991	1034.5	758.823	1172.25	1053.3	881.985	766.956	753.915	C29H46O5	[M + H]+	Bile acids, alcohols and derivatives	NA	Bile acids, alcohols and derivatives	Steroids and steroid derivatives
24.75_387.2498m/z	Positive	0.000100883	0.0272413	105.183	42.2561	56.8558	24.5343	29.105	6.72561	86.8939	108.689	7.5514	42.0522	278.971	236.4	276.468	193.031	165.994	131.363	180.207	217.971	43.959	92.0102	110.738	40.5383	53.5944	20.1342	33.5083	6.96736	90.026	120.799	7.7748	40.9998	296.476	231.924	244.983	158.058	178.566	134.818	190.309	222.726	43.6027	100.93	NA	NA	NA	NA	NA	NA
24.45_869.6025m/z	Positive	0.000105413	0.0281856	12.7404	0	0	82.448	0	9.7335	31.5791	0	20.1826	0	247.545	134.917	42.6194	380.117	117.743	278.881	234.92	205.118	64.9377	119.815	13.4133	0	0	67.6615	0	10.0834	32.7174	0	20.7797	0	263.077	132.363	37.7658	311.248	126.66	286.216	248.089	209.592	64.4113	131.431	NA	NA	NA	NA	NA	NA
25.61_443.3103m/z	Positive	0.000118177	0.030406	472.159	390.9	96.0987	389.411	320.435	329.436	266.242	309.067	406.227	159.67	1088.73	846.271	532.842	757.294	507.868	790.976	599.023	476.041	575.905	444.898	497.095	375.008	90.5862	319.573	368.913	341.278	275.839	343.503	418.245	155.674	1157.05	830.248	472.161	620.089	546.331	811.78	632.602	486.426	571.236	488.03	C16H42N8O4S	[M + H]+	Peptides	Peptides	Amino acids, peptides, and analogues	Carboxylic acids and derivatives
23.91_488.2953m/z	Positive	0.000121606	0.0308785	1712.16	1298.45	1305.98	2065.56	1509.58	1413.77	1330.1	1322.11	2084.89	916	5919.16	2481.25	2484.95	3198	2543.53	2438.42	2063.85	2485.57	8866.7	1530.97	1802.59	1245.66	1231.06	1695.12	1737.96	1464.59	1378.05	1469.42	2146.57	893.077	6290.57	2434.27	2201.96	2618.6	2736.16	2502.55	2179.55	2539.79	8794.83	1679.39	C19H37N9O6	[M + H]+	Oligopeptides	Peptides	Amino acids, peptides, and analogues	Carboxylic acids and derivatives
25.32_429.2592m/z	Positive	0.000147101	0.0354769	43.4919	37.8106	48.9749	42.9195	11.9695	19.8551	40.1828	39.8939	20.3362	41.4426	82.2317	98.3195	65.5231	74.7056	38.685	38.6702	67.1165	55.2304	89.2082	93.9689	45.7888	36.2734	46.1656	35.2221	13.7804	20.5688	41.6312	44.3389	20.9378	40.4055	87.3915	96.4578	58.0612	61.1706	41.6148	39.6873	70.8788	56.4352	88.485	103.079	C24H38O5	[M + Na]+	Fatty Acyls	NA	NA	Fatty Acyls
22.33_369.2249m/z	Positive	0.000149593	0.0354769	24.6539	15.9945	16.3635	25.5645	5.87888	11.1743	11.2986	9.64857	13.3858	17.9898	26.8282	26.0885	32.484	42.7978	14.9661	33.3147	33.003	36.179	43.5365	28.3274	25.956	15.3443	15.4249	20.9797	6.7683	11.576	11.7059	10.7236	13.7818	17.5396	28.5116	25.5945	28.7846	35.0438	16.0996	34.1909	34.8531	36.9682	43.1836	31.0737	C18H34O6	[M + Na]+	Fatty Acyls	NA	NA	Fatty Acyls
22.91_291.1940m/z	Positive	0.000157778	0.0364667	29.0169	27.8384	22.1412	33.8864	19.8648	25.4323	37.0753	15.436	28.5555	7.84977	47.1144	57.9957	69.1861	93.771	64.6287	79.0538	63.6947	83.1641	32.1898	37.2341	30.5493	26.7067	20.8712	27.8091	22.8702	26.3465	38.4117	17.1559	29.4003	7.65333	50.0707	56.8975	61.307	76.7817	69.5233	81.133	67.2652	84.9782	31.9289	40.8439	C13H26N2O5	[M + H]+	Amino acids and derivatives	Amino acids and derivatives	Amino acids, peptides, and analogues	Carboxylic acids and derivatives
23.48_494.4170m/z	Positive	0.000169753	0.0385806	12.8179	0	0	0	0	0	0	0	3.111	0	37.671	28.8355	4.80657	17.0269	5.19344	20.0703	15.3109	0	20.3146	5.61514	13.4948	0	0	0	0	0	0	0	3.20303	0	40.0348	28.2895	4.25919	13.942	5.58676	20.5982	16.1692	0	20.15	6.15952	C28H53N4O3	[M + H]+	Bile acids, alcohols and derivatives	NA	Bile acids, alcohols and derivatives	Steroids and steroid derivatives
20.76_239.1251m/z	Positive	0.000178661	0.0397418	25.5537	0	25.2113	5.04982	4.23337	9.23553	5.17783	0	15.9098	0	95.4481	37.3099	85.2896	44.8432	23.2622	30.6609	43.4849	26.9169	61.6166	11.5358	26.9033	0	23.7651	4.14417	4.87383	9.5675	5.36446	0	16.3805	0	101.437	36.6034	75.5766	36.7186	25.0239	31.4673	45.9225	27.5041	61.1171	12.6542	C9H14N6O2	[M + H]+	Substituted imidazoles	Substituted imidazoles	Imidazoles	Azoles
24.42_445.2523m/z	Positive	0.000183002	0.0399281	98.0813	57.7967	66.3281	118.31	51.5303	53.9629	48.4408	70.2061	65.9968	47.5987	87.0548	134.859	135.916	227.468	87.9863	145.15	122.505	112.365	143.04	163.584	103.261	55.447	62.5233	97.0915	59.3263	55.9027	50.1868	78.0285	67.9492	46.4075	92.5173	132.306	120.438	186.256	94.6499	148.967	129.372	114.816	141.881	179.443	C16H36N4O10	[M + H]+	Aminocyclitol glycosides	Aminosaccharides	Carbohydrates and carbohydrate conjugates	Organooxygen compounds
4.98_351.1752m/z	Positive	0.00019504	0.0413593	55.8709	376.606	881.141	89.9609	127.938	211.678	115.69	175.441	22.8449	453.128	5.35174	76.6086	194.965	34.7755	45.4739	22.5729	17.6849	24.1622	30.5687	45.4265	58.8216	361.295	830.597	73.827	147.294	219.287	119.86	194.989	23.5207	441.788	5.68755	75.1581	172.762	28.475	48.9179	23.1665	18.6762	24.6893	30.3209	49.8306	C12H28N2O8	[M + Na]+	Monosaccharides	Monosaccharides	Carbohydrates and carbohydrate conjugates	Organooxygen compounds
23.91_483.3402m/z	Positive	0.000203393	0.0424406	15.3219	0	6.02091	9.48994	0	1.27583	0	1.4306	20.404	0	182.816	19.9232	17.1617	41.59	23.5478	29.6304	32.3145	45.5781	256.935	0	16.1311	0	5.67554	7.78798	0	1.32169	0	1.58999	21.0077	0	194.287	19.5459	15.2073	34.0549	25.3312	30.4097	34.1259	46.5723	254.853	0	C24H48N2O6	[M + Na]+	Glycinated bile acids and derivatives	Glycinated bile acids and derivatives	Bile acids, alcohols and derivatives	Steroids and steroid derivatives
24.06_408.3084m/z	Positive	0.000242674	0.048665	44.1511	10.6951	31.9029	188.732	74.2416	31.8008	35.9588	35.6119	390.985	26.0337	78.4444	26.7483	119.378	361.83	332.694	295.435	440.595	109.99	648.018	84.2235	46.4829	10.2603	30.0728	154.884	85.4736	32.9439	37.2549	39.5798	402.552	25.3822	83.3666	26.2419	105.783	296.274	357.89	303.205	465.293	112.389	642.765	92.3888	C22H43NO4	[M + Na]+	Trihydroxy bile acids, alcohols and derivatives	Hydroxy bile acids, alcohols and derivatives	Bile acids, alcohols and derivatives	Steroids and steroid derivatives
[truncated: 3 more columns]

## Sheet: Brus_vs_Combo
				Normalized Abundance																				Raw Abundance
				Brus	Brus	Brus	Brus	Brus	Brus	Brus	Brus	Brus	Brus	Combo	Combo	Combo	Combo	Combo	Combo	Combo	Combo	Combo	Combo	Brus	Brus	Brus	Brus	Brus	Brus	Brus	Brus	Brus	Brus	Combo	Combo	Combo	Combo	Combo	Combo	Combo	Combo	Combo	Combo
Compound	ESI Ionization Mode	Anova (p)	q Value	Sample 11	Sample 12	Sample 13	Sample 14	Sample 15	Sample 16	Sample 17	Sample 18	Sample 19	Sample 20	Sample 21	Sample 22	Sample 23	Sample 24	Sample 25	Sample 26	Sample 27	Sample 28	Sample 29	Sample 30	Sample 11	Sample 12	Sample 13	Sample 14	Sample 15	Sample 16	Sample 17	Sample 18	Sample 19	Sample 20	Sample 21	Sample 22	Sample 23	Sample 24	Sample 25	Sample 26	Sample 27	Sample 28	Sample 29	Sample 30	Canopus: molecularFormula	Canopus: adduct	Canopus: most specific class	Canopus: level 5	Canopus: subclass	Canopus: class
20.20_223.0608m/z	Negative	8.21565e-15	1.44579e-10	0	0	0	0	0	0	0	0	0	0	256.105	185.373	220.704	217.1	202.267	313.798	272.093	203.026	199.133	154.8	0	0	0	0	0	0	0	0	0	0	270.784	186.298	222.322	210.915	223.569	330.182	276.798	200.98	215.564	166.056	C11H12O5	[M - H]-	Coumaric acids and derivatives	Coumaric acids and derivatives	Hydroxycinnamic acids and derivatives	Cinnamic acids and derivatives
23.23_360.2146n	Negative	1.65431e-09	7.27813e-06	291.414	240.634	212.72	251.054	261.882	248.212	263.488	259.484	219.715	190.819	638.665	575.434	555.766	597.154	636.79	663.013	638.405	687.073	598.027	659.632	300.967	235.663	211.735	243.457	293.866	240.936	268.813	270.844	234.346	198.5	675.271	578.309	559.84	580.142	703.856	697.631	649.444	680.149	647.372	707.593	C18H32O7	[M - H]-	Fatty acid esters	NA	Fatty acid esters	Fatty Acyls
23.43_533.1950m/z	Negative	1.15319e-08	4.05876e-05	50.8779	53.0933	46.9074	58.3065	52.3965	51.7373	42.3572	45.2757	56.7561	49.7072	134.6	124.124	113.103	113.789	116.358	119.029	123.989	119.848	108.511	104.482	52.5458	51.9965	46.6902	56.5421	58.7956	50.2205	43.2134	47.258	60.5357	51.7082	142.315	124.744	113.932	110.547	128.612	125.244	126.133	118.64	117.465	112.079	C26H34N2O8S	[M - H]-	Eicosanoids	NA	Eicosanoids	Fatty Acyls
23.60_422.2657n	Negative	1.59396e-08	4.67507e-05	133.977	207.752	195.218	319.14	164.437	234.325	208.734	223.948	198.774	225.172	261.424	489.136	472.285	624.444	390.395	590.594	455.563	533.459	365.661	653.251	138.369	203.46	194.314	309.482	184.519	227.455	212.953	233.752	212.011	234.236	276.407	491.579	475.746	606.655	431.511	621.431	463.44	528.083	395.832	700.748	C17H38N6O4S	[M - H]-	Alpha amino acids and derivatives	Amino acids and derivatives	Amino acids, peptides, and analogues	Carboxylic acids and derivatives
5.37_377.0443n	Negative	1.88227e-08	4.73204e-05	0	0.426656	1.5969	0	0	2.91381	0.67576	0	0	0	229.469	263.662	267.041	167.933	156.868	170.2	45.7099	341.052	205.718	385.007	0	0.417842	1.58951	0	0	2.82839	0.689419	0	0	0	242.621	264.979	268.998	163.149	173.39	179.087	46.5002	337.615	222.692	413	C6H17N7O6P2S	[M - H2O - H]-	Organic phosphoric acids and derivatives	NA	NA	Organic phosphoric acids and derivatives
23.43_465.2077m/z	Negative	3.10985e-08	6.47962e-05	92.2856	89.2285	86.4912	93.6901	67.2042	96.5329	69.9375	97.4133	90.3402	84.0502	223.249	202.045	181.718	200.737	206.6	191.784	197.955	192.407	184.216	187.531	95.3109	87.3853	86.0907	90.8549	75.4117	93.7028	71.351	101.678	96.3561	87.4336	236.045	203.055	183.05	195.018	228.359	201.798	201.378	190.468	199.416	201.167	C23H34N2O6S	[M - H]-	Eicosanoids	NA	Eicosanoids	Fatty Acyls
21.65_432.2047m/z	Negative	3.31382e-08	6.47962e-05	0	0	0	0	0	0	0	0	0	0	16.7036	7.88729	7.03671	6.68388	8.11036	2.94012	10.9729	9.92594	8.22038	3.69679	0	0	0	0	0	0	0	0	0	0	17.661	7.92668	7.08829	6.49347	8.96454	3.09363	11.1627	9.82591	8.89867	3.96558	C20H35NO7S	[M - H]-	N-acyl-alpha amino acids	Amino acids and derivatives	Amino acids, peptides, and analogues	Carboxylic acids and derivatives
21.97_343.2126m/z	Negative	4.0955e-08	6.55206e-05	135.77	107.005	131.784	159.455	103.509	144.639	131.96	127.377	174.378	143.272	300.071	307.5	304.118	358.172	255.633	326.17	263.452	393.948	311.811	354.71	140.221	104.794	131.174	154.63	116.15	140.399	134.627	132.954	185.991	149.04	317.27	309.036	306.347	347.968	282.556	343.2	268.007	389.978	337.539	380.5	C14H28N6O4	[M - H]-	Alpha amino acids and derivatives	Amino acids and derivatives	Amino acids, peptides, and analogues	Carboxylic acids and derivatives
23.85_559.2492m/z	Negative	4.57369e-08	6.70732e-05	36.682	37.9049	52.4554	73.953	46.0964	51.8045	49.2964	35.5491	53.9324	49.6799	79.8613	120.28	124.324	155.288	97.4626	131.822	156.915	96.2443	107.138	112.839	37.8845	37.1218	52.2125	71.7151	51.7261	50.2857	50.2928	37.1055	57.5239	51.6797	84.4386	120.881	125.235	150.864	107.727	138.705	159.628	95.2744	115.978	121.043	C18H34N13O6S	[M - H]-	Heteroaromatic compounds	NA	NA	Heteroaromatic compounds
23.29_423.2743m/z	Negative	7.3685e-08	8.64473e-05	49.8392	81.1631	55.6212	107.124	41.6075	79.3181	64.9642	75.6907	56.3851	62.8651	132.123	175.026	167.597	185.483	91.5802	178.04	156.024	183.985	131.094	202.339	51.4731	79.4864	55.3636	103.882	46.689	76.9927	66.2772	79.0046	60.1399	65.3956	139.696	175.901	168.826	180.199	101.225	187.336	158.722	182.131	141.911	217.05	C18H40N4O7	[M - H]-	Fatty acids and conjugates	NA	Fatty acids and conjugates	Fatty Acyls
23.87_501.2878m/z	Negative	1.73411e-07	0.000179511	424.998	334.694	248.825	389.474	310.622	359.295	348.92	369.212	414.405	187.235	977.914	780.725	753.154	855.103	707.159	964.951	797.881	903.789	868.305	781.515	438.93	327.78	247.673	377.688	348.557	348.761	355.973	385.377	442.001	194.772	1033.96	784.624	758.675	830.743	781.638	1015.33	811.677	894.681	939.952	838.337	C22H46O12	[M - H]-	Monosaccharides	Monosaccharides	Carbohydrates and carbohydrate conjugates	Organooxygen compounds
4.61_250.0289n	Negative	1.88063e-07	0.000183863	83.3648	65.3952	79.0244	83.7574	73.7019	84.0824	85.4471	78.104	59.2098	83.7992	150.079	210.391	188.978	252.235	213.322	157.61	193.231	221.247	182.036	255.384	86.0977	64.0443	78.6585	81.2227	82.703	81.6174	87.1741	81.5236	63.1527	87.1724	158.681	211.442	190.363	245.049	235.789	165.839	196.572	219.018	197.056	273.953	C2H12N5O5S2	[M - H]-	Alkanesulfonic acids	Alkanesulfonic acids and derivatives	Organosulfonic acids and derivatives	Organic sulfonic acids and derivatives
11.53_420.0462m/z	Negative	2.28794e-07	0.000211912	4.85023	9.3377	1.22239	3.2019	1.42995	0.770936	0.147302	0.696847	0.0628922	3.06785	237.418	299.924	263.726	588.801	352.898	212.119	1485.38	360.16	313.444	445.438	5.00923	9.1448	1.21673	3.10501	1.60459	0.748334	0.150279	0.727356	0.0670803	3.19134	251.026	301.422	265.659	572.027	390.065	223.195	1511.06	356.53	339.307	477.825	C17H16N3O6PS	[M - H]-	Monoalkyl phosphates	Alkyl phosphates	Phosphate esters	Organic phosphoric acids and derivatives
4.59_348.0059n	Negative	3.09967e-07	0.000259752	48.9525	42.2627	51.3593	41.2026	47.4957	45.6127	51.9715	44.0827	30.6333	52.1847	95.0569	131.087	127.926	188.629	203.754	107.93	153.814	163.793	107.001	187.121	50.5573	41.3897	51.1215	39.9557	53.2963	44.2754	53.022	46.0128	32.6733	54.2854	100.505	131.742	128.864	183.255	225.214	113.565	156.473	162.142	115.83	200.726	C6H14N4O7P2S	[M - H]-	Alpha amino acids and derivatives	Amino acids and derivatives	Amino acids, peptides, and analogues	Carboxylic acids and derivatives
20.29_345.0532m/z	Negative	3.90109e-07	0.000307816	58.6434	53.2789	52.6655	68.6083	50.5323	52.5851	59.2984	40.2901	43.5044	52.452	119.036	113.147	128.555	116.38	89.7055	118.336	117.348	115.716	110.522	87.089	60.5659	52.1782	52.4216	66.5321	56.7037	51.0435	60.4969	42.0541	46.4015	54.5634	125.858	113.712	129.497	113.065	99.1533	124.515	119.377	114.55	119.641	93.4211	C16H14N2O5S	[M - H]-	N-acyl ureas	Ureides	Ureas	Organic carbonic acids and derivatives
11.55_488.0335m/z	Negative	4.02305e-07	0.000307816	7.30737	0.900857	0.880741	2.02794	0	0	0.899274	0	0	0	50.9184	61.9527	45.7535	135.117	72.9734	35.7505	408.02	70.0465	49.1142	86.7777	7.54692	0.882248	0.876663	1.96657	0	0	0.91745	0	0	0	53.8368	62.2621	46.0888	131.267	80.659	37.6172	415.075	69.3406	53.1667	93.0872	C13H19N3O13S2	[M - H]-	Hexoses	Monosaccharides	Carbohydrates and carbohydrate conjugates	Organooxygen compounds
23.64_470.2873n	Negative	9.10899e-07	0.000667917	176.646	160.758	168.917	217.773	148.165	176.178	160.427	175.657	212.245	119.735	306.356	318.698	288.185	471.766	306.114	403.369	339.213	387.761	394.295	417.734	182.437	157.437	168.135	211.183	166.26	171.012	163.67	183.348	226.379	124.555	323.915	320.29	290.297	458.326	338.354	424.43	345.078	383.853	426.829	448.107	C21H38N6O6	[M - H]-	Alpha amino acids	Amino acids and derivatives	Amino acids, peptides, and analogues	Carboxylic acids and derivatives
21.44_359.2072m/z	Negative	1.19514e-06	0.000830152	0	0	2.56361	0	0	1.8972	5.2307	0	1.44336	0	36.0571	28.3767	26.2003	40.9317	30.3692	33.3713	32.2542	32.2144	35.099	52.8651	0	0	2.55174	0	0	1.84158	5.33643	0	1.53947	0	38.1237	28.5184	26.3924	39.7656	33.5677	35.1137	32.8119	31.8898	37.9951	56.7089	C17H32N2O4S	[M - H]-	Medium-chain fatty acids	Medium-chain fatty acids	Fatty acids and conjugates	Fatty Acyls
23.83_423.2745m/z	Negative	1.2265e-06	0.000830152	189.822	234.734	270.963	315.418	203.038	230.324	222.434	228.173	220.274	209.951	347.922	463.867	544.949	554.251	374.722	609.188	615.91	416.112	414.874	660.285	196.045	229.884	269.709	305.873	227.835	223.571	226.93	238.163	234.943	218.402	367.863	466.184	548.943	538.461	414.188	640.996	626.56	411.919	449.107	708.293	C15H36N8O6	[M - H]-	Oligopeptides	Peptides	Amino acids, peptides, and analogues	Carboxylic acids and derivatives
5.51_504.0288m/z	Negative	1.31245e-06	0.000855428	0	13.064	2.33343	0.230881	1.86928	7.05074	1.17843	7.18973	0.538144	3.817	27.9386	89.4571	56.9646	37.154	53.9753	57.4018	12.2843	68.2544	43.0712	91.5066	0	12.7942	2.32263	0.223894	2.09757	6.84403	1.20225	7.50451	0.573981	3.97065	29.5399	89.9039	57.3821	36.0955	59.66	60.3989	12.4967	67.5666	46.6252	98.1598	C16H19N5O8S3	[M - H]-	2,4-disubstituted thiazoles	2,4-disubstituted thiazoles	Thiazoles	Azoles
18.77_174.0891n	Negative	1.85595e-06	0.0010673	21.7459	17.5516	22.8883	21.3751	15.5851	16.3741	15.586	13.3064	20.3715	11.7966	34.9288	43.8266	52.248	49.0727	38.8969	44.4363	41.7626	45.3512	34.6754	44.1239	22.4588	17.189	22.7823	20.7283	17.4885	15.8941	15.901	13.889	21.7281	12.2714	36.9308	44.0456	52.631	47.6747	42.9935	46.7565	42.4847	44.8942	37.5365	47.3321	C4H10N6O2	[M - H]-	Alpha amino acids and derivatives	Amino acids and derivatives	Amino acids, peptides, and analogues	Carboxylic acids and derivatives
25.07_784.5860n	Negative	1.87814e-06	0.0010673	12338.9	11408	9545.27	9706.88	8961.92	9206.37	10034.7	10615.9	14847.3	8047.45	38008.3	25400.5	27793.7	17119.6	16446.4	33933.7	18705.5	27079	38786.1	28711.5	12743.4	11172.3	9501.07	9413.13	10056.4	8936.46	10237.5	11080.7	15836	8371.4	40186.7	25527.3	27997.5	16631.9	18178.5	35705.5	19028.9	26806.1	41986.5	30799	C41H84O13	[M - H]-	Hydroxy bile acids, alcohols and derivatives	Hydroxy bile acids, alcohols and derivatives	Bile acids, alcohols and derivatives	Steroids and steroid derivatives
24.81_499.3085m/z	Negative	1.91686e-06	0.0010673	36.5756	31.1393	20.8924	15.9246	26.2971	9.68805	18.7912	36.7729	42.9732	9.27357	99.7674	60.4337	64.8494	34.99	40.3235	29.4244	39.5106	64.2899	116.329	27.4968	37.7746	30.496	20.7956	15.4427	29.5088	9.40403	19.171	38.3829	45.8349	9.64687	105.486	60.7356	65.3247	33.9932	44.5704	30.9607	40.1938	63.642	125.928	29.496	C20H40N10O5	[M - H]-	Peptides	Peptides	Amino acids, peptides, and analogues	Carboxylic acids and derivatives
9.14_341.0913m/z	Negative	1.94101e-06	0.0010673	0.665264	0.375758	0.396297	36.5468	0.0571742	0.97588	0.15087	0.0505387	1.23464	0.096009	46.7218	53.0456	56.8075	90.1272	49.0545	79.3089	88.4995	80.5228	73.7191	88.5926	0.687073	0.367996	0.394462	35.4408	0.0641568	0.947269	0.153919	0.0527514	1.31685	0.0998738	49.3997	53.3106	57.2239	87.5597	54.2209	83.4498	90.0297	79.7113	79.8019	95.034	C11H23N2O6PS	[M - H]-	Organic phosphoramides	NA	Organic phosphoramides	Organic phosphoric acids and derivatives
7.53_436.0411m/z	Negative	2.34799e-06	0.00118057	14.9484	7.81242	7.02709	17.2367	10.5612	3.17569	7.17741	9.43007	2.02718	6.91854	376.443	415.462	330.023	138.369	162.045	330.655	45.6369	421.715	366.884	217.951	15.4385	7.65103	6.99455	16.7151	11.8511	3.08259	7.32248	9.84294	2.16218	7.19704	398.018	417.538	332.443	134.427	179.112	347.919	46.426	417.465	397.157	233.798	C6H15N9O12S	[M - H]-	Pentoses	Monosaccharides	Carbohydrates and carbohydrate conjugates	Organooxygen compounds
23.64_423.2745m/z	Negative	3.12978e-06	0.00148859	115.811	87.9735	98.7689	160.053	94.9592	87.957	96.6002	93.4605	176.196	80.0377	205.604	188.55	219.761	310.67	210.168	289.554	226.831	222.981	279.164	295.658	119.608	86.1562	98.3116	155.209	106.556	85.3783	98.5526	97.5524	187.929	83.2596	217.388	189.491	221.372	301.82	232.303	304.672	230.754	220.734	302.198	317.155	C17H40N6O4S	[M - H]-	N-acyl-alpha amino acids	Amino acids and derivatives	Amino acids, peptides, and analogues	Carboxylic acids and derivatives
4.61_399.9926n	Negative	3.94537e-06	0.00173577	31.9035	47.6944	93.1916	42.5852	20.3823	54.7117	35.8109	48.499	39.7281	39.9187	84.9817	126.062	154.505	116.771	119.606	121.55	83.6507	133.129	105.232	126.095	32.9494	46.7092	92.7601	41.2965	22.8716	53.1077	36.5347	50.6224	42.3737	41.5256	89.8525	126.691	155.637	113.444	132.203	127.896	85.0971	131.787	113.915	135.263	C9H13N4O8PS2	[M - H]-	Aspartic acid and derivatives	Amino acids and derivatives	Amino acids, peptides, and analogues	Carboxylic acids and derivatives
25.05_805.3973m/z	Negative	4.17354e-06	0.00175077	59.4554	62.0765	34.9603	39.6998	37.0468	71.6153	18.8597	66.7413	101.377	26.9808	387.552	165.362	287.474	104.566	147.436	340.144	87.043	281.478	425.407	390.693	61.4045	60.7942	34.7984	38.4984	41.5712	69.5157	19.2408	69.6634	108.128	28.0668	409.764	166.188	289.581	101.587	162.964	357.903	88.548	278.642	460.509	419.1	NA	NA	NA	NA	NA	NA
23.50_530.2727m/z	Negative	4.17846e-06	0.00175077	66.8476	58.2606	35.1451	94.3756	52.3322	55.8831	53.2601	72.9209	79.8794	31.8222	187.465	140.905	126.377	169.024	133.735	120.644	138.21	110.043	329.396	97.6955	69.039	57.057	34.9824	91.5197	58.7235	54.2448	54.3365	76.1135	85.1988	33.1032	198.21	141.609	127.303	164.209	147.819	126.943	140.6	108.934	356.576	104.799	NA	NA	NA	NA	NA	NA
24.87_495.3291m/z	Negative	4.33436e-06	0.00177386	160.04	121.797	131.224	170.425	102.442	154.915	94.9626	138.029	130.407	109.366	438.445	203.513	217.219	253.987	171.01	319.303	220.416	350.17	317.529	312.402	165.286	119.281	130.616	165.268	114.953	150.373	96.8819	144.072	139.091	113.768	463.574	204.53	218.811	246.751	189.021	335.974	224.227	346.641	343.73	335.116	C21H48N6O5S	[M - H]-	N-acyl amines	N-acyl amines	Fatty amides	Fatty Acyls
19.20_354.1561m/z	Negative	5.86503e-06	0.00224376	0.490331	0	0	0	0	0	0	0	0	0	2.49504	36.3278	13.83	5.39935	31.0001	2.79706	20.9521	22.3734	8.34988	16.6608	0.506405	0	0	0	0	0	0	0	0	0	2.63805	36.5092	13.9314	5.24553	34.265	2.9431	21.3143	22.1479	9.03885	17.8722	C17H25NO7	[M - H]-	Amino acids and derivatives	Amino acids and derivatives	Amino acids, peptides, and analogues	Carboxylic acids and derivatives
22.68_470.2874n	Negative	6.15903e-06	0.0023061	125.714	147.862	96.9326	157.183	41.1097	147.986	166.143	100.78	115.86	95.7336	168.956	332.959	284.601	298.437	97.9821	299.523	266.028	248.115	243.168	301.889	129.836	144.808	96.4838	152.426	46.1303	143.648	169.501	105.192	123.575	99.5873	178.64	334.622	286.687	289.936	108.302	315.162	270.627	245.614	263.232	323.839	C19H43N4O7P	[M - H]-	Lipids and lipid-like molecules	NA	NA	NA
4.59_662.9124m/z	Negative	6.72144e-06	0.00246425	46.8816	49.1043	65.6627	45.2167	34.8421	48.7836	46.2941	50.5103	38.0816	44.4765	64.0772	92.6846	100.506	113.767	98.9886	84.5648	90.3483	108.391	91.9246	120.932	48.4185	48.0899	65.3587	43.8483	39.0973	47.3534	47.2297	52.7217	40.6175	46.2668	67.7498	93.1476	101.242	110.526	109.414	88.9802	91.9105	107.298	99.5096	129.725	NA	NA	NA	NA	NA	NA
24.01_393.2638m/z	Negative	8.04238e-06	0.00288836	40.0162	23.4834	30.5347	48.4281	31.1925	32.2369	27.1392	32.2261	111.537	15.4874	127.621	90.4428	93.0616	113.863	102.886	146.82	107.037	112.223	182.276	135.645	41.3281	22.9983	30.3933	46.9626	35.002	31.2918	27.6877	33.637	118.965	16.1109	134.936	90.8945	93.7437	110.619	113.722	154.486	108.888	111.092	197.317	145.508	C23H38O5	[M - H]-	Long-chain fatty acids	Long-chain fatty acids	Fatty acids and conjugates	Fatty Acyls
22.58_465.2076m/z	Negative	8.39529e-06	0.002929	12.5345	9.13598	24.4757	15.2163	7.17029	30.7724	18.6001	21.8408	21.2544	7.31837	29.9917	33.0017	45.272	28.8039	27.655	57.6883	33.7944	46.5968	41.4668	24.8479	12.9454	8.94725	24.3624	14.7559	8.04599	29.8702	18.976	22.797	22.6698	7.61296	31.7106	33.1665	45.6038	27.9833	30.5676	60.7004	34.3787	46.1272	44.8884	26.6545	C20H30N6O7	[M - H]-	Peptides	Peptides	Amino acids, peptides, and analogues	Carboxylic acids and derivatives
23.22_517.1638m/z	Negative	8.54379e-06	0.002929	2.97232	8.52205	0	0	2.86724	2.27294	0	0	0	3.52395	27.993	29.9949	18.323	9.88735	21.4674	15.1068	15.9766	12.1746	10.9604	13.4249	3.06976	8.34601	0	0	3.21741	2.2063	0	0	0	3.6658	29.5974	30.1448	18.4573	9.60568	23.7284	15.8955	16.2529	12.0519	11.8647	14.401	C20H30N4O10S	[M - H]-	Peptides	Peptides	Amino acids, peptides, and analogues	Carboxylic acids and derivatives
23.89_379.2476m/z	Negative	8.65485e-06	0.002929	3.09226	0	0	2.8836	2.65936	0	0	3.35097	5.80953	0	39.2923	14.0113	16.1762	17.4913	17.8459	33.1267	23.2178	34.083	25.6742	29.007	3.19363	0	0	2.79634	2.98414	0	0	3.49769	6.1964	0	41.5443	14.0812	16.2948	16.993	19.7254	34.8563	23.6193	33.7395	27.7927	31.116	C15H36N6O3S	[M - H]-	Guanidines	NA	Guanidines	Organonitrogen compounds
22.54_512.2687m/z	Negative	1.03483e-05	0.00343604	577.996	0	1.19539	0	0	0	15.8007	6.03699	0	0.0502746	4774.28	28.3882	56.5155	37.6596	158.377	68.0341	163.134	355.327	797.245	28.3281	596.944	0	1.18985	0	0	0	16.1201	6.3013	0	0.0522983	5047.92	28.53	56.9298	36.5867	175.057	71.5863	165.955	351.746	863.028	30.3878	C22H39N7O5S	[M - H]-	N-acyl amines	N-acyl amines	Fatty amides	Fatty Acyls
24.27_515.3039m/z	Negative	1.10235e-05	0.0035271	2471.14	2149.62	1132.34	2269.77	1461.93	2355.52	2017.4	2486.24	1946.91	901.338	4639.29	4171.17	4461.67	4181.55	3350.42	4915.87	3348.65	5063.17	4672.95	3488.74	2552.15	2105.21	1127.1	2201.08	1640.48	2286.46	2058.18	2595.09	2076.56	937.62	4905.19	4192	4494.37	4062.42	3703.28	5172.54	3406.55	5012.14	5058.53	3742.4	C28H44N4O3S	[M - H]-	Benzenesulfonamides	NA	Benzenesulfonamides	Benzene and substituted derivatives
23.85_532.2886m/z	Negative	1.27037e-05	0.00392209	194.376	96.483	24.486	171.208	207.866	112.448	113.104	98.3969	583.403	27.4297	1202.53	394.091	318.437	391.121	509.209	408.603	339.435	345.212	1841.74	155.246	200.748	94.4899	24.3726	166.027	233.253	109.151	115.39	102.705	622.253	28.5339	1271.46	396.059	320.772	379.979	562.839	429.937	345.304	341.733	1993.7	166.533	NA	NA	NA	NA	NA	NA
23.62_625.2201m/z	Negative	1.31587e-05	0.00399253	0	2.68031	0	13.7886	3.83523	3.60489	3.21451	5.37771	3.21896	4.39038	4.01032	46.4234	43.4199	57.5381	26.9435	31.0001	25.0814	33.4207	19.3813	56.0917	0	2.62494	0	13.3713	4.30362	3.49921	3.27948	5.61316	3.43332	4.56711	4.24017	46.6553	43.7382	55.899	29.7812	32.6187	25.5151	33.0839	20.9806	60.1701	C22H38N6O13S	[M - H]-	Peptides	Peptides	Amino acids, peptides, and analogues	Carboxylic acids and derivatives
11.57_556.0215m/z	Negative	1.35544e-05	0.00404288	0	0	0	0.819885	0	0	0	0	0	0	8.59052	1.62263	5.09558	28.3255	14.145	3.65049	93.8576	4.96646	7.06353	11.6278	0	0	0	0.795074	0	0	0	0	0	0	9.08289	1.63074	5.13293	27.5186	15.6348	3.84109	95.4805	4.91641	7.64636	12.4733	C20H11N7O11S	[M - H]-	Benzoic acids and derivatives	NA	Benzoic acids and derivatives	Benzene and substituted derivatives
24.08_299.2224m/z	Negative	1.47152e-05	0.00431597	68.6339	65.196	26.8002	44.4936	51.0045	27.5073	36.9445	56.8951	77.1836	46.3015	137.375	119.125	89.5031	83.1208	77.1566	110.368	80.2939	108.697	189.669	151.505	70.8838	63.8492	26.6761	43.1472	57.2336	26.7008	37.6912	59.3861	82.3235	48.1654	145.248	119.72	90.1592	80.7528	85.2828	116.131	81.6823	107.601	205.319	162.521	C17H32O4	[M - H]-	Long-chain fatty acids	Long-chain fatty acids	Fatty acids and conjugates	Fatty Acyls
21.97_325.2020m/z	Negative	1.50513e-05	0.00434218	0	2.08628	6.71913	0	0	0	0	6.71767	2.40394	2.27028	13.9161	13.8615	22.7382	20.2108	14.0948	20.9847	17.1423	37.7302	19.2418	13.558	0	2.04318	6.68802	0	0	0	0	7.01178	2.56403	2.36166	14.7137	13.9307	22.9048	19.635	15.5792	22.0803	17.4387	37.35	20.8295	14.5437	C12H30N4O6	[M - H]-	Secondary alcohols	Secondary alcohols	Alcohols and polyols	Organooxygen compounds
14.39_402.0886m/z	Negative	1.58196e-05	0.0044902	0.00914059	0.0027844	0.0523873	0.359742	0	1.36674	0	0	0	0	5.94746	10.5377	9.65028	2.38959	0.537159	7.99452	4.60572	10.7063	7.86734	7.55284	0.00944024	0.00272688	0.0521447	0.348855	0	1.32667	0	0	0	0	6.28834	10.5903	9.72101	2.32152	0.593733	8.41194	4.68536	10.5984	8.51649	8.102	C12H25N3O6S3	[M - H]-	Dipeptides	Peptides	Amino acids, peptides, and analogues	Carboxylic acids and derivatives
22.81_650.2591m/z	Negative	2.09449e-05	0.00575919	569.262	0	0	12.3379	0	0	0	8.17574	0	0	9646.95	73.1047	76.3528	42.2046	56.8876	50.8712	44.4177	154.135	219.138	4.11735	587.924	0	0	11.9646	0	0	0	8.53369	0	0	10199.9	73.4699	76.9125	41.0022	62.879	53.5273	45.1857	152.582	237.22	4.41672	C28H41N7O9S	[M - H]-	Oligopeptides	Peptides	Amino acids, peptides, and analogues	Carboxylic acids and derivatives
23.83_464.3004m/z	Negative	2.44897e-05	0.00643238	475.253	308.519	94.1251	428.056	506.741	383.825	306.844	368.966	1575.08	85.9999	2843.71	948.007	924.192	883.39	1280.49	970.644	767.264	1031.72	4813.19	492.536	490.833	302.146	93.6893	415.102	568.629	372.572	313.046	385.12	1679.96	89.4617	3006.7	952.742	930.966	858.223	1415.35	1021.32	780.53	1021.32	5210.34	528.347	C19H43N7O4S	[M - H]-	Alpha amino acids and derivatives	Amino acids and derivatives	Amino acids, peptides, and analogues	Carboxylic acids and derivatives
5.47_436.0410m/z	Negative	2.53789e-05	0.00656791	39.0424	75.0433	64.822	15.0574	6.23096	107.837	43.5379	156.269	16.2893	1.7058	1068.68	1168.63	1090.37	764.153	712.584	919.191	336.993	1260.11	989.651	1040.76	40.3223	73.4931	64.5218	14.6017	6.99194	104.676	44.4179	163.111	17.374	1.77447	1129.93	1174.47	1098.37	742.384	787.634	967.184	342.82	1247.42	1071.31	1116.43	C12H15N5O11S	[M - H]-	Alkylglucosinolates	Monosaccharides	Carbohydrates and carbohydrate conjugates	Organooxygen compounds
22.97_421.2490n	Negative	2.98091e-05	0.00736087	100.359	102.911	121.555	103.455	56.2195	98.3585	90.9131	117.352	84.0546	44.6385	182.693	284.526	218.392	266.646	227.732	261.128	266.54	265.031	193.951	337.247	103.649	100.785	120.993	100.324	63.0855	95.4749	92.7506	122.49	89.652	46.4353	193.164	285.947	219.993	259.049	251.717	274.762	271.148	262.361	209.954	361.768	C19H39N3O3S2	[M - H]-	N-acyl amines	N-acyl amines	Fatty amides	Fatty Acyls
22.81_786.2350m/z	Negative	3.01161e-05	0.00736087	262.239	0	0	0	0	0	0	0	0	0	3845.29	15.0121	19.0571	16.9617	18.201	5.70589	17.4964	27.8266	69.1597	0	270.836	0	0	0	0	0	0	0	0	0	4065.68	15.0871	19.1968	16.4785	20.118	6.00381	17.7989	27.5462	74.8663	0	C26H33N19O9S	[M - H]-	Peptides	Peptides	Amino acids, peptides, and analogues	Carboxylic acids and derivatives
18.54_189.1131m/z	Negative	4.12777e-05	0.0096854	0	1.04643	1.65492	2.53112	0	1.26733	2.16715	0	0	2.43045	2.43436	5.67223	8.55913	11.1272	7.78211	1.63202	11.753	6.58152	2.93296	8.70603	0	1.02481	1.64725	2.45452	0	1.23017	2.21095	0	0	2.52829	2.57388	5.70056	8.62186	10.8102	8.60172	1.71723	11.9563	6.51519	3.17496	9.33903	C8H16O2	[M + CH2O2 - H]-	Acyclic monoterpenoids	Acyclic monoterpenoids	Monoterpenoids	Prenol lipids
19.41_217.1082m/z	Negative	5.22671e-05	0.0113555	5.02774	4.29061	11.0976	0.167907	5.32947	7.60043	10.4682	2.64385	3.47498	0.672503	32.3826	17.5846	27.2311	10.8788	14.9495	25.7355	25.729	19.7294	40.3646	14.5943	5.19256	4.20198	11.0462	0.162826	5.98035	7.37761	10.6797	2.7596	3.70639	0.699574	34.2387	17.6724	27.4307	10.5688	16.524	27.0792	26.1738	19.5306	43.6952	15.6554	C9H16O3	[M + CH2O2 - H]-	Medium-chain fatty acids	Medium-chain fatty acids	Fatty acids and conjugates	Fatty Acyls
24.29_379.2097m/z	Negative	6.06007e-05	0.0125465	82.1178	43.6313	53.4361	72.0143	63.8821	46.9939	19.2509	77.6103	81.0596	67.0044	173.297	149.649	152.118	95.2078	119.138	182.705	105.68	153.902	170.634	149.992	84.8098	42.73	53.1887	69.835	71.6839	45.6162	19.64	81.0082	86.4575	69.7016	183.23	150.396	153.233	92.4955	131.685	192.244	107.508	152.351	184.713	160.898	NA	NA	NA	NA	NA	NA
24.72_497.3461m/z	Negative	6.36314e-05	0.0130208	61.189	39.8194	45.7993	108.886	45.2959	56.8154	42.2972	70.7469	70.9079	28.4034	165.008	134.106	92.8019	167.284	127	162.286	127.997	131.345	100.946	167.404	63.195	38.9969	45.5872	105.591	50.8279	55.1497	43.1521	73.8444	75.6298	29.5467	174.465	134.775	93.4821	162.518	140.376	170.759	130.21	130.022	109.276	179.576	C30H46N2O4	[M - H]-	Steroids and steroid derivatives	NA	NA	Steroids and steroid derivatives
23.45_498.2885m/z	Negative	7.25291e-05	0.0143412	58.998	43.4817	73.8937	33.5759	10.6856	15.857	11.8278	33.9272	62.1555	90.2724	2358.86	207.223	218.231	70.342	108.095	135.934	105.841	232.84	518.955	226.16	60.9321	42.5835	73.5515	32.5599	11.9907	15.3921	12.0668	35.4126	66.2946	93.9063	2494.06	208.258	219.83	68.3381	119.48	143.031	107.672	230.494	561.775	242.603	C22H41N7O4S	[M - H]-	N-acyl amines	N-acyl amines	Fatty amides	Fatty Acyls
24.22_478.3167m/z	Negative	7.92408e-05	0.0154942	824.728	158.038	80.2304	306.778	426.742	249.406	218.252	217.299	794.626	76.4159	2077.05	469.011	762.826	601.372	639.512	1270.14	1121.41	685.799	1810.63	218.196	851.765	154.773	79.8589	297.495	478.859	242.094	222.663	226.812	847.543	79.492	2196.09	471.353	768.418	584.24	706.865	1336.46	1140.8	678.888	1960.03	234.06	C17H39N9O4	[M + CH2O2 - H]-	Alpha amino acid amides	Amino acids and derivatives	Amino acids, peptides, and analogues	Carboxylic acids and derivatives
23.46_537.2886m/z	Negative	8.05984e-05	0.0155865	115.165	63.7284	230.493	46.5472	71.8232	49.7359	38.4677	73.3875	131.813	252.551	324.937	139.381	226.735	130.552	213.93	230.754	154.53	277.278	364.27	429.291	118.94	62.4119	229.426	45.1386	80.5949	48.2778	39.2452	76.6006	140.591	262.717	343.561	140.077	228.397	126.833	236.461	242.802	157.202	274.484	394.327	460.504	C26H42N4O8	[M - H]-	Peptides	Peptides	Amino acids, peptides, and analogues	Carboxylic acids and derivatives
22.79_582.2714m/z	Negative	9.53971e-05	0.0180516	1298.52	41.7343	14.8852	59.9207	11.6893	20.3607	5.28594	84.3251	64.8287	95.3522	22455.2	220.313	188.251	151.594	163.732	200.858	159.894	573.654	608.595	99.4725	1341.09	40.8721	14.8163	58.1074	13.1169	19.7637	5.39278	88.017	69.1458	99.1906	23742.3	221.414	189.631	147.276	180.976	211.346	162.659	567.873	658.812	106.705	C19H41N11O8S	[M - H]-	Macrolactams	NA	NA	Macrolactams
22.78_514.2831m/z	Negative	9.91751e-05	0.0183714	4733.1	108.766	533.541	391.303	142.87	132.733	98.785	187.456	412.9	283.784	114161	914.039	864.7	733.953	731.9	840.686	698.497	1686.32	2686.7	753.157	4888.26	106.519	531.07	379.462	160.318	128.842	100.782	195.663	440.397	295.208	120704	918.604	871.038	713.044	808.984	884.58	710.574	1669.33	2908.39	807.917	C19H46N7O3PS2	[M - H]-	Alkanesulfonic acids	Alkanesulfonic acids and derivatives	Organosulfonic acids and derivatives	Organic sulfonic acids and derivatives
22.81_718.2471m/z	Negative	0.000103292	0.0187394	370.155	0	0	9.91913	0	0	0	3.00731	0	0	6308.75	42.462	35.3658	37.7288	26.2179	35.0394	29.8301	82.1493	129.345	0	382.29	0	0	9.61896	0	0	0	3.13898	0	0	6670.33	42.6741	35.625	36.654	28.9792	36.8689	30.3459	81.3214	140.018	0	C27H41N7O16	[M - H]-	Peptides	Peptides	Amino acids, peptides, and analogues	Carboxylic acids and derivatives
23.45_557.2333m/z	Negative	0.000121141	0.0204984	11.5069	18.0927	4.76728	52.6971	13.2367	38.5725	9.72537	23.1723	13.8838	7.55953	28.3915	81.3687	77.9524	120.958	47.9667	96.7088	82.5146	80.0788	32.2854	100.707	11.8841	17.719	4.74521	51.1024	14.8533	37.4417	9.92194	24.1868	14.8083	7.86383	30.0188	81.7751	78.5238	117.513	53.0186	101.758	83.9414	79.2718	34.9493	108.03	C23H38N6O8S	[M - H]-	Oligopeptides	Peptides	Amino acids, peptides, and analogues	Carboxylic acids and derivatives
24.46_721.5265m/z	Negative	0.000135733	0.0225342	49.391	19.7067	0	0	15.956	0	0	5.03227	28.1543	0	354.407	121.636	71.1353	15.4358	45.3933	68.8607	83.568	235.869	96.4957	63.6392	51.0101	19.2997	0	0	17.9046	0	0	5.25259	30.0292	0	374.72	122.244	71.6567	14.9961	50.1741	72.4561	85.013	233.492	104.458	68.2663	C42H74O9	[M - H]-	Fatty alcohols	NA	Fatty alcohols	Fatty Acyls
23.83_627.2378m/z	Negative	0.000141954	0.0232221	29.2964	6.86795	27.4041	33.9479	21.2504	13.0926	15.1236	14.0308	35.2405	22.3744	49.0895	63.4742	56.3771	97.9068	51.3983	76.9833	87.4733	28.9455	66.6348	76.214	30.2568	6.72607	27.2773	32.9206	23.8457	12.7087	15.4293	14.6451	37.5872	23.275	51.9031	63.7912	56.7904	95.1176	56.8116	81.0028	88.9858	28.6538	72.133	81.7554	C33H40O10S	[M - H]-	Triterpenoids	NA	Triterpenoids	Prenol lipids
22.68_423.2749m/z	Negative	0.000143543	0.0232221	48.6097	75.5945	60.9274	59.1192	20.7365	69.5337	73.0386	53.8644	80.2548	58.3067	62.9091	169.405	153.505	125.977	42.8432	143.887	107.648	104.818	90.972	208.458	50.2033	74.0329	60.6453	57.3302	23.269	67.4951	74.5149	56.2227	85.5992	60.6538	66.5147	170.251	154.63	122.388	47.3555	151.4	109.509	103.761	98.4784	223.614	C19H40N2O8	[M - H]-	Amino acids and derivatives	Amino acids and derivatives	Amino acids, peptides, and analogues	Carboxylic acids and derivatives
23.43_439.2694m/z	Negative	0.000143835	0.0232221	1.77994	0	0	0	0	0	0	0	0	0	7.18973	17.8199	15.145	12.0799	4.76442	16.1397	1.73575	4.1162	0	12.679	1.83829	0	0	0	0	0	0	0	0	0	7.60181	17.9089	15.2561	11.7358	5.2662	16.9824	1.76576	4.07472	0	13.6008	C15H36N8O7	[M - H]-	Alpha amino acids and derivatives	Amino acids and derivatives	Amino acids, peptides, and analogues	Carboxylic acids and derivatives
23.64_695.2255m/z	Negative	0.000145727	0.0233137	2.12873	1.99404	0	11.6524	9.49097	1.82382	3.5837	3.22093	4.84682	0	12.6547	16.4365	13.5673	22.6139	27.7414	35.43	29.998	13.4439	22.4122	28.0853	2.19852	1.95285	0	11.2997	10.6501	1.77036	3.65613	3.36195	5.16959	0	13.38	16.5186	13.6667	21.9697	30.6631	37.2799	30.5167	13.3084	24.2615	30.1274	C30H36N10O6S2	[M - H]-	Peptides	Peptides	Amino acids, peptides, and analogues	Carboxylic acids and derivatives
25.49_467.3013m/z	Negative	0.000152863	0.0237288	82.5278	43.7594	14.9178	69.7234	61.8255	67.4483	35.0146	57.4674	28.6953	29.2914	116.625	98.7784	92.7146	133.023	128.542	117.297	84.0339	117.441	83.2781	48.8508	85.2332	42.8555	14.8487	67.6134	69.3761	65.4709	35.7223	59.9834	30.6062	30.4705	123.309	99.2718	93.3942	129.233	142.08	123.421	85.4869	116.257	90.1496	52.4026	C24H42N3O6	[M - H]-	Dicarboxylic acids and derivatives	NA	Dicarboxylic acids and derivatives	Carboxylic acids and derivatives
25.07_549.3025m/z	Negative	0.000155731	0.0237288	113.704	74.0677	115.358	85.3381	83.6568	74.0456	128.906	99.1924	147.462	35.3096	191.574	167.021	237.888	147.727	104.469	274.163	198.666	211.338	312.502	156.356	117.432	72.5377	114.824	82.7557	93.8737	71.8747	131.512	103.535	157.282	36.731	202.555	167.855	239.632	143.518	115.471	288.478	202.101	209.208	338.288	167.724	C17H47N10O6PS	[M - H]-	Biotin and derivatives	NA	NA	Biotin and derivatives
24.20_614.2920m/z	Negative	0.000157691	0.0237288	68.1086	7.48784	0	30.4903	29.959	8.67769	6.21116	8.15343	19.8117	0	360.157	46.3691	45.7779	77.1358	71.8307	133.769	66.6579	38.3581	115.946	6.66249	70.3413	7.33316	0	29.5676	33.6179	8.42328	6.3367	8.51041	21.131	0	380.799	46.6007	46.1135	74.9384	79.396	140.753	67.8105	37.9716	125.513	7.14691	C27H46N5O7PS	[M - H]-	Biotin and derivatives	NA	NA	Biotin and derivatives
23.50_598.2604m/z	Negative	0.000159109	0.0237288	6.93179	9.33239	6.10405	11.192	0	8.00712	0	2.76838	14.3816	0	42.0201	25.512	22.4468	35.8901	25.4978	37.1783	24.0911	34.923	114.509	22.9429	7.15903	9.1396	6.07579	10.8533	0	7.77237	0	2.88959	15.3394	0	44.4284	25.6394	22.6113	34.8676	28.1833	39.1195	24.5077	34.571	123.958	24.611	C21H37N13O6S	[M - H]-	Peptides	Peptides	Amino acids, peptides, and analogues	Carboxylic acids and derivatives
20.24_291.0476m/z	Negative	0.000162145	0.0239783	0	0	0	0	0	0	0	0	0	0	15.7904	8.45015	11.3551	25.4701	7.50976	26.8283	23.5119	0.639953	5.48317	0	0	0	0	0	0	0	0	0	0	0	16.6954	8.49236	11.4383	24.7445	8.30069	28.229	23.9184	0.633503	5.93561	0	C9H15N3O4PS	[M - H]-	Imidolactams	NA	NA	Imidolactams
22.95_531.2983m/z	Negative	0.000188467	0.0268714	14.7842	9.67265	16.4319	2.28692	10.9071	19.1769	20.7851	17.5893	12.0323	4.10877	22.5426	133.328	102.086	60.6442	61.0327	52.026	48.9157	123.207	54.0973	102.112	15.2689	9.47284	16.3559	2.21771	12.2392	18.6147	21.2052	18.3594	12.8336	4.27417	23.8347	133.994	102.834	58.9166	67.4607	54.7424	49.7615	121.965	58.5611	109.537	C19H44N6O11	[M - H]-	Glycosylamines	Glycosyl compounds	Carbohydrates and carbohydrate conjugates	Organooxygen compounds
10.49_377.0592m/z	Negative	0.00019516	0.0274754	0	0.419961	0.795538	13.4129	1.62066	0.872629	6.88808	0	1.70098	9.02343	10.7041	2.43081	4.30049	23.6546	20.3633	7.89763	13.3212	1.43504	5.21881	37.7662	0	0.411285	0.791855	13.007	1.81859	0.847046	7.0273	0	1.81425	9.38666	11.3176	2.44295	4.33202	22.9808	22.5079	8.30998	13.5515	1.42058	5.64943	40.5121	NA	NA	NA	NA	NA	NA
21.99_430.2166n	Negative	0.000204579	0.0283478	35.9117	1.31566	11.7925	19.4648	14.8911	15.3941	18.0521	24.5753	44.4586	24.8653	93.2539	92.0531	101.899	116.768	71.2373	90.4832	75.8643	112.719	93.9354	108.914	37.089	1.28848	11.7379	18.8757	16.7098	14.9428	18.417	25.6512	47.4193	25.8663	98.5987	92.5129	102.646	113.442	78.74	95.2076	77.176	111.583	101.686	116.833	C15H35N4O8P	[M - H2O - H]-	Pentoses	Monosaccharides	Carbohydrates and carbohydrate conjugates	Organooxygen compounds
5.02_506.1546m/z	Negative	0.000217163	0.0298565	7.48522	79.8537	17.4998	1.33478	1.47159	23.9756	0	177.086	69.8612	4.49857	29.632	74.2531	32.0093	3.92684	7.71587	53.1454	3.06662	422.69	237.637	25.6787	7.7306	78.2042	17.4188	1.29438	1.65132	23.2727	0	184.839	74.5134	4.67966	31.3304	74.624	32.244	3.81497	8.52851	55.9202	3.11964	418.43	257.246	27.5457	C22H27N3O6S	[M + CH2O2 - H]-	Hexoses	Monosaccharides	Carbohydrates and carbohydrate conjugates	Organooxygen compounds
24.91_520.0769m/z	Negative	0.000245527	0.0332368	24.7058	24.4286	45.1167	35.5732	30.8275	38.8888	47.713	24.0585	25.5595	39.9173	7.32146	19.393	23.8292	20.0208	18.1623	17.7554	22.8429	3.42425	9.06112	14.9755	25.5157	23.9239	44.9078	34.4967	34.5924	37.7487	48.6773	25.1118	27.2616	41.5241	7.74109	19.4899	24.0038	19.4504	20.0752	18.6825	23.2379	3.38974	9.80878	16.0644	NA	NA	NA	NA	NA	NA
26.07_465.3040m/z	Negative	0.000282352	0.0373597	362.5	405.439	157.374	124.054	197.743	204.081	227.487	247.093	141.695	202.637	1031.08	752.772	215.337	261.136	555.005	371.875	307.133	304.145	181.997	563.052	374.384	397.063	156.646	120.3	221.893	198.098	232.085	257.911	151.131	210.794	1090.18	756.532	216.915	253.697	613.458	391.292	312.444	301.08	197.014	603.991	C19H42N6O7	[M - H]-	Alpha amino acids and derivatives	Amino acids and derivatives	Amino acids, peptides, and analogues	Carboxylic acids and derivatives
23.43_737.1578m/z	Negative	0.000291187	0.0375841	8.51271	4.61835	3.1724	7.37771	14.0782	3.96286	0	11.3558	0	3.4768	38.1092	44.4956	27.0368	34.049	35.5558	30.6757	34.0172	28.351	43.8589	31.0337	8.79178	4.52295	3.15771	7.15445	15.7975	3.84668	0	11.853	0	3.61676	40.2934	44.7179	27.235	33.079	39.3006	32.2773	34.6054	28.0653	47.4778	33.2901	C23H42N6O13S4	[M - H]-	Gamma-glutamyl peptides	Peptides	Amino acids, peptides, and analogues	Carboxylic acids and derivatives
23.87_566.3073n	Negative	0.00030217	0.0385332	20.038	3.29986	22.1943	2.97353	13.8592	7.48592	7.24065	6.00436	3.19041	15.4816	33.8422	29.8702	50.8815	28.4712	32.4652	45.3976	32.57	52.4269	4.56645	34.0365	20.6949	3.23169	22.0916	2.88354	15.5518	7.26645	7.38699	6.26724	3.40286	16.1048	35.7819	30.0194	51.2544	27.6601	35.8844	47.768	33.1331	51.8986	4.94324	36.5112	C23H46N6O8S	[M - H]-	Glucuronides	Sugar acids and derivatives	Carbohydrates and carbohydrate conjugates	Organooxygen compounds
4.04_536.0378m/z	Negative	0.00034417	0.0420604	5.34622	10.0206	7.76812	5.65355	1.39353	4.70444	0.558236	5.18685	36.2251	0	8.4384	32.5773	20.6606	11.8101	8.99997	28.1869	4.86868	9.83499	42.7158	0.888652	5.52148	9.81359	7.73216	5.48246	1.56372	4.56652	0.569519	5.41394	38.6374	0	8.92205	32.74	20.812	11.4737	9.94785	29.6586	4.95286	9.73588	46.2404	0.953264	NA	NA	NA	NA	NA	NA
23.91_656.2816n	Negative	0.000350781	0.0425727	9.0598	6.466	0	7.21123	6.69221	6.24623	0	7.69086	10.3439	0	46.8942	26.0451	18.8095	45.7153	28.5555	34.7068	37.1961	34.0077	20.6113	25.0368	9.3568	6.33243	0	6.99301	7.50952	6.06311	0	8.02759	11.0327	0	49.5819	26.1752	18.9473	44.413	31.563	36.5189	37.8393	33.665	22.312	26.8572	C27H48N2O14S	[M - H2O - H]-	Peptides	Peptides	Amino acids, peptides, and analogues	Carboxylic acids and derivatives
24.48_443.2567m/z	Negative	0.000395831	0.0473866	591.294	385.25	37.1983	703.254	512.099	549.941	292.331	405.216	151.575	44.6626	1160.7	1199.44	774.831	1290.54	1003.24	1473.1	1101.54	1329.84	523.433	363.095	610.678	377.292	37.0261	681.972	574.641	533.818	298.24	422.957	161.669	46.4604	1227.23	1205.43	780.51	1253.78	1108.91	1550.01	1120.58	1316.44	566.623	389.495	C19H37N6O4P	[M - H]-	Aminopyrimidines and derivatives	Aminopyrimidines and derivatives	Pyrimidines and pyrimidine derivatives	Diazines
23.16_480.2952m/z	Negative	0.000416882	0.0492171	23.4347	0	0	0	14.3294	1.82145	2.44723	2.76077	32.1321	1.99444	121.206	16.5033	24.6841	2.46079	131.027	22.3816	2.28132	61.8276	57.0807	21.3446	24.2029	0	0	0	16.0795	1.76805	2.49669	2.88164	34.2719	2.07472	128.153	16.5857	24.865	2.39069	144.827	23.5502	2.32077	61.2046	61.7906	22.8966	C23H47NO7S	[M - H]-	N-acyl-alpha amino acids	Amino acids and derivatives	Amino acids, peptides, and analogues	Carboxylic acids and derivatives
22.13_448.2011m/z	Negative	0.000419512	0.0492171	10.7289	4.11208	0	2.97303	0	0	7.60277	0	0	3.42987	20.6717	11.6639	19.4274	18.4674	9.75289	14.6791	8.06853	13.4608	12.6741	26.0475	11.0806	4.02713	0	2.88306	0	0	7.75644	0	0	3.56793	21.8565	11.7221	19.5698	17.9413	10.7801	15.4456	8.20804	13.3252	13.7198	27.9414	C20H35NO8S	[M - H]-	N-acyl-alpha amino acids	Amino acids and derivatives	Amino acids, peptides, and analogues	Carboxylic acids and derivatives
20.23_247.0568m/z	Positive	1.81011e-12	4.93671e-08	0	0	0	0	0	0	0	0	0	0	214.731	144.226	269.772	200.662	166.014	195.501	228.43	130.365	227.761	79.6612	0	0	0	0	0	0	0	0	0	0	228.205	141.495	239.05	164.306	178.587	200.643	241.235	133.209	225.915	87.3842	C4H12N6O3S	[M + Na]+	Alpha amino acids	Amino acids and derivatives	Amino acids, peptides, and analogues	Carboxylic acids and derivatives
25.10_830.0517m/z	Positive	1.71124e-10	2.33354e-06	279.921	217.754	189.458	149.332	178.97	176.446	169.222	214.965	297.326	140.502	1132.37	674.448	758.003	473.411	511.726	646.251	498.338	732.633	1026.55	535.006	291.432	210.531	173.884	131.132	194.428	178.849	172.275	227.237	303.124	132.945	1203.42	661.677	671.679	387.639	550.482	663.248	526.273	748.615	1018.23	586.874	C23H41N3O14S7	[M + Na]+	N-acyl amines	N-acyl amines	Fatty amides	Fatty Acyls
19.07_251.0903m/z	Positive	3.95855e-10	3.59872e-06	0	0	0	0	0	0	0	0	0	0	19.6968	113.476	131.506	77.2485	121.472	75.0004	78.4884	150.632	80.2007	78.2491	0	0	0	0	0	0	0	0	0	0	20.9327	111.328	116.53	63.2528	130.672	76.9729	82.8883	153.918	79.5506	85.8352	C11H14N3O5	[M - H2O + H]+	Coumaric acids and derivatives	Coumaric acids and derivatives	Hydroxycinnamic acids and derivatives	Cinnamic acids and derivatives
9.10_365.0858m/z	Positive	8.56603e-09	2.92027e-05	0	0	0	0.727561	0	0.00366071	1.57358	0.683797	0	0	10.6384	17.771	18.9187	19.1651	9.00455	17.6593	12.1904	25.8919	15.5259	11.5298	0	0	0	0.638892	0	0.00371057	1.60196	0.722834	0	0	11.3059	17.4346	16.7642	15.6928	9.6865	18.1237	12.8738	26.4567	15.4	12.6476	C13H14N6O8	[M - H2O + H]+	Purine nucleosides	NA	NA	Purine nucleosides
25.12_840.5378m/z	Positive	1.18498e-08	3.59088e-05	730.721	389.863	340.692	353.301	480.222	481.894	332.63	477.411	567.245	317.104	2004.87	1251.09	1393.53	1006.5	1044.09	1240.37	974.93	1231.81	1959.14	965.839	760.769	376.932	312.686	310.243	521.699	488.458	338.631	504.666	578.307	300.049	2130.67	1227.4	1234.83	824.145	1123.17	1272.99	1029.58	1258.68	1943.26	1059.48	NA	NA	NA	NA	NA	NA
25.10_807.5685m/z	Positive	2.78091e-08	7.58437e-05	25444.8	19408.7	18165.7	18178.1	18143.1	19048.5	14896.6	18420.7	26146.9	14912	75786.6	54207.8	65419.9	37471.8	37204.8	49922.2	35898.5	55757.3	75015.4	45570.9	26491.1	18765	16672.4	15962.7	19710.2	19308	15165.3	19472.3	26656.8	14110	80542	53181.4	57969.7	30682.8	40022.5	51235.2	37910.9	56973.6	74407.3	49988.9	C48H80O8	[M + Na]+	Steroid esters	NA	Steroid esters	Steroids and steroid derivatives
22.52_411.2314m/z	Positive	3.30555e-08	8.19566e-05	210.156	179.408	227.366	176.778	173.131	122.893	171.2	113.204	140.503	182.624	420.691	414.067	453.287	469.049	357.88	341.481	376.323	367.861	343.013	412.863	218.798	173.457	208.676	155.234	188.085	124.567	174.288	119.666	143.243	172.802	447.088	406.227	401.666	384.067	384.984	350.462	397.419	375.886	340.233	452.89	C13H30N8O7	[M + H]+	Oligopeptides	Peptides	Amino acids, peptides, and analogues	Carboxylic acids and derivatives
23.46_369.1931m/z	Positive	1.51834e-07	0.000258144	50.4479	40.9756	44.1477	43.8877	49.0205	53.6357	45.0291	43.7155	81.0773	37.5912	103.489	123.843	99.6154	120.708	99.0851	115.355	104.321	99.7805	136.294	110.915	52.5223	39.6165	40.5187	38.539	53.2546	54.3662	45.8414	46.2112	82.6584	35.5695	109.982	121.498	88.2709	98.8385	106.589	118.389	110.169	101.957	135.189	121.668	C12H28N6O5S	[M + H]+	Peptides	Peptides	Amino acids, peptides, and analogues	Carboxylic acids and derivatives
25.12_829.5502m/z	Positive	1.69577e-07	0.000258144	4822.47	3541.9	3526	3665.39	3392.56	2999.33	3272.18	3684.21	4607.18	2849.23	11870.3	7872.84	9896.75	5707.88	6422.03	7889.13	6371.88	8292.05	11746.3	6630.13	5020.77	3424.42	3236.15	3218.68	3685.58	3040.19	3331.21	3894.53	4697.03	2695.99	12615.1	7723.77	8769.68	4673.74	6908.41	8096.62	6729.07	8472.93	11651.1	7272.9	C42H74N6O9	[M + Na]+	Peptides	Peptides	Amino acids, peptides, and analogues	Carboxylic acids and derivatives
17.17_277.1536m/z	Positive	1.70374e-07	0.000258144	6.12252	0	3.76097	12.3852	0	0	0.000470366	0	0	0	153.26	145.496	185.513	307.546	172.273	150.063	136.295	122.304	79.3822	195.215	6.37428	0	3.45181	10.8758	0	0	0.000478851	0	0	0	162.876	142.741	164.386	251.826	185.32	154.01	143.936	124.972	78.7387	214.141	C15H22N2O4	[M - H2O + H]+	Amino acids and derivatives	Amino acids and derivatives	Amino acids, peptides, and analogues	Carboxylic acids and derivatives
21.26_427.2280m/z	Positive	1.90211e-07	0.000273032	21.6405	23.6149	28.1106	29.9264	12.0878	22.8389	34.1461	29.0087	26.6347	18.844	63.1031	68.3006	69.3822	86.8692	46.6693	67.6328	57.714	63.9387	64.8512	54.4302	22.5304	22.8316	25.7998	26.2792	13.1319	23.1499	34.7621	30.6648	27.1541	17.8306	67.0627	67.0073	61.4808	71.1304	50.2038	69.4116	60.9493	65.3335	64.3255	59.7071	C13H34N5O9	[M + Na]+	Peptides	Peptides	Amino acids, peptides, and analogues	Carboxylic acids and derivatives
25.10_785.5867m/z	Positive	2.58521e-07	0.000320483	5071.06	3727.27	3082.03	3436.53	3696.93	4026.74	2671.17	3317.89	4576.73	3048.21	12350.4	10487.5	12379.5	8120.85	6584.16	8336.57	6240.29	9528.01	12285.1	7859.25	5279.59	3603.64	2828.68	3017.72	4016.24	4081.59	2719.36	3507.31	4665.98	2884.27	13125.3	10288.9	10969.7	6649.53	7082.81	8555.83	6590.1	9735.85	12185.5	8621.19	C55H76O3	[M + H]+	Steroids and steroid derivatives	NA	NA	Steroids and steroid derivatives
23.31_405.1853m/z	Positive	4.1234e-07	0.000432529	30.4518	38.1093	26.7847	48.4271	33.9836	25.3169	22.9331	34.5435	26.1113	24.8111	87.5495	76.465	69.7733	101.256	60.184	51.8929	71.5723	93.6456	45.7477	56.7138	31.704	36.8453	24.5829	42.5252	36.9189	25.6618	23.3468	36.5156	26.6205	23.4767	93.043	75.0172	61.8274	82.9103	64.7421	53.2577	75.5844	95.6884	45.3768	62.2121	C20H30O7	[M + Na]+	Carboxylic acid esters	Carboxylic acid esters	Carboxylic acid derivatives	Carboxylic acids and derivatives
24.82_401.2639m/z	Positive	5.37201e-07	0.000523253	66.6707	32.4146	30.8764	61.6835	43.525	58.1014	22.3478	21.8019	86.062	41.8568	184.43	180.144	98.7602	171.188	157.711	193.406	137.582	114.06	196.72	175.602	69.4123	31.3394	28.3383	54.166	47.2844	58.8928	22.7509	23.0466	87.7403	39.6056	196.002	176.733	87.5132	140.172	169.656	198.493	145.295	116.548	195.125	192.626	C21H32N6O2	[M + H]+	Amino acids and derivatives	Amino acids and derivatives	Amino acids, peptides, and analogues	Carboxylic acids and derivatives
24.06_417.2585m/z	Positive	6.70296e-07	0.000599579	338.256	242.39	169.043	414.276	254.252	276.133	239.215	253.874	295.857	144.214	624.484	513.442	485.722	703.486	490.248	584.184	560.83	531.905	576.656	472.282	352.165	234.35	155.148	363.788	276.212	279.894	243.53	268.367	301.626	136.458	663.669	503.72	430.407	576.03	527.377	599.549	592.268	543.508	571.982	518.068	C20H36N2O7	[M + H]+	Fatty Acyls	NA	NA	Fatty Acyls
25.12_851.5331m/z	Positive	7.03499e-07	0.000599579	1107.8	731.859	832.682	739.973	738.647	588.406	793.357	923.817	1037.17	690.892	2420.99	1392.12	1870.75	1105.5	1382.41	1746.83	1572.98	1636.05	2326.91	1279.21	1153.35	707.584	764.233	649.791	802.445	596.421	807.669	976.556	1057.4	653.735	2572.9	1365.76	1657.7	905.205	1487.1	1792.77	1661.16	1671.74	2308.05	1403.23	NA	NA	NA	NA	NA	NA
25.10_608.4160m/z	Positive	1.22522e-06	0.000960716	497.081	285.631	189.579	375.05	299.953	233.016	241.908	303.736	487.859	182.309	1319.38	915.83	1183.44	689.064	829.848	977.653	709.572	1000.9	1449.78	780.824	517.522	276.157	173.995	329.342	325.86	236.189	246.272	321.076	497.373	172.504	1402.17	898.489	1048.67	564.221	892.697	1003.37	749.349	1022.73	1438.03	856.524	NA	NA	NA	NA	NA	NA
25.12_413.9731m/z	Positive	1.23291e-06	0.000960716	136.019	83.7111	75.0314	112.631	108.262	69.8311	73.4366	107.335	118.181	85.2661	283.82	237.871	214.314	176.767	188.968	239.053	214.025	246.521	300.083	194.52	141.612	80.9345	68.8636	98.9042	117.613	70.7822	74.7614	113.463	120.485	80.6803	301.629	233.367	189.907	144.741	203.28	245.34	226.023	251.898	297.65	213.378	C9H18N2O5P3S2	[M + Na]+	Organonitrogen compounds	NA	NA	Organonitrogen compounds
25.12_852.0339m/z	Positive	1.35654e-06	0.000999913	111.462	53.7711	45.1688	62.6146	70.6374	27.9279	44.9188	53.6484	106.172	28.3175	348.864	217.172	240.216	190.929	146.949	238.556	183.068	193.245	354.37	154.662	116.046	51.9875	41.4558	54.9837	76.7385	28.3083	45.7292	56.7112	108.243	26.7945	370.754	213.06	212.859	156.337	158.079	244.83	193.331	197.46	351.497	169.656	NA	NA	NA	NA	NA	NA
25.10_823.5340m/z	Positive	1.66625e-06	0.00116522	967.177	672.891	511.964	600.482	683.334	608.606	629.723	722.904	887.147	501.002	1976.17	1223.1	1673.02	1053.85	1070.08	1281.7	1129.55	1327.98	1764.23	1110.35	1006.95	650.572	469.879	527.3	742.355	616.895	641.083	764.174	904.447	474.057	2100.17	1199.95	1482.49	862.919	1151.12	1315.41	1192.86	1356.94	1749.92	1218	C34H68N14O8	[M + Na]+	Peptides	Peptides	Amino acids, peptides, and analogues	Carboxylic acids and derivatives
7.52_482.0158m/z	Positive	2.76444e-06	0.0018389	0.00404133	0	0	0	0.0604961	0	0	0	0	0	11.2327	50.026	51.37	18.6198	15.8556	10.034	1.11759	29.1139	46.7434	25.7521	0.00420751	0	0	0	0.0657213	0	0	0	0	0	11.9376	49.0788	45.5199	15.2463	17.0564	10.2979	1.18024	29.749	46.3645	28.2487	C12H16N7O6PS3	[M + H]+	Azoles	NA	NA	Azoles
21.48_383.2024m/z	Positive	3.04446e-06	0.00197694	341.672	282.365	353.713	430.279	113.478	230.1	237.821	131.161	364.442	260.683	795.133	820.055	890.828	886.703	521.683	498.266	559.921	603.745	746.971	613.925	355.722	272.999	324.637	377.841	123.28	233.234	242.111	138.649	371.549	246.663	845.025	804.528	789.378	726.052	561.192	511.371	591.309	616.915	740.916	673.444	C9H31N9O2PS	[M + Na]+	Organonitrogen compounds	NA	NA	Organonitrogen compounds
23.91_488.2953m/z	Positive	3.7127e-06	0.00230128	1705.64	1276.39	1006.23	2289.42	1299.77	1249.99	1101.84	1235.8	3476	706.588	5919.16	2481.25	2484.95	3198	2543.53	2438.42	2063.85	2485.57	8866.7	1530.97	1775.77	1234.05	923.516	2010.4	1412.03	1267.02	1121.72	1306.35	3543.78	668.587	6290.57	2434.27	2201.96	2618.6	2736.16	2502.55	2179.55	2539.79	8794.83	1679.39	C19H37N9O6	[M + H]+	Oligopeptides	Peptides	Amino acids, peptides, and analogues	Carboxylic acids and derivatives
24.06_359.2558m/z	Positive	3.88449e-06	0.00235426	43.0994	24.3601	24.0466	35.3081	40.3075	51.217	18.8434	18.412	25.7294	11.4395	113.072	80.2712	104.705	111.168	78.0564	119.996	96.4151	48.7587	66.2641	72.5358	44.8717	23.5521	22.0699	31.005	43.7889	51.9146	19.1833	19.4631	26.2312	10.8243	120.167	78.7513	92.7808	91.0266	83.968	123.152	101.82	49.8223	65.7269	79.568	C17H32N6O	[M + Na]+	Secondary carboxylic acid amides	Carboxylic acid amides	Carboxylic acid derivatives	Carboxylic acids and derivatives
20.53_497.2438m/z	Positive	4.47354e-06	0.00265232	21.9341	19.6494	1.78576	16.7523	27.7736	39.9412	10.9334	18.4119	10.5821	11.7073	276.294	247.598	227.13	254.15	183.909	158.972	176.22	240.354	228.332	182.803	22.836	18.9977	1.63896	14.7106	30.1724	40.4852	11.1307	19.463	10.7885	11.0776	293.63	242.909	201.264	208.104	197.837	163.153	186.098	245.597	226.481	200.526	NA	NA	NA	NA	NA	NA
25.10_644.3970m/z	Positive	8.79374e-06	0.00430854	329.132	199.694	159.876	190.331	232.856	138.364	139.066	234.101	218.035	157.924	621.324	391.458	466.729	285.64	467.944	394.035	347.272	345.405	469.335	248.666	342.666	193.071	146.733	167.135	252.968	140.248	141.575	247.465	222.286	149.43	660.31	384.046	413.577	233.888	503.384	404.398	366.739	352.939	465.53	272.774	NA	NA	NA	NA	NA	NA
24.47_279.1922m/z	Positive	1.04965e-05	0.00493571	142.54	229.678	302.495	204.117	167.602	219.558	123.217	95.1455	240.287	266.286	57.1888	79.8539	83.0465	78.3224	87.5459	79.6391	96.0868	55.3113	104.48	130.854	148.401	222.06	277.629	179.241	182.078	222.549	125.44	100.577	244.973	251.965	60.7772	78.3419	73.589	64.1321	94.1762	81.7336	101.473	56.5178	103.633	143.54	C15H24N3O2	[M + H]+	Azoles	NA	NA	Azoles
23.51_423.2709m/z	Positive	1.11871e-05	0.00508509	74.5178	89.0434	88.2699	251.91	84.9208	121.355	93.9779	94.1085	89.9619	68.4084	94.4058	223.182	216.547	428.43	187.296	254.665	252.411	229.431	133.122	194.899	77.582	86.09	81.0139	221.209	92.2556	123.008	95.6733	99.481	91.7163	64.7293	100.33	218.956	191.886	350.808	201.481	261.363	266.56	234.435	132.043	213.794	C22H42NO3S	[M + Na]+	Hydroxy bile acids, alcohols and derivatives	Hydroxy bile acids, alcohols and derivatives	Bile acids, alcohols and derivatives	Steroids and steroid derivatives
19.07_310.1636m/z	Positive	1.3685e-05	0.00588657	0	0	0	11.4737	56.1525	106.848	21.8924	49.9801	33.4256	0	1945.9	5032.66	3844.46	2884.47	4184.25	2614.35	3196.74	4093.04	2948.61	3125.1	0	0	0	10.0753	61.0026	108.303	22.2874	52.8334	34.0774	0	2068	4937.36	3406.65	2361.86	4501.15	2683.11	3375.94	4182.32	2924.71	3428.07	C16H23NO5	[M + H]+	Coumaric acids and derivatives	Coumaric acids and derivatives	Hydroxycinnamic acids and derivatives	Cinnamic acids and derivatives
27.78_601.5125m/z	Positive	1.78831e-05	0.00740179	31.1209	108.902	6.72004	0	90.5443	0	7.05372	55.8461	28.2522	0	578.225	1005.86	184.72	41.6785	608.227	39.6768	98.5711	134.867	711.307	36.388	32.4006	105.29	6.16763	0	98.3649	0	7.18097	59.0343	28.8032	0	614.507	986.819	163.684	34.1273	654.291	40.7203	104.097	137.809	705.541	39.9157	NA	NA	NA	NA	NA	NA
26.99_375.3213m/z	Positive	1.88348e-05	0.00766687	0.0933544	11.6841	0	8.77271	0	0	0	21.0456	0	0	428.73	486.263	84.9341	22.612	77.7579	108.252	46.0464	187.057	156.435	98.6409	0.0971932	11.2966	0	7.70356	0	0	0	22.2471	0	0	455.632	477.056	75.2616	18.5152	83.6469	111.1	48.6276	191.138	155.167	108.204	C25H42O2	[M + H]+	Steroids and steroid derivatives	NA	NA	Steroids and steroid derivatives
21.79_381.1869m/z	Positive	2.26981e-05	0.00884352	46.6701	11.1946	40.8181	81.534	17.2331	55.8214	49.222	46.0152	31.7085	51.6188	117.122	94.7794	173.146	219.183	88.7568	124.68	132.507	87.2309	176.947	129.693	48.5892	10.8233	37.4627	71.5973	18.7216	56.5817	50.1099	48.6422	32.3268	48.8426	124.471	92.9848	153.428	179.472	95.4788	127.959	139.935	89.1337	175.513	142.266	C10H25N10O4P	[M + H]+	Aminopyrimidines and derivatives	Aminopyrimidines and derivatives	Pyrimidines and pyrimidine derivatives	Diazines
22.05_397.1812m/z	Positive	2.66159e-05	0.00994379	0.00011764	0	0	2.45719	0	0	0	0	0	0.130594	24.9362	19.075	25.5559	31.0886	0	4.37366	19.7148	9.1287	19.3089	17.9339	0.000122477	0	0	2.15772	0	0	0	0	0	0.123571	26.5009	18.7138	22.6455	25.456	0	4.48869	20.8199	9.32784	19.1524	19.6726	C19H28N2O5S	[M + H]+	Benzene and substituted derivatives	NA	NA	Benzene and substituted derivatives
26.42_315.2282m/z	Positive	3.25403e-05	0.0115121	0	0	0	0	0	0	0	18.4945	4.15589	0	199.329	392.427	135.772	64.4136	29.995	79.8676	70.5944	128.658	24.0003	3.89636	0	0	0	0	0	0	0	19.5504	4.23694	0	211.837	384.996	120.31	52.7433	32.2667	81.9681	74.5517	131.464	23.8057	4.2741	C14H32N2O4	[M + Na]+	Carboxylic acids and derivatives	NA	NA	Carboxylic acids and derivatives
26.48_317.2438m/z	Positive	4.18056e-05	0.0135734	47.0121	143.869	59.0566	27.1353	38.0035	49.4679	10.1807	204.683	338.215	8.61025	563.863	678.484	291.018	148.57	181.809	192.252	140.319	493.826	551.692	126.047	48.9453	139.097	54.202	23.8283	41.286	50.1416	10.3644	216.368	344.81	8.14717	599.244	665.637	257.876	121.653	195.578	197.308	148.184	504.598	547.22	138.267	C19H34O2	[M + Na]+	Fatty Acyls	NA	NA	Fatty Acyls
20.34_227.0579m/z	Positive	4.24736e-05	0.013628	26.2491	15.7262	17.7883	24.3452	7.61828	11.2037	19.6872	8.04829	21.0149	4.5732	44.7437	47.8108	52.0131	59.4743	12.2571	25.6101	41.1087	39.2099	34.2815	20.6431	27.3285	15.2046	16.326	21.3782	8.27628	11.3563	20.0424	8.50776	21.4247	4.32724	47.5512	46.9055	46.0897	48.6989	13.1854	26.2837	43.4132	40.0652	34.0036	22.6444	C7H14O6S	[M + H]+	Sulfonyls	NA	NA	Sulfonyls
24.04_480.3284m/z	Positive	4.59198e-05	0.0144483	417.536	142.043	45.696	290.288	215.78	142.5	147.604	129.213	384.93	46.8316	956.177	346.735	345.536	481.918	367.006	569.927	454.711	371.891	838.228	172.152	434.705	137.331	41.9396	254.91	234.417	144.441	150.267	136.59	392.437	44.3129	1016.18	340.17	306.185	394.605	394.802	584.916	480.201	380.003	831.433	188.842	C27H46NO4P	[M + H]+	Dihydroxy bile acids, alcohols and derivatives	Hydroxy bile acids, alcohols and derivatives	Bile acids, alcohols and derivatives	Steroids and steroid derivatives
24.49_248.1977m/z	Positive	4.60896e-05	0.0144483	70.2668	96.8689	423.679	58.3223	122.604	61.974	93.8132	104.459	205.157	235.85	5.95335	14.6046	37.6634	19.7066	20.4227	23.1775	22.0829	35.9894	103.705	96.4406	73.1562	93.6558	388.851	51.2145	133.193	62.8181	95.5056	110.422	209.158	223.166	6.3269	14.3281	33.3741	16.1362	21.9694	23.7871	23.3208	36.7744	102.864	105.79	C11H25N3O3	[M + H]+	Secondary amines	Secondary amines	Amines	Organonitrogen compounds
20.34_188.1038n	Positive	5.27741e-05	0.016172	25.6078	24.7139	60.4378	39.0496	51.2108	42.5799	37.6283	65.634	28.4443	85.1053	78.3914	70.7703	78.0254	103.871	94.8595	99.0978	74.5012	121.867	117.547	127.004	26.6609	23.8942	55.4696	34.2906	55.634	43.1599	38.3071	69.381	28.999	80.5281	83.3103	69.4303	69.1396	85.0518	102.044	101.704	78.6775	124.525	116.594	139.317	C9H16O4	[M - H2O + H]+	Medium-chain fatty acids	Medium-chain fatty acids	Fatty acids and conjugates	Fatty Acyls
27.82_599.4972m/z	Positive	5.82415e-05	0.0170798	15.8069	53.1923	0	0	48.403	0	0	106.748	102.582	0	499.149	708.063	278.554	32.6885	451.6	39.5267	56.2221	252.212	1027.59	17.4333	16.4569	51.428	0	0	52.5836	0	0	112.842	104.582	0	530.469	694.656	246.831	26.7661	485.802	40.5662	59.3737	257.714	1019.26	19.1234	NA	NA	NA	NA	NA	NA
27.65_575.4966m/z	Positive	5.93178e-05	0.0172104	0	16.0243	6.02563	0	28.3363	5.26234	11.2401	2.51005	0	0	157.632	234.025	148.855	9.69708	206.825	24.8283	73.7381	16.2112	45.4964	22.3827	0	15.4928	5.5303	0	30.7838	5.33401	11.4428	2.65335	0	0	167.523	229.594	131.903	7.94019	222.489	25.4813	77.8716	16.5649	45.1276	24.5526	NA	NA	NA	NA	NA	NA
7.50_475.9989m/z	Positive	6.12451e-05	0.0173993	0	0	0	0	2.15061	0	0	0	0	3.2114	18.8567	32.9146	20.7468	5.54372	3.48417	12.1423	2.402	27.6035	16.4849	14.0704	0	0	0	0	2.33636	0	0	0	0	3.03868	20.0399	32.2914	18.3841	4.53932	3.74805	12.4616	2.53665	28.2057	16.3512	15.4345	C11H11N5O13S	[M + Na]+	Glycosyl compounds	Glycosyl compounds	Carbohydrates and carbohydrate conjugates	Organooxygen compounds
25.10_848.5230m/z	Positive	7.97078e-05	0.0210814	0	0	0	0	23.3469	0	0	3.27393	13.384	0	179.536	35.4749	142.867	32.9246	38.5315	62.4896	48.161	18.405	113.444	76.8963	0	0	0	0	25.3634	0	0	3.46084	13.645	0	190.802	34.8032	126.597	26.9594	41.4497	64.1331	50.8608	18.8065	112.524	84.3512	NA	NA	NA	NA	NA	NA
21.03_498.2564m/z	Positive	8.03895e-05	0.0210814	0	4.89339	4.65437	4.67771	6.42298	1.0746	9.51725	2.44368	0	1.782	22.3777	71.5217	49.7717	83.0775	22.658	46.6265	15.2744	83.5428	101.797	53.275	0	4.73108	4.27176	4.10763	6.97775	1.08924	9.68894	2.58319	0	1.68616	23.7818	70.1674	44.1035	68.0257	24.374	47.8528	16.1307	85.3652	100.971	58.4399	C22H35N5O8	[M + H]+	Amino acids and derivatives	Amino acids and derivatives	Amino acids, peptides, and analogues	Carboxylic acids and derivatives
15.79_221.1258m/z	Positive	9.0203e-05	0.0232085	6.12494	1.72781	3.33378	0.672938	0	0	3.44781	0.761554	0	0.0267092	9.90678	14.0445	16.36	31.1807	14.1492	24.2228	9.0366	14.8554	13.8553	15.4087	6.3768	1.6705	3.05974	0.590926	0	0	3.51001	0.805031	0	0.0252727	10.5284	13.7786	14.4968	25.5314	15.2207	24.8598	9.54316	15.1795	13.743	16.9026	C10H18N2O2	[M + Na]+	Amino acids and derivatives	Amino acids and derivatives	Amino acids, peptides, and analogues	Carboxylic acids and derivatives
22.87_554.2432m/z	Positive	9.65705e-05	0.0246146	456.222	3.78823	1.8761	35.1628	1.39897	5.50702	2.95435	3.68147	6.30063	3.99656	3799.75	49.6374	67.6818	69.0788	64.9462	57.1734	63.537	126.26	184.707	5.42965	474.982	3.66258	1.72188	30.8774	1.5198	5.58203	3.00765	3.89164	6.4235	3.78162	4038.18	48.6975	59.974	56.5633	69.8649	58.6771	67.0987	129.015	183.209	5.95604	NA	NA	NA	NA	NA	NA
24.08_524.2925m/z	Positive	0.000115827	0.0286833	349.559	190.498	118.718	297.864	259.939	175.435	175.905	240.372	325.129	121.145	855.005	374.198	389.264	385.874	339.646	562.96	473.242	326.06	669.258	249.774	363.933	184.18	108.959	261.563	282.391	177.825	179.078	254.094	331.469	114.63	908.654	367.112	344.933	315.962	365.369	577.767	499.771	333.173	663.833	273.989	C22H44N7O2PS	[M + Na]+	N-acyl amines	N-acyl amines	Fatty amides	Fatty Acyls
24.06_408.3084m/z	Positive	0.000121421	0.029567	47.4294	3.96131	33.4667	132.61	63.1512	18.1904	32.147	27.7537	338.387	17.9097	78.4444	26.7483	119.378	361.83	332.694	295.435	440.595	109.99	648.018	84.2235	49.3798	3.82992	30.7157	116.448	68.6057	18.4381	32.7269	29.3382	344.986	16.9465	83.3666	26.2419	105.783	296.274	357.89	303.205	465.293	112.389	642.765	92.3888	C22H43NO4	[M + Na]+	Trihydroxy bile acids, alcohols and derivatives	Hydroxy bile acids, alcohols and derivatives	Bile acids, alcohols and derivatives	Steroids and steroid derivatives
24.73_511.2979m/z	Positive	0.000141842	0.0339338	25.5013	17.6872	17.4926	32.2172	29.3762	31.7767	15.3816	27.7976	19.1459	16.6679	74.3869	34.5111	20.2884	75.4069	35.2249	66.1605	58.5901	50.6154	56.0827	42.9483	26.5499	17.1006	16.0547	28.2908	31.9135	32.2095	15.659	29.3845	19.5192	15.7715	79.0545	33.8576	17.9779	61.7449	37.8927	67.9005	61.8745	51.7196	55.6281	47.1121	C25H42N4O5S	[M + H]+	Alpha amino acids and derivatives	Amino acids and derivatives	Amino acids, peptides, and analogues	Carboxylic acids and derivatives
24.42_445.2523m/z	Positive	0.000156294	0.0364625	70.3346	50.0654	42.2072	81.0818	60.4939	80.363	66.8641	40.5717	71.5776	30.9951	87.0548	134.859	135.916	227.468	87.9863	145.15	122.505	112.365	143.04	163.584	73.2268	48.4047	38.7377	71.2002	65.7189	81.4575	68.0703	42.8879	72.9735	29.3281	92.5173	132.306	120.438	186.256	94.6499	148.967	129.372	114.816	141.881	179.443	C16H36N4O10	[M + H]+	Aminocyclitol glycosides	Aminosaccharides	Carbohydrates and carbohydrate conjugates	Organooxygen compounds
24.36_629.2699m/z	Positive	0.00016805	0.0385145	6.95961	2.88557	0	17.5399	0	0	0	22.9991	59.8146	0	64.4055	64.1849	24.1266	43.6545	15.7243	32.6733	56.12	77.7544	125.91	22.8372	7.2458	2.78986	0	15.4023	0	0	0	24.3121	60.981	0	68.4468	62.9695	21.379	35.7453	16.9152	33.5327	59.2659	79.4505	124.889	25.0513	C31H38N6O7	[M + Na]+	Alpha amino acids and derivatives	Amino acids and derivatives	Amino acids, peptides, and analogues	Carboxylic acids and derivatives
4.83_316.0509m/z	Positive	0.000181356	0.040877	0	0	0	0	0	0	0	0	15.8251	0	217.687	87.922	41.7148	26.5043	3.18736	140.308	125.6	63.5652	86.5892	0	0	0	0	0	0	0	0	0	16.1337	0	231.346	86.2573	36.9642	21.7023	3.42876	143.998	132.64	64.9518	85.8873	0	C9H17NO7S2	[M + H]+	Cysteine and derivatives	Amino acids and derivatives	Amino acids, peptides, and analogues	Carboxylic acids and derivatives
24.47_301.1760m/z	Positive	0.000215196	0.0472044	304.65	343.876	742.78	291.66	256.431	285.952	354.138	245.054	451.858	664.022	179.035	166.285	162.062	195.082	146.074	160.094	139.731	183.851	297.541	339.854	317.178	332.47	681.721	256.115	278.579	289.847	360.526	259.044	460.67	628.31	190.269	163.137	143.606	159.738	157.137	164.305	147.564	187.861	295.129	372.803	C14H30O3S	[M + Na]+	Sulfonyls	NA	NA	Sulfonyls
24.45_767.4991m/z	Positive	0.000230425	0.0489199	51.1761	0	0	0	12.8017	0	0	29.6916	0	0	100.358	76.2955	32.4647	10.0224	24.7823	45.6116	37.4964	115.948	91.7536	34.3769	53.2805	0	0	0	13.9074	0	0	31.3866	0	0	106.655	74.8509	28.7675	8.20659	26.6592	46.8112	39.5983	118.477	91.0098	37.7097	NA	NA	NA	NA	NA	NA
22.85_479.2678n	Positive	0.000231389	0.0489199	453.064	11.0883	10.2207	136.198	28.0214	42.7421	9.81008	28.1827	40.4277	60.97	6321.73	44.0372	80.1237	222.611	120.214	121.471	51.0142	155.588	262.313	60.1552	471.694	10.7205	9.38051	119.599	30.4417	43.3243	9.98705	29.7917	41.216	57.6909	6718.4	43.2034	70.999	182.279	129.318	124.666	53.8738	158.982	260.187	65.9871	C25H41N3O2S2	[M - H2O + H]+	Hydroxy bile acids, alcohols and derivatives	Hydroxy bile acids, alcohols and derivatives	Bile acids, alcohols and derivatives	Steroids and steroid derivatives
[truncated: 3 more columns]

## Sheet: NC_vs_Broc
				Normalized Abundance																				Raw Abundace
				NC	NC	NC	NC	NC	NC	NC	NC	NC	NC	Broc	Broc	Broc	Broc	Broc	Broc	Broc	Broc	Broc	Broc	NC	NC	NC	NC	NC	NC	NC	NC	NC	NC	Broc	Broc	Broc	Broc	Broc	Broc	Broc	Broc	Broc	Broc
Compound	ESI Ionization Mode	Anova (p)	q Value	Sample 31	Sample 32	Sample 33	Sample 34	Sample 35	Sample 36	Sample 37	Sample 38	Sample 39	Sample 40	Sample 1	Sample 2	Sample 3	Sample 4	Sample 5	Sample 6	Sample 7	Sample 8	Sample 9	Sample 10	Sample 31	Sample 32	Sample 33	Sample 34	Sample 35	Sample 36	Sample 37	Sample 38	Sample 39	Sample 40	Sample 1	Sample 2	Sample 3	Sample 4	Sample 5	Sample 6	Sample 7	Sample 8	Sample 9	Sample 10	Canopus: molecularFormula	Canopus: adduct	Canopus: most specific class	Canopus: level 5	Canopus: subclass	Canopus: class
23.43_465.2077m/z	Negative	0	0	0	0	0	0	0	0	0	0	0	0	81.2709	95.1424	95.0374	92.6846	95.8594	84.951	85.3402	82.1444	97.2049	86.3406	0	0	0	0	0	0	0	0	0	0	92.0063	89.518	93.1139	85.2706	105.814	89.9515	87.9784	86.2676	106.761	88.065	C23H34N2O6S	[M - H]-	Eicosanoids	NA	Eicosanoids	Fatty Acyls
21.97_343.2126m/z	Negative	0	0	0	0	0	0	0	0	0	0	0	0	139.669	123.263	137.734	123.673	126.489	145.831	158.344	127.988	142.66	154.519	0	0	0	0	0	0	0	0	0	0	158.119	115.977	134.946	113.78	139.625	154.415	163.239	134.412	156.686	157.605	C14H28N6O4	[M - H]-	Alpha amino acids and derivatives	Amino acids and derivatives	Amino acids, peptides, and analogues	Carboxylic acids and derivatives
22.85_325.2017m/z	Negative	8.88178e-16	5.21005e-12	0	0	0	0	0	0	0	0	0	0	60.1212	68.9376	71.9358	93.1046	74.6605	87.6746	66.0074	76.2728	70.3579	80.9483	0	0	0	0	0	0	0	0	0	0	68.0629	64.8623	70.4798	85.6569	82.4137	92.8354	68.048	80.1012	77.2751	82.565	C18H30O5	[M - H]-	Long-chain fatty acids	Long-chain fatty acids	Fatty acids and conjugates	Fatty Acyls
23.87_501.2878m/z	Negative	2.66454e-15	1.0048e-11	0	0	0	0	0	0	0	0	0	0	424.954	348.254	293.093	393.551	354.021	386.374	376.548	386.595	414.24	223.598	0	0	0	0	0	0	0	0	0	0	481.088	327.666	287.161	362.07	390.785	409.117	388.189	405.999	454.965	228.064	C22H46O12	[M - H]-	Monosaccharides	Monosaccharides	Carbohydrates and carbohydrate conjugates	Organooxygen compounds
23.64_423.2745m/z	Negative	3.10862e-15	1.0048e-11	0	0	0	0	0	0	0	0	0	0	120.869	118.786	103.196	169.538	109.48	95.8734	121.497	109.854	137.013	104.957	0	0	0	0	0	0	0	0	0	0	136.835	111.764	101.107	155.977	120.85	101.517	125.253	115.368	150.483	107.054	C17H40N6O4S	[M - H]-	N-acyl-alpha amino acids	Amino acids and derivatives	Amino acids, peptides, and analogues	Carboxylic acids and derivatives
23.43_533.1950m/z	Negative	3.77476e-15	1.0048e-11	0	0	0	0	0	0	0	0	0	0	51.6622	62.8036	41.478	48.4035	51.8894	41.2242	53.1671	43.694	53.4897	41.8519	0	0	0	0	0	0	0	0	0	0	58.4864	59.0909	40.6385	44.5316	57.2779	43.6508	54.8107	45.8872	58.7484	42.6877	C26H34N2O8S	[M - H]-	Eicosanoids	NA	Eicosanoids	Fatty Acyls
23.64_470.2873n	Negative	3.9968e-15	1.0048e-11	0	0	0	0	0	0	0	0	0.00313011	0	167.115	174.843	125.094	246.344	173.98	180.298	199.743	186	181.892	143.936	0	0	0	0	0	0	0	0	0.00364482	0	189.19	164.507	122.562	226.638	192.047	190.911	205.918	195.336	199.774	146.811	C21H38N6O6	[M - H]-	Alpha amino acids	Amino acids and derivatives	Amino acids, peptides, and analogues	Carboxylic acids and derivatives
23.60_422.2657n	Negative	6.22946e-13	1.09626e-09	0	0	0.00488062	0	0.451407	0	0.351653	0.0271378	0.0393549	0	152.244	236.081	215.655	376.308	188.769	277.83	245.848	283.536	193.602	235.578	0	0	0.00467923	0	0.434629	0	0.356019	0.0277348	0.0458263	0	172.354	222.125	211.29	346.207	208.372	294.184	253.448	297.767	212.636	240.283	C17H38N6O4S	[M - H]-	Alpha amino acids and derivatives	Amino acids and derivatives	Amino acids, peptides, and analogues	Carboxylic acids and derivatives
4.59_348.0059n	Negative	1.33504e-12	2.13583e-09	0	0	0	0	0	0	0	0	0	0	54.7431	36.565	64.8441	62.0181	39.4389	37.1835	62.4115	32.7155	35.8	43.4011	0	0	0	0	0	0	0	0	0	0	61.9744	34.4034	63.5317	57.0571	43.5345	39.3722	64.341	34.3576	39.3196	44.2679	C6H14N4O7P2S	[M - H]-	Alpha amino acids and derivatives	Amino acids and derivatives	Amino acids, peptides, and analogues	Carboxylic acids and derivatives
24.16_535.2218m/z	Negative	2.04614e-12	3.00067e-09	0	0	0	0	0	0	0	0	0	0	112.286	244.393	113.756	177.886	93.0396	223.43	212.015	150.381	105.314	196.327	0	0	0	0	0	0	0	0	0	0	127.118	229.945	111.454	163.657	102.701	236.582	218.569	157.93	115.668	200.248	C27H40N2O5S2	[M - H]-	Trihydroxy bile acids, alcohols and derivatives	Hydroxy bile acids, alcohols and derivatives	Bile acids, alcohols and derivatives	Steroids and steroid derivatives
23.48_489.2618m/z	Negative	2.53308e-12	3.42902e-09	0	0	0	0	0	0	0	0	0	0	13.2156	15.2046	15.3397	16.7957	21.7193	21.6285	14.157	11.4873	20.1755	20.0217	0	0	0	0	0	0	0	0	0	0	14.9613	14.3057	15.0293	15.4522	23.9748	22.9016	14.5947	12.0639	22.1591	20.4215	C24H42O10	[M - H]-	O-glucuronides	Sugar acids and derivatives	Carbohydrates and carbohydrate conjugates	Organooxygen compounds
22.68_470.2874n	Negative	3.92686e-12	4.93606e-09	0	0	0	0	0	0	0	0	0	0	98.0046	150.594	140.333	168.859	49.8002	139.917	123.94	129.906	177.356	108.31	0	0	0	0	0	0	0	0	0	0	110.95	141.692	137.493	155.351	54.9717	148.153	127.771	136.426	194.793	110.473	C19H43N4O7P	[M - H]-	Lipids and lipid-like molecules	NA	NA	NA
22.68_423.2749m/z	Negative	5.16043e-12	6.05421e-09	0	0	0	0	0	0	0	0	0	0	40.3308	72.4847	65.4134	69.7612	27.2821	61.061	62.5287	67.4293	80.2344	68.0095	0	0	0	0	0	0	0	0	0	0	45.6583	68.1996	64.0894	64.1808	30.1152	64.6552	64.4617	70.8139	88.1226	69.3678	C19H40N2O8	[M - H]-	Amino acids and derivatives	Amino acids and derivatives	Amino acids, peptides, and analogues	Carboxylic acids and derivatives
23.85_559.2492m/z	Negative	5.8884e-12	6.4765e-09	0	0	0	0	0	0	0	0	0	0	52.4523	33.9013	59.3653	76.904	42.7418	38.8228	25.9028	51.2004	58.2768	40.6657	0	0	0	0	0	0	0	0	0	0	59.381	31.8972	58.1637	70.7523	47.1803	41.1081	26.7035	53.7704	64.0062	41.4779	C18H34N13O6S	[M - H]-	Heteroaromatic compounds	NA	NA	Heteroaromatic compounds
23.29_423.2743m/z	Negative	6.84497e-12	7.08575e-09	0	0	0	0	0	0	0	0	0	0	42.1131	92.8939	79.4931	88.6051	35.4849	86.488	94.3137	96.4673	81.3435	82.4709	0	0	0	0	0	0	0	0	0	0	47.676	87.4023	77.8841	81.5174	39.1699	91.579	97.2294	101.309	89.3407	84.1181	C18H40N4O7	[M - H]-	Fatty acids and conjugates	NA	Fatty acids and conjugates	Fatty Acyls
24.18_969.4948m/z	Negative	1.2321e-11	1.14951e-08	0	0	0	0	0	0	0	0	0	0	290.982	1058.72	777.288	701.347	371.561	926.123	1548.87	1045.1	561.455	1510.69	0	0	0	0	0	0	0	0	0	0	329.419	996.129	761.556	645.244	410.146	980.638	1596.75	1097.56	616.653	1540.86	NA	NA	NA	NA	NA	NA
24.16_901.5071m/z	Negative	1.24886e-11	1.14951e-08	0	0	0	0	0	0	0	0	0	0	414.664	1592.14	1161.89	953.72	506.281	1406.77	2226.9	1380.89	788.468	2409.81	0	0	0	0	0	0	0	0	0	0	469.439	1498.02	1138.38	877.43	558.857	1489.58	2295.74	1450.2	865.986	2457.94	NA	NA	NA	NA	NA	NA
22.97_421.2490n	Negative	1.30641e-11	1.14951e-08	0	0	0	0	0	0	0	0	0	0	52.8743	75.4116	66.3793	111.261	63.7501	65.0585	68.419	96.0147	29.7744	47.2314	0	0	0	0	0	0	0	0	0	0	59.8587	70.9536	65.0358	102.361	70.3703	68.8881	70.5341	100.834	32.7016	48.1747	C19H39N3O3S2	[M - H]-	N-acyl amines	N-acyl amines	Fatty amides	Fatty Acyls
24.16_812.5447n	Negative	1.53483e-11	1.28619e-08	0	0	0	0	0	0	0	0	0	0	1195.13	5860.71	4575.66	3410.75	1832.08	5030.06	10292.4	5663.98	3205.95	11291.3	0	0	0	0	0	0	0	0	0	0	1353	5514.25	4483.04	3137.91	2022.33	5326.14	10610.5	5948.28	3521.14	11516.8	C48H76O10	[M - H]-	Hydroxy bile acids, alcohols and derivatives	Hydroxy bile acids, alcohols and derivatives	Bile acids, alcohols and derivatives	Steroids and steroid derivatives
23.83_423.2745m/z	Negative	2.09368e-11	1.67475e-08	0	0	0	2.73297	0	0	0	0	0	0	227.681	257.561	304.179	329.058	261.776	264.76	271.359	297.445	275.177	272.596	0	0	0	2.47034	0	0	0	0	0	0	257.756	242.335	298.022	302.736	288.961	280.345	279.748	312.374	302.231	278.04	C15H36N8O6	[M - H]-	Oligopeptides	Peptides	Amino acids, peptides, and analogues	Carboxylic acids and derivatives
22.87_393.1888m/z	Negative	3.5501e-11	2.60311e-08	0	0	0	0	0	0	0	0	0	0	22.4641	12.3789	21.7998	31.6849	14.9475	11.7088	22.9083	22.7723	17.7008	20.1675	0	0	0	0	0	0	0	0	0	0	25.4314	11.6471	21.3585	29.1503	16.4998	12.398	23.6165	23.9153	19.441	20.5703	C17H26N6O5	[M - H]-	Peptides	Peptides	Amino acids, peptides, and analogues	Carboxylic acids and derivatives
22.95_531.2983m/z	Negative	1.7941e-10	1.24066e-07	0	0	0	0	0	0	0	0	0	0	13.6766	17.2482	12.5179	10.6581	5.76291	16.4639	10.2543	15.6258	9.65983	11.6951	0	0	0	0	0	0	0	0	0	0	15.4832	16.2286	12.2645	9.80554	6.36137	17.433	10.5713	16.4102	10.6095	11.9287	C19H44N6O11	[M - H]-	Glycosylamines	Glycosyl compounds	Carbohydrates and carbohydrate conjugates	Organooxygen compounds
23.50_530.2727m/z	Negative	1.89588e-10	1.24066e-07	0	0	0	0	0	0	0	0	0	0	78.9037	56.309	28.166	29.4894	53.1935	75.9835	81.4645	84.3784	76.83	26.2836	0	0	0	0	0	0	0	0	0	0	89.3264	52.9802	27.5959	27.1305	58.7175	80.4561	83.9829	88.6137	84.3835	26.8086	NA	NA	NA	NA	NA	NA
4.57_733.8521m/z	Negative	1.9035e-10	1.24066e-07	0	0	0	0	0	0	0	0	0	0	20.2501	23.5704	26.6655	23.202	10.5799	17.2529	16.0631	12.0822	9.34657	14.4208	0	0	0	0	0	0	0	0	0	0	22.925	22.177	26.1258	21.346	11.6786	18.2684	16.5597	12.6886	10.2655	14.7089	NA	NA	NA	NA	NA	NA
23.43_329.2331m/z	Negative	2.12818e-10	1.33756e-07	69.9151	79.5538	56.2436	67.192	132.405	72.3217	90.2884	83.0306	57.8766	64.4688	768.118	837.517	914.913	808.077	877.527	836.64	857.772	859.915	852.931	871.77	70.3185	80.3334	53.9227	60.7349	127.483	65.4814	91.4093	84.8572	67.3937	62.263	869.581	788.006	896.395	743.437	968.655	885.887	884.29	903.077	936.786	889.181	C18H34O5	[M - H]-	Long-chain fatty acids	Long-chain fatty acids	Fatty acids and conjugates	Fatty Acyls
21.99_430.2166n	Negative	3.03423e-10	1.84125e-07	0	0	0	0	0	0	0	0	0	0	23.6426	19.4295	7.67014	18.4095	24.0656	22.677	31.9475	27.0337	15.0389	24.762	0	0	0	0	0	0	0	0	0	0	26.7657	18.2809	7.51489	16.9369	26.5647	24.0118	32.9351	28.3907	16.5174	25.2566	C15H35N4O8P	[M - H2O - H]-	Pentoses	Monosaccharides	Carbohydrates and carbohydrate conjugates	Organooxygen compounds
24.33_893.0410m/z	Negative	4.53617e-10	2.57508e-07	614.717	608.691	652.282	643.13	670.009	533.256	529.663	528.161	470.732	704.459	263.399	218.692	230.748	220.829	234.284	248.683	204.668	208.678	208.49	266.216	618.264	614.656	625.365	581.326	645.106	482.82	536.239	539.78	548.138	680.356	298.193	205.764	226.077	203.164	258.614	263.321	210.995	219.152	228.988	271.532	NA	NA	NA	NA	NA	NA
23.46_537.2886m/z	Negative	6.07708e-10	3.34202e-07	0	0	0	0	0	0	0	0	0	0	97.8756	81.9184	230.252	56.3313	82.3428	34.833	53.8198	116.991	130.706	230.317	0	0	0	0	0	0	0	0	0	0	110.804	77.0757	225.592	51.8253	90.8938	36.8834	55.4836	122.863	143.557	234.917	C26H42N4O8	[M - H]-	Peptides	Peptides	Amino acids, peptides, and analogues	Carboxylic acids and derivatives
24.01_393.2638m/z	Negative	1.13792e-09	6.05539e-07	0	0	0	0	0	0	0	0	6.30502	0	46.1747	26.7317	45.747	41.3036	39.7164	35.5973	26.8463	34.9464	110.439	19.3382	0	0	0	0	0	0	0	0	7.3418	0	52.2741	25.1514	44.8211	37.9996	43.8409	37.6927	27.6762	36.7005	121.297	19.7244	C23H38O5	[M - H]-	Long-chain fatty acids	Long-chain fatty acids	Fatty acids and conjugates	Fatty Acyls
24.33_864.0443n	Negative	1.16992e-09	6.05539e-07	1536.65	1553.8	1584.08	1627.85	1655.46	1534.08	1426.33	1246.2	1268.89	1781.17	746.193	671.731	808.378	736.088	699.977	753.952	614.931	706.838	648.48	854.524	1545.52	1569.03	1518.71	1471.42	1593.93	1388.98	1444.04	1273.61	1477.55	1720.23	844.76	632.021	792.016	677.207	772.667	798.333	633.941	742.317	712.235	871.59	NA	NA	NA	NA	NA	NA
4.59_342.9501n	Negative	1.2357e-09	6.20071e-07	58.3434	42.7853	67.1393	94.774	99.4824	41.0396	76.8926	54.6578	53.4962	67.4383	394.286	445.916	473.396	523.139	458.852	359.615	490.684	375.895	280.477	502.445	58.6801	43.2046	64.3688	85.6663	95.7848	37.158	77.8472	55.8602	62.2929	65.1309	446.368	419.555	463.815	481.292	506.503	380.784	505.853	394.763	308.051	512.48	C10H6N3O5PS2	[M - H]-	Thiamines	Thiamines	Pyrimidines and pyrimidine derivatives	Diazines
24.16_671.1969m/z	Negative	1.7912e-09	8.51933e-07	0	0	0	0	0	0	0	0	3.39184	0	159.761	360.479	209.396	252.492	166.605	260.541	271.103	184.413	154.954	253.219	0	0	0	0	0	0	0	0	3.94958	0	180.865	339.169	205.158	232.295	183.907	275.877	279.484	193.67	170.188	258.276	C34H32N4O11	[M - H]-	Amino acids and derivatives	Amino acids and derivatives	Amino acids, peptides, and analogues	Carboxylic acids and derivatives
24.16_603.2096m/z	Negative	3.06151e-09	1.34691e-06	0	0	0	0	0	0	0	0	4.10252	0	164.468	414.757	220.505	323.406	144.533	267.606	240.185	240.913	182.644	353.874	0	0	0	0	0	0	0	0	4.77713	0	186.193	390.238	216.042	297.536	159.542	283.358	247.611	253.005	200.6	360.941	C16H28N16O10	[M - H]-	Glycosylamines	Glycosyl compounds	Carbohydrates and carbohydrate conjugates	Organooxygen compounds
24.37_889.0389m/z	Negative	3.59625e-09	1.54358e-06	751.138	796.443	813.114	805.48	823.042	798.338	711.673	613.11	613.412	888.298	323.211	293.302	307.213	297.059	301.962	348.84	273.82	236.949	322.494	430.018	755.473	804.247	779.561	728.075	792.45	722.831	720.508	626.598	714.28	857.906	365.905	275.963	300.995	273.296	333.319	369.373	282.285	248.842	354.2	438.606	NA	NA	NA	NA	NA	NA
4.59_124.0067m/z	Negative	3.77233e-09	1.58061e-06	97.335	160.316	118.639	248.444	149.059	117.166	183.122	140.804	96.2676	176.103	901.951	971.184	1135.27	1116.25	1086.51	839.485	1021.72	867.917	1020.04	972.368	97.8967	161.887	113.744	224.569	143.518	106.084	185.395	143.901	112.098	170.077	1021.09	913.771	1112.3	1026.96	1199.33	888.9	1053.3	911.481	1120.32	991.788	NA	NA	NA	NA	NA	NA
4.61_399.9926n	Negative	3.93512e-09	1.58277e-06	0.546878	1.5606	0	0	0	0	0	0	0	0	35.699	57.872	80.8258	49.1088	11.8194	56.6802	47.6227	61.8606	43.0702	38.3647	0.550034	1.5759	0	0	0	0	0	0	0	0	40.4146	54.4508	79.1899	45.1804	13.0468	60.0166	49.095	64.9656	47.3046	39.1309	C9H13N4O8PS2	[M - H]-	Aspartic acid and derivatives	Amino acids and derivatives	Amino acids, peptides, and analogues	Carboxylic acids and derivatives
23.83_627.2378m/z	Negative	3.95738e-09	1.58277e-06	0	0	0	0	0	0	0	0	0	0	24.5026	14.873	19.6827	35.8952	18.6327	11.907	8.59673	24.2027	35.1124	8.63532	0	0	0	0	0	0	0	0	0	0	27.7392	13.9938	19.2844	33.0239	20.5676	12.6078	8.86249	25.4175	38.5644	8.80778	C33H40O10S	[M - H]-	Triterpenoids	NA	Triterpenoids	Prenol lipids
23.43_397.2204m/z	Negative	4.11035e-09	1.60742e-06	23.4353	20.2799	9.7582	11.4639	26.1319	21.2098	26.9974	14.8152	9.77658	16.8259	256.479	288.572	259.16	287.169	264.612	280.512	262.522	271.748	272.169	246.567	23.5706	20.4786	9.35553	10.3622	25.1606	19.2037	27.3326	15.1412	11.3842	16.2502	290.358	271.513	253.915	264.198	292.091	297.024	270.637	285.388	298.928	251.492	C17H30N6O5	[M - H]-	N-acyl amines	N-acyl amines	Fatty amides	Fatty Acyls
24.37_906.0585n	Negative	4.45152e-09	1.66676e-06	1518.77	1566.53	1566.01	1515.37	1750.21	1349.3	1365.78	1306.33	1195.1	1796.85	633.461	549.175	660.75	533.282	509.316	559.491	380.123	414.408	460.017	567.566	1527.53	1581.88	1501.39	1369.74	1685.15	1221.68	1382.74	1335.07	1391.62	1735.38	717.137	516.71	647.376	490.624	562.206	592.424	391.874	435.208	505.243	578.902	NA	NA	NA	NA	NA	NA
25.07_504.2983m/z	Negative	4.64114e-09	1.70156e-06	0	0	0	0	0	0.848299	1.59253	1.61258	3.54691	0	107.127	54.889	50.7519	104.127	64.8451	82.7544	78.3821	89.6177	106.081	75.5657	0	0	0	0	0	0.768066	1.6123	1.64806	4.13016	0	121.278	51.6442	49.7247	95.7979	71.579	87.6256	80.8052	94.116	116.511	77.0749	C17H43N7O10	[M - H]-	Alpha amino acids and derivatives	Amino acids and derivatives	Amino acids, peptides, and analogues	Carboxylic acids and derivatives
4.59_400.1391m/z	Negative	6.42277e-09	2.27518e-06	0	0	0	3.1775	0	0	1.46348	0	0	0	47.3245	24.2697	22.5615	42.2661	38.5756	32.3919	42.8448	25.3194	29.5682	40.9629	0	0	0	2.87215	0	0	1.48164	0	0	0	53.5758	22.835	22.1049	38.8851	42.5815	34.2986	44.1693	26.5903	32.4751	41.781	C12H28N5O6PS	[M - H]-	Organonitrogen compounds	NA	NA	Organonitrogen compounds
24.33_847.0376m/z	Negative	6.55633e-09	2.27518e-06	722.862	716.59	774.475	639.895	800.141	662.921	567.575	638.425	530.832	767.737	320.379	277.103	397.889	292.884	302.624	323.527	255.816	234.076	276.402	317.883	727.033	723.612	742.516	578.402	770.401	600.222	574.621	652.47	618.12	741.469	362.699	260.721	389.835	269.456	334.051	342.571	263.724	245.826	303.576	324.232	C23H28O34	[M - H]-	O-glycosyl compounds	Glycosyl compounds	Carbohydrates and carbohydrate conjugates	Organooxygen compounds
25.11_554.3482m/z	Negative	6.5936e-09	2.27518e-06	0	0	0	0	0	0	0	1.20972	0	0.928623	1190.3	1434.3	499.543	519.108	1394.32	1954.93	1375.8	1180.12	496.287	104.04	0	0	0	0	0	0	0	1.23633	0	0.896851	1347.53	1349.51	489.432	477.583	1539.12	2070	1418.33	1239.35	545.079	106.118	C29H51N2O8	[M - H]-	Alpha amino acids and derivatives	Amino acids and derivatives	Amino acids, peptides, and analogues	Carboxylic acids and derivatives
20.29_187.0974m/z	Negative	8.99315e-09	3.04349e-06	52.796	75.5976	54.6674	80.7181	94.9158	58.9221	81.1848	90.7469	77.5704	62.4719	220.867	263.058	329.373	271.971	285.173	280.244	287.352	293.876	313.599	302.078	53.1007	76.3384	52.4116	72.9612	91.3879	53.3492	82.1927	92.7432	90.3258	60.3345	250.042	247.507	322.707	250.216	314.787	296.741	296.236	308.626	344.43	308.111	C7H14N3O3	[M - H]-	Alpha amino acids and derivatives	Amino acids and derivatives	Amino acids, peptides, and analogues	Carboxylic acids and derivatives
4.59_357.9085m/z	Negative	9.80255e-09	3.25482e-06	0	0	0	3.82038	0	0	2.03878	0	0	1.22492	57.0878	56.0533	52.4237	70.1086	47.3959	47.405	63.9728	65.8277	23.2375	68.8778	0	0	0	3.45325	0	0	2.06409	0	0	1.18301	64.6288	52.7396	51.3627	64.5005	52.3177	50.1954	65.9505	69.1319	25.5221	70.2535	NA	NA	NA	NA	NA	NA
24.14_739.1850m/z	Negative	1.07522e-08	3.46593e-06	0	0	0	0	0	0	0	0	3.45078	0	146.658	260.238	60.0823	212.396	93.7965	144.311	131.601	139.021	84.9059	106.459	0	0	0	0	0	0	0	0	4.01822	0	166.031	244.853	58.8662	195.406	103.537	152.806	135.669	145.998	93.2533	108.585	C43H32O12	[M - H]-	4'-hydroxyflavonoids	4'-hydroxyflavonoids	Hydroxyflavonoids	Flavonoids
24.31_870.0549n	Negative	1.08322e-08	3.46593e-06	1964.86	2077.75	2206.1	1855.09	2443.79	1774.91	1663.39	1808.36	1616.59	2224.87	788.663	625.307	883.261	565.14	647.779	679.722	658.071	601.437	693.169	923.603	1976.19	2098.11	2115.07	1676.82	2352.95	1607.03	1684.04	1848.14	1882.42	2148.75	892.841	588.341	865.383	519.933	715.049	719.732	678.414	631.626	761.317	942.049	NA	NA	NA	NA	NA	NA
24.35_813.0354m/z	Negative	1.28779e-08	3.9859e-06	437.563	506.025	501.665	419.492	580.8	383.427	387.58	454.991	370.927	514.828	133.763	120.254	225.799	115.332	132.903	125.997	130.097	118.188	105.814	172.182	440.088	510.983	480.964	379.18	559.212	347.162	392.391	465	431.921	497.214	151.432	113.145	221.229	106.106	146.705	133.414	134.119	124.12	116.217	175.621	NA	NA	NA	NA	NA	NA
24.33_820.0646n	Negative	1.29104e-08	3.9859e-06	1971.79	2091.3	2148.87	1895.91	2443.68	1738.52	1683.93	1896.31	1580.68	2281.92	867	675.287	907.602	693.153	692.373	825.619	686.682	632.957	605.309	736.295	1983.17	2111.79	2060.2	1713.72	2352.85	1574.08	1704.83	1938.02	1840.6	2203.85	981.525	635.367	889.232	637.706	764.273	874.218	707.911	664.728	664.819	751	NA	NA	NA	NA	NA	NA
24.35_883.0363m/z	Negative	1.5306e-08	4.64406e-06	396.938	411.722	414.166	360.323	521.961	332.335	334.489	371.22	303.846	457.755	123.197	78.9929	135.475	102.018	115.092	118.343	115.027	87.356	101.611	113.288	399.229	415.756	397.075	325.696	502.561	300.903	338.642	379.386	353.809	442.093	139.471	74.3231	132.733	93.8577	127.044	125.309	118.583	91.7407	111.601	115.551	NA	NA	NA	NA	NA	NA
24.31_823.0377m/z	Negative	1.56365e-08	4.66391e-06	519.685	550.17	626.033	534.118	659.708	564.984	439.02	522.895	438.571	600.477	211.252	161.46	245.305	146.334	151.579	163.925	173.037	146.159	158.341	204.1	522.684	555.561	600.2	482.79	635.187	511.547	444.47	534.398	510.688	579.932	239.157	151.915	240.34	134.628	167.32	173.574	178.387	153.495	173.909	208.176	C21H28O34	[M - H]-	O-glycosyl compounds	Glycosyl compounds	Carbohydrates and carbohydrate conjugates	Organooxygen compounds
24.35_936.0496n	Negative	1.64875e-08	4.83578e-06	1512.34	1591.58	1593.41	1427.97	1861.45	1347.43	1337.55	1471.26	1232.54	1747.17	663.739	559.568	707.897	498.866	510.5	627.178	518.726	498.265	515.809	575.764	1521.06	1607.17	1527.65	1290.75	1792.26	1219.99	1354.15	1503.63	1435.21	1687.4	751.416	526.488	693.569	458.961	563.513	664.096	534.762	523.275	566.52	587.263	NA	NA	NA	NA	NA	NA
24.16_493.2793m/z	Negative	1.78743e-08	5.15658e-06	0	0	0	0	0	0	0	0	0	0	14.0156	45.7385	57.0579	38.6362	27.0809	43.2358	128.375	97.3135	22.4912	166.132	0	0	0	0	0	0	0	0	0	0	15.867	43.0346	55.9031	35.5456	29.8932	45.7808	132.344	102.198	24.7024	169.45	C21H42N4O7S	[M - H]-	Alpha amino acids	Amino acids and derivatives	Amino acids, peptides, and analogues	Carboxylic acids and derivatives
24.14_408.2746m/z	Negative	2.08744e-08	5.83092e-06	0	0	0	0	0	0	0	0	0	0	12.6121	10.7931	6.69086	16.0742	15.6643	14.8395	57.8134	34.7451	14.1071	27.076	0	0	0	0	0	0	0	0	0	0	14.2781	10.1551	6.55544	14.7884	17.291	15.713	59.6007	36.4891	15.494	27.6168	NA	NA	NA	NA	NA	NA
24.35_920.0557n	Negative	2.25034e-08	6.18772e-06	750.524	788.024	841.164	746.851	963.86	719.99	656.54	723.44	647.112	872.833	250.391	215.669	370.23	206.818	216.997	246.42	232.102	206.245	230.077	344.268	754.855	795.746	806.453	675.079	928.035	651.893	664.691	739.355	753.521	842.97	283.467	202.92	362.736	190.275	239.532	260.925	239.277	216.597	252.697	351.143	NA	NA	NA	NA	NA	NA
24.33_885.0390m/z	Negative	2.53814e-08	6.87173e-06	456.078	459.618	467.205	424.399	555.113	369.252	386.095	448.609	363.422	539.153	197.091	155.35	210.152	140.418	154.363	169.778	148.35	130.025	145.13	209.584	458.71	464.122	447.926	383.615	534.481	334.328	390.888	458.477	423.183	520.706	223.126	146.166	205.898	129.185	170.393	179.772	152.936	136.551	159.399	213.77	NA	NA	NA	NA	NA	NA
24.35_882.0462n	Negative	2.6771e-08	7.13813e-06	980.596	1049.29	1047.56	939.899	1181.57	860.014	849.241	905.347	785.735	1139.85	291.576	270.179	404.113	215.345	236.323	284.422	261.554	251.748	284.054	430.072	986.255	1059.58	1004.34	849.576	1137.65	778.673	859.784	925.264	914.939	1100.85	330.092	254.207	395.934	198.119	260.864	301.164	269.64	264.384	311.98	438.662	NA	NA	NA	NA	NA	NA
23.45_557.2333m/z	Negative	2.84016e-08	7.45987e-06	0	0	0	0	0	0	0	0	0	0	10.9521	29.0766	9.39764	51.2657	7.56073	20.9267	26.5843	28.1339	8.3	18.9288	0	0	0	0	0	0	0	0	0	0	12.3988	27.3577	9.20743	47.1649	8.34589	22.1585	27.4061	29.546	9.11601	19.3069	C23H38N6O8S	[M - H]-	Oligopeptides	Peptides	Amino acids, peptides, and analogues	Carboxylic acids and derivatives
24.33_834.0418n	Negative	2.88908e-08	7.46051e-06	1977.33	2098.83	2230.14	1896.58	2475.44	1792.83	1708.83	1987.06	1583.72	2241.22	783.413	641.393	1005.99	641.545	653.246	768.661	634.529	595.099	673.802	928.087	1988.74	2119.39	2138.11	1714.32	2383.43	1623.26	1730.04	2030.78	1844.14	2164.54	886.897	603.476	985.628	590.226	721.083	813.907	654.145	624.969	740.047	946.623	NA	NA	NA	NA	NA	NA
24.37_861.0375m/z	Negative	2.92519e-08	7.46051e-06	592.413	611.282	609.147	572.587	688.429	493.654	512.051	529.012	469.037	664.762	253.343	189.568	296.796	220.236	232.617	216.747	181.344	152.856	199.57	295.534	595.832	617.272	584.011	517.562	662.841	446.963	518.408	540.649	546.164	642.018	286.809	178.361	290.789	202.619	256.773	229.506	186.95	160.529	219.19	301.437	NA	NA	NA	NA	NA	NA
24.35_854.0542n	Negative	3.26995e-08	8.17682e-06	1067.51	1149.39	1103.26	996.834	1286.61	930.223	940.98	976.021	872.113	1232.13	432.542	360.549	520.154	353.056	390.406	457.921	349.229	294.346	376.239	495.007	1073.67	1160.66	1057.73	901.04	1238.79	842.241	952.662	997.493	1015.52	1189.97	489.678	339.234	509.626	324.815	430.948	484.876	360.025	309.121	413.229	504.893	C22H30O35	[M - H2O - H]-	Disaccharides	Disaccharides	Carbohydrates and carbohydrate conjugates	Organooxygen compounds
4.57_440.9269n	Negative	3.38596e-08	8.17682e-06	27.6832	56.3443	62.7824	84.84	55.915	56.018	91.7779	63.1248	25.4014	82.7406	423.641	398.495	454.552	516.496	380.892	406.254	475.274	395.661	319.173	392.858	27.843	56.8964	60.1917	76.687	53.8368	50.7197	92.9173	64.5134	29.5783	79.9097	479.602	374.937	445.352	475.18	420.447	430.168	489.967	415.521	350.552	400.704	NA	NA	NA	NA	NA	NA
24.33_844.0439n	Negative	3.39191e-08	8.17682e-06	932.322	1038.56	1051.22	922.285	1241.29	854.366	858.515	955.702	828.162	1122.6	442.54	354.027	491.615	361.449	379.115	453.423	329.277	354.463	360.826	418.852	937.703	1048.74	1007.84	833.654	1195.16	773.559	869.173	976.726	964.343	1084.19	500.997	333.098	481.664	332.536	418.485	480.113	339.456	372.254	396.3	427.218	C22H39N8O11P3S5	[M - H2O - H]-	Alpha amino acid amides	Amino acids and derivatives	Amino acids, peptides, and analogues	Carboxylic acids and derivatives
24.37_932.0582n	Negative	3.47965e-08	8.27497e-06	1159.43	1304.9	1310.08	1165.37	1484.46	1078.21	1080.16	1092.16	992.897	1453.06	440.012	349.874	593.454	341.749	318.056	370.313	336.306	307.424	355.209	520.61	1166.12	1317.68	1256.02	1053.38	1429.29	976.231	1093.57	1116.19	1156.17	1403.35	498.134	329.19	581.442	314.412	351.085	392.111	346.702	322.855	390.131	531.008	NA	NA	NA	NA	NA	NA
24.35_942.0582n	Negative	3.86491e-08	9.06862e-06	1239.32	1293.4	1250.22	1160.6	1578.53	965.171	1139.14	1253.96	1045.32	1456.17	510.736	418.46	583.18	383.75	438.748	450.382	403.124	355.108	387.251	416.827	1246.47	1306.08	1198.63	1049.07	1519.85	873.884	1153.28	1281.54	1217.21	1406.35	578.201	393.722	571.377	353.053	484.31	476.893	415.586	372.932	425.323	425.152	NA	NA	NA	NA	NA	NA
24.35_926.0585n	Negative	4.1105e-08	9.51798e-06	1486.15	1611.23	1659.44	1434.07	1863.94	1291.9	1343.94	1442.87	1255.73	1775.77	551.996	489.086	678.833	364.437	412.888	518.099	478.242	411.523	489.844	632.838	1494.72	1627.02	1590.97	1296.26	1794.66	1169.71	1360.62	1474.61	1462.22	1715.01	624.912	460.173	665.093	335.285	455.765	548.596	493.026	432.178	538.003	645.478	NA	NA	NA	NA	NA	NA
25.05_805.3973m/z	Negative	4.79936e-08	1.08281e-05	0	0	0	0	0	0	0	1.68546	4.89147	0	111.906	40.0163	118.38	34.4378	217.799	69.8322	157.604	135.153	90.3032	77.7207	0	0	0	0	0	0	0	1.72253	5.69581	0	126.688	37.6506	115.984	31.683	240.417	73.9427	162.476	141.937	99.1813	79.2729	NA	NA	NA	NA	NA	NA
24.35_939.0424m/z	Negative	5.56557e-08	1.23978e-05	491.434	560.59	558.151	496.385	593.846	538.393	457.854	458.668	423.596	579.495	158.613	97.7202	220.614	132.657	134.02	178.014	126.774	137.132	134.11	212.903	494.269	566.083	535.119	448.683	571.773	487.471	463.538	468.759	493.251	559.668	179.564	91.9434	216.149	122.045	147.938	188.493	130.694	144.016	147.295	217.155	NA	NA	NA	NA	NA	NA
24.35_962.0598n	Negative	7.73624e-08	1.68077e-05	725.06	714.973	699.082	685.617	828.914	545.217	619.957	670.962	605.49	834.988	292.573	195.873	316.253	175.043	259.547	233.269	214.445	199.875	269.563	237.642	729.244	721.979	670.235	619.73	798.104	493.65	627.654	685.722	705.056	806.419	331.22	184.293	309.852	161.041	286.5	247	221.074	209.907	296.065	242.388	NA	NA	NA	NA	NA	NA
25.05_498.3173n	Negative	8.40126e-08	1.80299e-05	79.2226	67.7273	121.318	116.69	142.859	112.828	134.934	174.606	172.115	112.702	1522.51	784.274	936.998	640.933	1315.56	857.303	1121.84	795.311	891.392	794.237	79.6798	68.391	116.312	105.476	137.549	102.157	136.609	178.447	200.417	108.846	1723.62	737.91	918.033	589.663	1452.17	907.767	1156.53	835.231	979.028	810.099	C26H47N2O5P	[M - H2O - H]-	Phosphoethanolamines	Phosphoethanolamines	Phosphate esters	Organic phosphoric acids and derivatives
24.35_964.0599n	Negative	8.97469e-08	1.90285e-05	574.788	602.454	598.829	532.025	716.756	462.112	483.802	580.881	482.628	680.116	249.059	186.787	251.337	160.129	177.569	222.326	167.325	165.336	183.974	185.173	578.105	608.357	574.118	480.898	690.115	418.405	489.808	593.66	561.99	656.846	281.958	175.745	246.25	147.32	196.009	235.413	172.497	173.635	202.061	188.872	NA	NA	NA	NA	NA	NA
24.48_498.3001n	Negative	1.04527e-07	2.16408e-05	92.7426	90.2127	77.2803	68.3381	120.59	94.6916	121.014	69.9365	142.059	94.0012	821.711	804.053	403.795	858.847	673.344	879.65	737.875	781.86	754.562	318.386	93.2778	91.0967	74.0913	61.7709	116.108	85.7355	122.516	71.475	165.419	90.785	930.254	756.52	395.622	790.146	743.269	931.429	760.686	821.104	828.746	324.745	C24H42N4O7	[M - H2O - H]-	Trihydroxy bile acids, alcohols and derivatives	Hydroxy bile acids, alcohols and derivatives	Bile acids, alcohols and derivatives	Steroids and steroid derivatives
4.59_243.9658m/z	Negative	1.0741e-07	2.18893e-05	9.45741	35.299	41.8326	29.8357	46.2046	33.5273	42.8635	32.9356	16.5197	38.8356	334.605	301.087	306.061	352.225	356.435	262.944	340.013	294.26	254.988	313.191	9.51199	35.6449	40.1064	26.9685	44.4872	30.3562	43.3957	33.6601	19.2361	37.5069	378.804	283.287	299.866	324.05	393.45	278.422	350.524	309.03	280.056	319.446	C2H6N4O6PS	[M - H]-	Monoalkyl phosphates	Alkyl phosphates	Phosphate esters	Organic phosphoric acids and derivatives
24.33_514.2980n	Negative	1.13085e-07	2.26144e-05	0	0.83439	0.0443581	0.274584	0	0.218929	0	2.78288	0.982832	4.24156	54.7774	72.9861	40.4794	36.2777	51.9237	60.0589	56.4036	61.7074	46.5542	35.9099	0	0.842566	0.0425277	0.248196	0	0.198222	0	2.8441	1.14445	4.09644	62.0132	68.6714	39.6601	33.3757	57.3158	63.5942	58.1473	64.8047	51.1311	36.6271	NA	NA	NA	NA	NA	NA
18.77_174.0891n	Negative	1.15304e-07	2.27992e-05	0	0.187965	0	2.61593	1.95355	0	1.54706	0	0	0	10.0499	13.9456	30.1284	23.2877	19.6419	17.1209	19.8382	14.8342	17.2807	21.7261	0	0.189807	0	2.36454	1.88094	0	1.56627	0	0	0	11.3775	13.1212	29.5186	21.4249	21.6817	18.1287	20.4515	15.5788	18.9797	22.16	C4H10N6O2	[M - H]-	Alpha amino acids and derivatives	Amino acids and derivatives	Amino acids, peptides, and analogues	Carboxylic acids and derivatives
24.70_520.3638m/z	Negative	1.23212e-07	2.40921e-05	0	0	0	0	0	0	0	0	0	0	149.692	1944.49	241.356	412.869	915.503	3471.91	1933.96	2089.44	34.562	179.978	0	0	0	0	0	0	0	0	0	0	169.466	1829.54	236.471	379.843	1010.57	3676.28	1993.75	2194.32	37.96	183.573	C25H53N4O5S	[M - H]-	Steroids and steroid derivatives	NA	NA	Steroids and steroid derivatives
24.33_830.0531n	Negative	1.39029e-07	2.68861e-05	938.024	1064.31	1079.55	891.113	1270.93	877.047	810.536	972.316	813.3	1085.77	439.891	354.029	583.839	348.105	366.452	430.481	350.396	357.25	378.73	455.267	943.437	1074.74	1035	805.478	1223.69	794.095	820.598	993.705	947.037	1048.63	497.998	333.1	572.022	320.259	404.507	455.821	361.229	375.182	415.964	464.36	C38H22O22	[M - H2O - H]-	Tetracarboxylic acids and derivatives	NA	Tetracarboxylic acids and derivatives	Carboxylic acids and derivatives
24.27_311.2225m/z	Negative	1.50687e-07	2.88238e-05	43.313	75.8366	36.5675	45.8284	75.2136	46.5004	65.4753	117.181	115.79	54.5758	409.501	414.332	390.913	388.703	330.071	469.911	483.976	410.513	451.956	434.871	43.563	76.5797	35.0585	41.4243	72.418	42.1023	66.2881	119.758	134.831	52.7085	463.594	389.839	383	357.61	364.347	497.571	498.938	431.118	496.389	443.556	C18H32O4	[M - H]-	Long-chain fatty acids	Long-chain fatty acids	Fatty acids and conjugates	Fatty Acyls
23.85_695.2251m/z	Negative	1.54531e-07	2.92413e-05	0	0	0	0	0	0	0	0	0	0	8.89063	4.61554	19.1181	14.0406	7.89846	4.01195	5.92105	4.14466	10.8052	3.30529	0	0	0	0	0	0	0	0	0	0	10.065	4.34268	18.7311	12.9174	8.71869	4.24811	6.1041	4.35269	11.8675	3.37131	C31H40N2O14S	[M - H]-	Peptides	Peptides	Amino acids, peptides, and analogues	Carboxylic acids and derivatives
24.35_837.0381m/z	Negative	1.68783e-07	3.15983e-05	387.1	394.685	413.767	360.255	496.669	307.003	295.658	398.706	313.89	430.894	184.018	144.663	180.305	128.075	139.718	161.854	139.774	147.331	157.869	154.678	389.333	398.552	396.693	325.635	478.208	277.966	299.328	407.477	365.505	416.151	208.326	136.111	176.655	117.83	154.227	171.381	144.095	154.727	173.39	157.768	C36H22O24	[M - H]-	Tannins	NA	NA	Tannins
24.16_949.1645m/z	Negative	1.83756e-07	3.36848e-05	0	0	0	0	0	0	0.0722946	0	25.6026	0	359.084	545.628	251.763	411.143	283.584	308.131	342.252	310.591	252.044	196.723	0	0	0	0	0	0	0.0731921	0	29.8127	0	406.516	513.372	246.667	378.255	313.033	326.269	352.833	326.18	276.824	200.652	NA	NA	NA	NA	NA	NA
24.53_973.5252m/z	Negative	1.90036e-07	3.44768e-05	0	0	0	0	0	0	0	0	145.991	0	3124.33	3201.41	1400.56	3597.01	2508.94	2887.28	2877.74	2675.02	2925.48	1106.78	0	0	0	0	0	0	0	0	169.997	0	3537.04	3012.15	1372.21	3309.28	2769.48	3057.24	2966.7	2809.29	3213.09	1128.89	NA	NA	NA	NA	NA	NA
24.35_974.0609n	Negative	1.93982e-07	3.46906e-05	691.377	743.209	694.439	650.101	959.651	558.739	617.475	770.566	634.999	814.926	323.416	267.651	314.601	206.609	253.125	257.788	246.066	192.421	254.56	252.651	695.367	750.492	665.783	587.627	923.982	505.893	625.14	787.517	739.416	787.043	366.137	251.828	308.233	190.082	279.411	272.963	253.673	202.079	279.587	257.697	NA	NA	NA	NA	NA	NA
24.48_520.3254n	Negative	1.95157e-07	3.46906e-05	0.466157	0	0	1.57961	0	0.625232	0	2.15679	4.28108	0	258.516	269.881	12.1692	312.252	162.919	197.341	172.9	214.486	156.581	19.4559	0.468847	0	0	1.42782	0	0.566097	0	2.20423	4.98505	0	292.664	253.926	11.9229	287.274	179.838	208.957	178.245	225.252	171.975	19.8445	C29H44O8	[M + CH2O2 - H]-	3-hydroxysteroids	3-hydroxysteroids	Hydroxysteroids	Steroids and steroid derivatives
24.37_968.0520n	Negative	2.06223e-07	3.62911e-05	859.125	903.945	840.183	772.561	1102.95	674.292	734.73	845.228	709.247	973.302	344.452	278.963	383.408	207.441	253.853	281.934	278.787	202.006	294.424	312.289	864.083	912.803	805.512	698.319	1061.95	610.517	743.852	863.822	825.874	940.001	389.952	262.471	375.647	190.847	280.215	298.529	287.406	212.145	323.37	318.526	NA	NA	NA	NA	NA	NA
24.33_876.0575n	Negative	2.10141e-07	3.66144e-05	1769.5	1916.96	1867.64	1691.79	2272.21	1455.17	1568.31	1740.22	1404.39	2053.31	769.9	659.49	857.188	546.22	617.121	794.401	611.184	481.719	565.457	647.791	1779.71	1935.75	1790.57	1529.21	2187.75	1317.54	1587.78	1778.51	1635.33	1983.05	871.599	620.503	839.839	502.526	681.207	841.162	630.079	505.899	621.049	660.729	NA	NA	NA	NA	NA	NA
24.37_930.0585n	Negative	2.18317e-07	3.76662e-05	949.765	979.44	1002.11	918.898	1182.25	766.165	836.958	959.888	792.945	1078.73	444.202	301.751	489.657	258.283	332.01	372.52	356.677	319.051	317.575	333.601	955.246	989.038	960.755	830.593	1138.31	693.7	847.349	981.004	923.334	1041.82	502.879	283.912	479.746	237.623	366.488	394.448	367.704	335.066	348.797	340.264	NA	NA	NA	NA	NA	NA
20.29_209.0795m/z	Negative	2.24371e-07	3.77151e-05	10.9291	5.57585	15.3885	23.2781	20.1526	8.06023	16.1558	12.7184	11.0776	11.4772	75.3967	92.8152	103.073	79.6453	90.8767	87.0995	85.61	87.4371	103.992	95.4392	10.9921	5.63049	14.7534	21.0411	19.4035	7.29788	16.3564	12.9982	12.8991	11.0845	85.3562	87.3282	100.987	73.2743	100.314	92.2265	88.2566	91.8259	114.216	97.3453	NA	NA	NA	NA	NA	NA
24.33_850.0457n	Negative	2.2503e-07	3.77151e-05	1901	2037.47	2057.91	1811.14	2425.16	1666.4	1684.91	1868.8	1604.04	2229.94	868.359	696.09	927.051	639.78	626.312	856.969	653.713	566.091	728.611	979.492	1911.97	2057.43	1972.99	1637.1	2335.02	1508.79	1705.82	1909.91	1867.8	2153.65	983.064	654.94	908.287	588.602	691.352	907.413	673.922	594.505	800.244	999.055	C26H26O32	[M - H]-	Tannins	NA	NA	Tannins
24.48_905.5374m/z	Negative	2.28696e-07	3.79678e-05	0	0	0	0	0	0	0	0	230.697	0	8660.98	8471.39	2143.94	9892.31	6988.69	7369.08	6704.75	7358.02	6411.35	1610.25	0	0	0	0	0	0	0	0	268.632	0	9805.05	7970.59	2100.54	9101	7714.44	7802.85	6912.02	7727.35	7041.68	1642.41	NA	NA	NA	NA	NA	NA
24.35_953.0437m/z	Negative	2.32414e-07	3.82244e-05	295.516	313.724	313.679	279.714	386.634	243.185	259.138	317.739	247.231	354.357	128.38	115.803	129.495	78.5456	85.378	108.502	117.648	92.0337	90.7817	106.81	297.222	316.799	300.735	252.834	372.263	220.184	262.355	324.729	287.885	342.233	145.339	108.957	126.874	72.2626	94.2442	114.888	121.285	96.6532	99.7068	108.943	NA	NA	NA	NA	NA	NA
24.48_816.5759n	Negative	2.4079e-07	3.92353e-05	0	2.57154	0	0	0	0	0	15.6187	703.125	0	166799	130099	11329.5	162042	154607	129170	116927	157189	90483.4	9320.31	0	2.59674	0	0	0	0	0	15.9622	818.745	0	188832	122408	11100.2	149080	170662	136774	120541	165079	99379.2	9506.45	C48H80O10	[M - H]-	Trihydroxy bile acids, alcohols and derivatives	Hydroxy bile acids, alcohols and derivatives	Bile acids, alcohols and derivatives	Steroids and steroid derivatives
24.33_846.0518n	Negative	2.68939e-07	4.30254e-05	1280.37	1411.22	1409.83	1246.86	1645.63	1083.63	1119.99	1399.9	1098.01	1472.75	623.614	535.147	620.033	491.935	510.45	631.249	487.007	409.157	521.975	555.523	1287.76	1425.05	1351.66	1127.04	1584.46	981.138	1133.89	1430.69	1278.57	1422.36	705.99	503.511	607.484	452.584	563.458	668.406	502.063	429.694	573.292	566.618	C25H18N8O26	[M - H2O - H]-	Glycosylamines	Glycosyl compounds	Carbohydrates and carbohydrate conjugates	Organooxygen compounds
4.57_756.8415n	Negative	2.80704e-07	4.45029e-05	1.84467	2.29109	4.13269	5.49204	6.91675	2.85593	0	1.38888	0	3.55329	72.9849	75.7497	86.901	100.257	66.6871	64.7892	87.4698	57.0737	40.4637	90.0827	1.85532	2.31354	3.96216	4.96426	6.65966	2.58582	0	1.41943	0	3.43171	82.6258	71.2717	85.1421	92.2372	73.6123	68.6029	90.1738	59.9384	44.4419	91.8818	NA	NA	NA	NA	NA	NA
11.53_420.0462m/z	Negative	2.94733e-07	4.59002e-05	1.63883	2.89286	6.72656	8.50867	0.127221	4.09121	0.758998	0.460051	0.0151046	6.5157	797.788	292.088	428.829	643.71	555.809	123.335	1472.72	335.245	276.069	1724.98	1.64829	2.92121	6.44899	7.691	0.122492	3.70426	0.768421	0.470171	0.0175884	6.29277	903.171	274.821	420.15	592.219	613.528	130.594	1518.25	352.073	303.21	1759.44	C17H16N3O6PS	[M - H]-	Monoalkyl phosphates	Alkyl phosphates	Phosphate esters	Organic phosphoric acids and derivatives
24.33_878.0539n	Negative	3.06529e-07	4.73184e-05	1247.89	1281.57	1282.83	1145.98	1576.06	998.771	1051.14	1241.83	1053.43	1392.25	556.807	432.988	671.292	454.79	416.173	530.102	457.804	402.13	449.22	496.11	1255.1	1294.13	1229.89	1035.86	1517.48	904.306	1064.19	1269.15	1226.65	1344.61	630.358	407.392	657.705	418.411	459.391	561.306	471.957	422.314	493.384	506.018	NA	NA	NA	NA	NA	NA
4.57_794.7917n	Negative	3.1665e-07	4.81942e-05	0	0	0	0	0	0	0	0.956007	0	0	22.9619	17.3707	21.3837	30.1696	23.7502	20.487	33.3604	8.46805	3.67718	36.372	0	0	0	0	0	0	0	0.977038	0	0	25.995	16.3438	20.9509	27.7563	26.2166	21.693	34.3917	8.8931	4.0387	37.0984	C7H20N3O21P7S3	[M - H]-	Monoalkyl phosphates	Alkyl phosphates	Phosphate esters	Organic phosphoric acids and derivatives
24.48_521.2850m/z	Negative	3.1768e-07	4.81942e-05	0	0.0786002	1.4874	0	1.63684	2.30935	0	0	40.7034	0	1372.54	1310.55	245.99	1483.98	1246.14	1185.44	1178.07	1292.95	1047.13	197.617	0	0.0793704	1.42603	0	1.576	2.09093	0	0	47.3965	0	1553.84	1233.08	241.011	1365.28	1375.54	1255.22	1214.49	1357.85	1150.08	201.563	C26H42N4O7	[M - H]-	Amino acids and derivatives	Amino acids and derivatives	Amino acids, peptides, and analogues	Carboxylic acids and derivatives
24.70_985.0468m/z	Negative	3.30807e-07	4.97567e-05	131.458	159.269	181.937	153.318	133.466	204.836	130.926	128.237	99.7599	170.117	49.6297	64.3905	107.64	88.0074	69.5609	84.205	74.1621	72.1715	43.7665	90.2274	132.216	160.83	174.429	138.584	128.505	185.462	132.552	131.058	116.164	164.297	56.1855	60.584	105.462	80.9675	76.7845	89.1616	76.4547	75.7941	48.0693	92.0294	NA	NA	NA	NA	NA	NA
24.35_938.0511n	Negative	3.64154e-07	5.43083e-05	1294.25	1368.62	1322.75	1212.95	1607.46	988.62	1131.16	1267.32	1070.65	1540.09	563.223	392.56	560.052	350.428	371.177	484.244	426.061	366.594	450.108	391.544	1301.72	1382.03	1268.16	1096.38	1547.72	895.115	1145.2	1295.2	1246.71	1487.4	637.622	369.353	548.716	322.397	409.722	512.748	439.232	384.995	494.36	399.364	NA	NA	NA	NA	NA	NA
24.35_425.2539m/z	Negative	3.74491e-07	5.53805e-05	125.674	110.378	111.104	87.4084	116.288	87.4274	88.4601	91.4764	90.4501	110.598	61.8197	56.5146	42.8644	42.0108	43.9545	54.0385	39.2446	43.0075	57.0197	43.0228	126.399	111.459	106.519	79.0085	111.965	79.1585	89.5583	93.4888	105.323	106.814	69.9857	53.1737	41.9969	38.6503	48.519	57.2194	40.4578	45.1662	62.6256	43.882	C23H38O7	[M - H]-	Long-chain fatty acids	Long-chain fatty acids	Fatty acids and conjugates	Fatty Acyls
24.33_460.1102m/z	Negative	3.98021e-07	5.78874e-05	217.14	218.561	180.879	183.711	239.834	145.358	171.989	199.468	164.665	209.796	71.3889	94.502	74.6833	53.1065	60.0753	59.3296	65.8039	56.3641	70.714	40.8479	218.393	220.702	173.415	166.057	230.92	131.61	174.124	203.856	191.742	202.618	80.819	88.9153	73.1717	48.8584	66.3139	62.8219	67.8382	59.1932	77.6661	41.6637	NA	NA	NA	NA	NA	NA
24.33_810.0417n	Negative	4.30716e-07	6.21291e-05	852.617	964.104	981.513	779.641	1179.19	782.906	768.647	923.934	731.098	956.536	395.28	342.958	470.323	329.553	318.083	396.855	361.14	291.271	371.391	428.762	857.538	973.551	941.011	704.718	1135.36	708.858	778.19	944.26	851.318	923.809	447.495	322.684	460.803	303.192	351.115	420.216	372.304	305.891	407.904	437.325	C27H34N6O11S6	[M - H]-	Peptides	Peptides	Amino acids, peptides, and analogues	Carboxylic acids and derivatives
24.37_991.0435m/z	Negative	4.39481e-07	6.2878e-05	310.136	301.979	250.754	277.771	350.58	224.709	272.306	255.869	231.82	363.292	97.5712	105.649	120.415	79.5003	68.5218	103.248	64.6637	78.0229	88.0327	91.4498	311.926	304.938	240.407	251.078	337.55	203.455	275.687	261.498	269.94	350.862	110.46	99.4032	117.978	73.1409	75.6375	109.326	66.6627	81.9392	96.6875	93.2762	NA	NA	NA	NA	NA	NA
24.44_345.1685m/z	Negative	4.87824e-07	6.86778e-05	5.47072	14.7224	8.66215	10.8813	13.0299	20.5671	14.3669	18.6554	10.4337	10.6735	0	0	2.69212	0	0	0	0	0	0	0	5.50229	14.8667	8.3047	9.83559	12.5456	18.6218	14.5453	19.0658	12.1494	10.3083	0	0	2.63763	0	0	0	0	0	0	0	NA	NA	NA	NA	NA	NA
23.76_285.2071m/z	Negative	5.00036e-07	6.98384e-05	5.03292	10.7086	3.78315	12.3055	4.61833	1.95901	12.0505	23.5945	16.4645	1.51187	159.657	277.553	167.287	175.701	241.135	200.035	275.442	221.913	197.142	207.041	5.06197	10.8136	3.62704	11.1229	4.44667	1.77373	12.2001	24.1136	19.1718	1.46014	180.747	261.145	163.901	161.646	266.177	211.809	283.957	233.052	216.523	211.176	C16H30O4	[M - H]-	Long-chain fatty acids	Long-chain fatty acids	Fatty acids and conjugates	Fatty Acyls
24.60_386.2173n	Negative	5.15943e-07	7.14926e-05	4.93355	13.8206	9.91304	15.071	11.5958	16.3713	79.0735	45.1991	52.4672	17.8847	0	0	0	0	0	0	0	0	1.50598	1.58759	4.96202	13.956	9.50398	13.6227	11.1648	14.8228	80.0551	46.1935	61.0947	17.2728	0	0	0	0	0	0	0	0	1.65404	1.61929	C15H35N2O7P	[M + CH2O2 - H]-	Carbamate esters	Amino acids and derivatives	Amino acids, peptides, and analogues	Carboxylic acids and derivatives
24.31_630.8856m/z	Negative	5.55291e-07	7.63439e-05	1420.81	1208.62	1789.64	1881.32	1419.02	1612.34	1128.09	1108.47	887.14	1908.74	636.268	607.799	460.926	623.623	540.135	569.916	447.534	468.751	488.728	524.336	1429.01	1220.46	1715.79	1700.52	1366.28	1459.85	1142.1	1132.86	1033.02	1843.43	720.315	571.868	451.597	573.738	596.226	603.463	461.369	492.279	536.776	534.808	C17H4N4O19S2	[M - H]-	Benzene and substituted derivatives	NA	NA	Benzene and substituted derivatives
24.37_264.0352m/z	Negative	5.86053e-07	7.99485e-05	170.968	181.422	137.913	130.725	227.588	108.327	158.694	183.441	160.333	162.744	48.4696	56.7397	73.6868	40.4502	50.8537	51.0908	41.7871	37.4574	54.8071	45.6402	171.954	183.2	132.222	118.162	219.129	98.0813	160.664	187.477	186.698	157.176	54.8721	53.3854	72.1954	37.2145	56.1346	54.0982	43.0789	39.3376	60.1954	46.5517	NA	NA	NA	NA	NA	NA
25.64_606.3410m/z	Negative	6.21017e-07	8.40667e-05	0	0	2.00851	0	0	0	0	0	0	0	59.4861	75.7537	165.412	151.664	105.791	117.4	75.5331	73.1537	2.68136	17.6308	0	0	1.92563	0	0	0	0	0	0	0	67.3439	71.2754	162.064	139.532	116.777	124.311	77.8681	76.8256	2.94498	17.983	C28H53N3O9S	[M - H]-	Peptides	Peptides	Amino acids, peptides, and analogues	Carboxylic acids and derivatives
24.22_881.1778m/z	Negative	6.26827e-07	8.42054e-05	0	0	0	0	0	0	0	7.22521	47.4411	0	578.713	910.164	533.943	738.159	513.741	719.038	680.894	585.71	553.968	588.34	0	0	0	0	0	0	0	7.38416	55.2422	0	655.157	856.358	523.136	679.112	567.091	761.363	701.944	615.109	608.43	600.09	NA	NA	NA	NA	NA	NA
11.55_488.0335m/z	Negative	6.6551e-07	8.74003e-05	5.74947	0	1.32543	1.27174	0	0	0.990119	2.6158	0	0	185.725	66.3505	87.5623	149.179	121.128	12.3832	372.618	63.0962	43.6443	461.718	5.78265	0	1.27074	1.14953	0	0	1.00241	2.67335	0	0	210.258	62.4281	85.7901	137.246	133.707	13.1121	384.138	66.2632	47.9352	470.939	C13H19N3O13S2	[M - H]-	Hexoses	Monosaccharides	Carbohydrates and carbohydrate conjugates	Organooxygen compounds
24.16_449.2670m/z	Negative	7.53584e-07	9.82338e-05	1.52081	3.0855	2.10375	5.33962	0.953199	1.30138	2.09557	0.923544	1.59653	0.791185	51.1804	146.739	78.8527	47.4053	19.5001	126.413	207.174	104.503	28.9355	225.149	1.52958	3.11573	2.01694	4.82649	0.91777	1.1783	2.12158	0.943861	1.85906	0.764115	57.9411	138.064	77.2567	43.6132	21.5251	133.854	213.579	109.748	31.7803	229.646	C24H38N2O6	[M - H]-	Lactams	NA	NA	Lactams
24.48_407.2795m/z	Negative	7.65971e-07	9.91144e-05	263.372	1656.7	753.274	356.196	241.183	335.748	697.413	1802.06	6005.3	411.032	88331	75136.3	27297.7	89080.6	78575.1	72959.5	71745.4	76974.7	57727.4	21233.5	264.892	1672.93	722.191	321.966	232.219	303.993	706.071	1841.7	6992.79	396.969	99999	70694.5	26745.2	81954.9	86734.8	77254.2	73963.4	80838.4	63402.8	21657.6	C18H40N4O6	[M - H]-	Medium-chain fatty acids	Medium-chain fatty acids	Fatty acids and conjugates	Fatty Acyls
24.33_786.0421n	Negative	7.83123e-07	0.000100594	843.986	877.282	915.686	788.416	1150.01	682.945	700.178	869.945	696.367	942.434	374.68	369.641	435.977	300.881	314.893	394.025	326.144	273.786	339.881	288.987	848.857	885.878	877.9	712.65	1107.26	618.351	708.871	889.083	810.875	910.189	424.172	347.789	427.153	276.813	347.593	417.219	336.227	287.528	373.297	294.758	NA	NA	NA	NA	NA	NA
24.08_299.2224m/z	Negative	8.58345e-07	0.000108428	1.77083	0	2.85939	0	0	0	4.72058	0.114914	0	0	60.0996	71.1722	25.404	62.6094	49.5705	25.3684	44.2776	57.8346	69.9774	47.5792	1.78105	0	2.74139	0	0	0	4.77918	0.117442	0	0	68.0384	66.9648	24.8898	57.6012	54.7183	26.8617	45.6464	60.7375	76.8572	48.5294	C17H32O4	[M - H]-	Long-chain fatty acids	Long-chain fatty acids	Fatty acids and conjugates	Fatty Acyls
24.46_514.3118n	Negative	8.62595e-07	0.000108428	44.8769	53.4869	23.3299	80.5649	15.7308	39.2451	53.669	55.0924	142.634	53.7493	1865.64	1647.27	380.007	1829.93	2053.92	2045.79	1808.17	2047.14	1594.78	280.646	45.1359	54.011	22.3672	72.8227	15.1461	35.5333	54.3352	56.3044	166.089	51.9103	2112.08	1549.89	372.315	1683.55	2267.21	2166.21	1864.07	2149.89	1751.57	286.251	C29H42N2O6	[M - H]-	Glycinated bile acids and derivatives	Glycinated bile acids and derivatives	Bile acids, alcohols and derivatives	Steroids and steroid derivatives
24.33_800.0615n	Negative	8.82649e-07	0.000110162	1125.56	1184.68	1260.08	1094.42	1544.87	926.744	942.939	1247.55	983.2	1269.12	583.773	392.245	556.473	430.007	436.763	528.053	481.339	390.726	461.384	439.493	1132.05	1196.29	1208.08	989.248	1487.45	839.091	954.645	1275	1144.88	1225.7	660.886	369.056	545.21	395.61	482.119	559.136	496.219	410.338	506.744	448.27	NA	NA	NA	NA	NA	NA
24.72_957.0453m/z	Negative	8.94446e-07	0.000110848	221.772	262.224	306.886	230.225	218.127	321.64	179.997	223.348	175.215	249.926	76.1032	87.4365	137.746	141.457	94.1652	102.753	86.1749	81.8476	80.4707	145.774	223.052	264.794	294.222	208.101	210.019	291.219	182.232	228.261	204.027	241.375	86.156	82.2676	134.958	130.142	103.944	108.802	88.839	85.9558	88.3821	148.685	NA	NA	NA	NA	NA	NA
23.93_513.2916m/z	Negative	9.60217e-07	0.000118167	1.5157	0	0	3.87491	0	0	0	0	0	0	27.439	115.682	244.358	52.2828	37.7081	192.1	104.592	176.553	46.5265	227.458	1.52444	0	0	3.50253	0	0	0	0	0	0	31.0636	108.843	239.412	48.1006	41.624	203.408	107.826	185.414	51.1007	232.001	C24H42N4O8	[M - H]-	Alpha amino acids and derivatives	Amino acids and derivatives	Amino acids, peptides, and analogues	Carboxylic acids and derivatives
24.16_477.2657m/z	Negative	1.04958e-06	0.000126613	0	0	0	0	0	0	0	0	0.037971	0	5.40407	36.0793	7.51859	2.50935	6.50276	11.262	31.96	16.798	12.5411	31.6139	0	0	0	0	0	0	0	0	0.0442148	0	6.11792	33.9464	7.36641	2.30862	7.17804	11.9249	32.948	17.6411	13.7741	32.2453	C24H38N4O6	[M - H]-	Trihydroxy bile acids, alcohols and derivatives	Hydroxy bile acids, alcohols and derivatives	Bile acids, alcohols and derivatives	Steroids and steroid derivatives
24.33_771.0342m/z	Negative	1.08974e-06	0.000128707	341.651	391.301	388.898	322.774	515.113	285.964	304.389	410.681	302.92	405.867	181.857	150.904	198.928	140.011	142.78	169.235	155.442	169.601	158.094	166.672	343.622	395.136	372.85	291.756	495.967	258.917	308.168	419.715	352.731	391.981	205.879	141.983	194.902	128.811	157.608	179.197	160.248	178.114	173.637	170	NA	NA	NA	NA	NA	NA
24.16_520.2769n	Negative	1.09937e-06	0.000128978	66.1412	599.978	166.594	102.842	102.952	52.3191	237.433	548.693	1706.76	135.359	6610.47	12875.5	8455.83	9673.19	7300.79	10521.9	11977.4	9810.62	8718.2	10540.2	66.5229	605.857	159.719	92.9589	99.1254	47.3707	240.38	560.763	1987.41	130.728	7483.67	12114.4	8284.68	8899.41	8058.95	11141.2	12347.7	10303.1	9575.31	10750.8	C21H40N6O9	[M - H]-	Oligopeptides	Peptides	Amino acids, peptides, and analogues	Carboxylic acids and derivatives
24.85_385.9379m/z	Negative	1.15496e-06	0.000134603	686.083	598.488	694.618	817.255	434.125	916.182	578.906	397.885	312.752	716.8	218.912	274.99	287.619	348.887	209.284	255.33	240.071	159.568	216.166	268.529	690.042	604.353	665.954	738.718	417.989	829.528	586.092	406.638	364.18	692.275	247.829	258.733	281.798	320.979	231.017	270.359	247.493	167.577	237.418	273.892	NA	NA	NA	NA	NA	NA
24.44_537.2373m/z	Negative	1.24486e-06	0.000142829	0	1.23234	0	0	0	0	0	0	57.0388	0.322224	153.306	223.705	151.066	202.937	156.186	192.317	201.827	172.452	187.502	115.796	0	1.24442	0	0	0	0	0	0	66.4182	0.3112	173.556	210.48	148.009	186.703	172.406	203.637	208.066	181.108	205.936	118.109	C22H34N8O8	[M - H]-	Oligopeptides	Peptides	Amino acids, peptides, and analogues	Carboxylic acids and derivatives
24.33_839.0363m/z	Negative	1.2499e-06	0.000142829	365.336	374.481	424.878	350.16	493.099	296.143	338.916	402.328	300.873	451.787	186.687	155.071	210.08	134.801	120.344	158.516	126.288	138.06	131.439	120.993	367.445	378.15	407.345	316.51	474.771	268.133	343.123	411.178	350.348	436.329	211.347	145.904	205.828	124.018	132.841	167.847	130.193	144.989	144.361	123.409	NA	NA	NA	NA	NA	NA
24.33_873.0390m/z	Negative	1.28905e-06	0.000146352	444.88	456.022	476.257	421.285	533.918	355.998	366.69	434.479	359.754	488.449	181.762	130.404	234.403	131.831	133.122	172.284	189.749	141.341	165.657	232.444	447.447	460.49	456.604	380.8	514.073	322.328	371.242	444.037	418.911	471.737	205.772	122.695	229.659	121.285	146.946	182.425	195.615	148.435	181.944	237.087	NA	NA	NA	NA	NA	NA
24.35_492.0865n	Negative	1.31748e-06	0.000147675	570.604	648.276	624.905	558.832	811.818	441.784	532.167	647.729	470.444	724.027	233.892	166.36	283.584	188.86	224.924	248.193	232.409	179.436	225.394	193.626	573.897	654.629	599.119	505.129	781.644	400	538.773	661.978	547.802	699.255	264.788	156.526	277.844	173.752	248.281	262.803	239.594	188.442	247.554	197.494	C18H16N6O11	[M - H]-	Glycosylamines	Glycosyl compounds	Carbohydrates and carbohydrate conjugates	Organooxygen compounds
23.83_464.3004m/z	Negative	1.42422e-06	0.000155673	0	0	0	0	0	0	0	106.904	0	0	531.783	451.739	156.86	454.254	595.789	438.576	338.016	515.559	755.183	77.2373	0	0	0	0	0	0	0	109.256	0	0	602.028	425.034	153.685	417.917	657.659	464.393	348.466	541.437	829.428	78.7799	C19H43N7O4S	[M - H]-	Alpha amino acids and derivatives	Amino acids and derivatives	Amino acids, peptides, and analogues	Carboxylic acids and derivatives
20.20_223.0608m/z	Negative	1.62378e-06	0.00017545	0	0	0	0	0	0	0	0	0	0	13.2019	204.26	58.9324	176.901	253.694	141.107	28.5099	224.176	266.089	4.03749	0	0	0	0	0	0	0	0	0	0	14.9457	192.185	57.7396	162.75	280.039	149.413	29.3913	235.429	292.249	4.11813	C11H12O5	[M - H]-	Coumaric acids and derivatives	Coumaric acids and derivatives	Hydroxycinnamic acids and derivatives	Cinnamic acids and derivatives
5.37_377.0443n	Negative	1.62509e-06	0.00017545	0	1.29978	2.65336	1.18099	0.0221995	6.09214	4.65055	0	0.360836	0	165.014	315.123	267.699	182.068	116.076	73.407	56.9785	302.227	225.276	314.268	0	1.31252	2.54387	1.0675	0.0213744	5.51594	4.70829	0	0.42017	0	186.812	296.494	262.281	167.504	128.13	77.728	58.7399	317.396	247.423	320.545	C6H17N7O6P2S	[M - H2O - H]-	Organic phosphoric acids and derivatives	NA	NA	Organic phosphoric acids and derivatives
24.87_453.9255m/z	Negative	1.69451e-06	0.000181829	934.062	670.721	960.585	1051.83	677.189	1077.71	660.294	512.232	378.193	906.456	319.825	335.326	376.644	370.641	274.504	304.809	297.337	258.784	264.206	351.493	939.453	677.294	920.947	950.747	652.019	975.777	668.491	523.501	440.382	875.442	362.072	315.503	369.021	340.993	303.011	322.751	306.529	271.774	290.182	358.513	NA	NA	NA	NA	NA	NA
24.48_454.2925n	Negative	1.81763e-06	0.000192691	365.457	2624.38	1274.55	334.946	293.22	330.683	1074.51	3112.33	9764.38	490.599	97545	95058.2	40573.2	109924	86727.8	86513.7	82308.6	88728.7	75792.4	32822.9	367.566	2650.09	1221.96	302.758	282.321	299.406	1087.84	3180.8	11370	473.814	110430	89438.7	39752	101131	95734.1	91606.2	84853.1	93182.3	83243.8	33478.4	C21H38N6O5	[M - H]-	Alpha amino acids and derivatives	Amino acids and derivatives	Amino acids, peptides, and analogues	Carboxylic acids and derivatives
24.22_478.3167m/z	Negative	1.86825e-06	0.000196871	3.86266	2.34528	1.67636	11.3147	0	2.06956	3.73069	0	18.9861	7.49193	947.466	211.623	59.8552	311.364	404.449	233.164	292.663	190.07	802.742	83.0885	3.88495	2.36826	1.60719	10.2274	0	1.87382	3.77701	0	22.1081	7.23559	1072.62	199.112	58.6437	286.457	446.449	246.889	301.71	199.61	881.663	84.748	C17H39N9O4	[M + CH2O2 - H]-	Alpha amino acid amides	Amino acids and derivatives	Amino acids, peptides, and analogues	Carboxylic acids and derivatives
25.07_549.3025m/z	Negative	1.97817e-06	0.000203711	2.23057	0	0	0	2.21581	4.10957	1.37478	8.50638	12.2524	2.34699	165.618	86.8594	62.6059	29.3966	142.599	135.313	121.119	61.3992	76.4438	79.2132	2.24344	0	0	0	2.13345	3.72089	1.39185	8.69351	14.2672	2.26669	187.495	81.7245	61.3387	27.0451	157.407	143.278	124.864	64.4811	83.9593	80.7953	C17H47N10O6PS	[M - H]-	Biotin and derivatives	NA	NA	Biotin and derivatives
24.85_589.9002m/z	Negative	1.97947e-06	0.000203711	1053.65	746.091	1023.91	1172.44	718.306	1119.77	705.457	605.286	433.314	1001.97	342.042	331.066	399.1	363.949	242.09	274.134	295.052	268.22	305.698	380.444	1059.73	753.402	981.655	1059.77	691.607	1013.86	714.214	618.601	504.567	967.687	387.224	311.495	391.022	334.836	267.231	290.271	304.173	281.683	335.752	388.042	C10H9N7O15P4	[M - H]-	Purine ribonucleoside monophosphates	Purine ribonucleoside monophosphates	Purine ribonucleotides	Purine nucleotides
20.33_277.0668m/z	Negative	2.00946e-06	0.000205043	5.88815	1.07365	2.76965	0.822799	5.24961	0.990553	3.87804	3.3243	0	2.75835	36.3287	36.9465	56.589	43.906	34.0164	43.9553	48.3777	33.4608	46.5643	49.1816	5.92213	1.08417	2.65536	0.743729	5.05449	0.896866	3.92619	3.39743	0	2.66397	41.1275	34.7623	55.4436	40.3939	37.5489	46.5427	49.8732	35.1404	51.1422	50.1638	C10H10N6O4	[M - H]-	Purines and purine derivatives	NA	Purines and purine derivatives	Imidazopyrimidines
24.27_515.3039m/z	Negative	2.06668e-06	0.000209019	0	42.1546	1.73451	50.6266	0	7.16016	1.763	4.12454	67.589	7.25213	2259.12	2657.97	1051.76	2418.52	1407.07	2288.3	2117.34	2251.72	2155.25	830.123	0	42.5676	1.66293	45.7614	0	6.48294	1.78488	4.21527	78.7031	7.004	2557.54	2500.84	1030.48	2225.06	1553.19	2423	2182.79	2364.75	2367.14	846.702	C28H44N4O3S	[M - H]-	Benzenesulfonamides	NA	Benzenesulfonamides	Benzene and substituted derivatives
23.62_536.3223m/z	Negative	2.28249e-06	0.000229527	0	0	0	0	0	0	0	0	0	0	216.812	57.1761	18.8454	163.578	172.551	248.152	203.404	300.384	2.33967	42.1978	0	0	0	0	0	0	0	0	0	0	245.451	53.796	18.464	150.493	190.47	262.759	209.692	315.461	2.56969	43.0406	C22H45N6O9	[M - H]-	Oligopeptides	Peptides	Amino acids, peptides, and analogues	Carboxylic acids and derivatives
20.29_345.0532m/z	Negative	2.43583e-06	0.000243555	4.98385	2.60551	1.92352	4.18481	7.85358	2.26603	8.30535	2.02503	0.0689071	3.63546	52.9064	57.5733	73.1633	78.25	40.1722	68.8673	53.1133	36.4917	58.2002	60.0834	5.01261	2.63104	1.84414	3.78265	7.56168	2.0517	8.40845	2.06958	0.080238	3.51107	59.895	54.1698	71.6825	71.9906	44.3439	72.921	54.7553	38.3233	63.9221	61.2834	C16H14N2O5S	[M - H]-	N-acyl ureas	Ureides	Ureas	Organic carbonic acids and derivatives
23.85_508.3109m/z	Negative	2.70089e-06	0.000267024	0	0	0	14.1066	0	0	0	0	0	0	43.5255	5.53337	107.346	344.554	209.81	28.4654	103.213	8.00669	25.0421	9.45012	0	0	0	12.751	0	0	0	0	0	0	49.275	5.20625	105.173	316.992	231.598	30.141	106.404	8.40857	27.5041	9.63885	C21H47N7O3S2	[M - H]-	Amino acids and derivatives	Amino acids and derivatives	Amino acids, peptides, and analogues	Carboxylic acids and derivatives
24.18_609.2266m/z	Negative	2.74602e-06	0.000269969	22.3296	219.024	83.6579	56.9769	35.5928	6.45867	98.9707	214.684	738.826	78.6165	3688.7	7252.74	4271.85	5282.77	4149.24	5963.03	6703.06	5493.53	4744.52	5661.31	22.4584	221.17	80.2057	51.5015	34.2699	5.8478	100.199	219.407	860.317	75.9267	4175.95	6823.98	4185.38	4860.19	4580.12	6314.03	6910.28	5769.27	5210.97	5774.38	C32H38N2O8S	[M - H]-	Hydroxysteroids	NA	Hydroxysteroids	Steroids and steroid derivatives
7.53_436.0411m/z	Negative	2.78416e-06	0.000272198	4.38327	9.10189	12.0293	4.44587	31.391	12.5451	5.94973	6.46704	3.16755	4.23285	167.364	383.998	300.572	188.686	99.5608	176.442	68.4942	419.637	363.531	107.754	4.40857	9.19108	11.5329	4.01863	30.2243	11.3586	6.02359	6.60931	3.68842	4.08803	189.472	361.297	294.489	173.593	109.9	186.828	70.6116	440.7	399.271	109.906	C6H15N9O12S	[M - H]-	Pentoses	Monosaccharides	Carbohydrates and carbohydrate conjugates	Organooxygen compounds
24.37_933.0393m/z	Negative	2.99107e-06	0.000289214	248.138	255.998	251.726	212.742	354.941	208.976	214.64	296.779	202.596	289.027	105.594	102.118	131.338	89.0462	88.086	106.898	89.8164	105.578	138.481	111.085	249.57	258.506	241.339	192.298	341.749	189.211	217.305	303.308	235.911	279.138	119.542	96.081	128.679	81.9232	97.2334	113.19	92.593	110.878	152.096	113.303	NA	NA	NA	NA	NA	NA
24.33_356.0646m/z	Negative	3.26282e-06	0.000313766	431.328	383.603	410.664	403.537	472.356	309.427	330.703	385.088	308.935	477.615	190.454	201.434	237.613	185.244	120.997	187.028	143.053	128.798	149.712	201.718	433.817	387.362	393.718	364.758	454.799	280.161	334.808	393.56	359.736	461.274	215.612	189.526	232.804	170.426	133.562	198.037	147.476	135.263	164.431	205.747	NA	NA	NA	NA	NA	NA
24.74_462.3227m/z	Negative	3.32446e-06	0.000317956	0	0	0	0	0	0	0	0	0	0	124.889	3.97187	56.3101	25.2097	54.31	54.8635	27.1706	2.61896	85.9586	96.4765	0	0	0	0	0	0	0	0	0	0	141.386	3.73707	55.1703	23.1931	59.9499	58.0929	28.0106	2.75041	94.4095	98.4034	C15H39N14O3	[M - H]-	Alpha amino acid amides	Amino acids and derivatives	Amino acids, peptides, and analogues	Carboxylic acids and derivatives
4.57_674.8303n	Negative	3.37347e-06	0.000320899	0.0422143	6.98576	1.8739	5.60052	3.72712	8.27328	13.1004	5.71248	1.00328	10.1661	81.4319	85.5445	115.716	118.248	76.1695	77.8829	110.195	58.4768	23.6859	106.057	0.0424579	7.05421	1.79658	5.06231	3.58858	7.49079	13.2631	5.83814	1.16826	9.81827	92.1886	80.4874	113.373	108.79	84.0794	82.4673	113.601	61.412	26.0146	108.175	C14H15NO14P2S6	[M - H]-	Alkylglucosinolates	Monosaccharides	Carbohydrates and carbohydrate conjugates	Organooxygen compounds
23.85_532.2886m/z	Negative	3.4529e-06	0.000326689	0	0	0	2.27229	0	0	0	29.094	0	0	189.62	150.691	27.1222	177.764	188.731	128.885	91.7428	121.916	225.73	14.2249	0	0	0	2.05392	0	0	0	29.734	0	0	214.667	141.783	26.5733	163.544	208.33	136.471	94.5789	128.035	247.923	14.509	NA	NA	NA	NA	NA	NA
24.18_813.1901m/z	Negative	3.79368e-06	0.000355113	0	11.7323	3.28153	0	0	0	0	22.8929	97.707	0	924.201	1550.52	943.107	1203.64	851.716	1275.59	1148.35	1069.25	957.409	990.604	0	11.8473	3.14612	0	0	0	0	23.3965	113.774	0	1046.28	1458.85	924.018	1107.36	940.164	1350.68	1183.85	1122.92	1051.54	1010.39	C41H38N2O14S	[M - H]-	N-acyl-alpha amino acids and derivatives	Amino acids and derivatives	Amino acids, peptides, and analogues	Carboxylic acids and derivatives
4.59_662.9124m/z	Negative	4.10055e-06	0.000381807	0	0	9.4189	0	0	6.35852	0	0	4.37612	0	46.076	50.4131	66.7094	66.8001	36.881	42.8422	60.7407	51.0357	47.5412	40.5211	0	0	9.03023	0	0	5.75713	0	0	5.09571	0	52.1623	47.4328	65.3592	61.4566	40.7109	45.364	62.6185	53.5974	52.2152	41.3304	NA	NA	NA	NA	NA	NA
4.57_554.8704n	Negative	4.52834e-06	0.000419419	0	7.81708	21.2053	11.4154	4.58037	2.49171	2.72128	2.1689	0	7.64569	82.5594	105.091	154.849	106.321	72.6257	116.516	117.751	89.3799	64.6551	96.1056	0	7.89368	20.3303	10.3184	4.41013	2.25604	2.75507	2.21661	0	7.38409	93.4651	98.8788	151.715	97.8157	80.1676	123.375	121.391	93.8662	71.0116	98.0251	C6H13N3O15P4S2	[M - H]-	Monoalkyl phosphates	Alkyl phosphates	Phosphate esters	Organic phosphoric acids and derivatives
24.37_998.0614n	Negative	4.6569e-06	0.000429069	381.181	374.038	400.127	351.458	540.591	293.339	318.084	414.584	315.301	427.656	204.091	182.759	205.159	112.944	177.536	192.066	119.813	136.676	165.065	121.798	383.381	377.703	383.615	317.684	520.498	265.595	322.032	423.704	367.148	413.024	231.05	171.955	201.007	103.91	195.972	203.371	123.517	143.536	181.294	124.23	NA	NA	NA	NA	NA	NA
25.05_392.2922n	Negative	5.15115e-06	0.000472135	1662.68	2688.43	10452.9	5574.74	10429.9	9496.79	6068.56	10684.8	8962.67	6123.06	85893.7	67991.6	60295.7	56543.3	73675.1	57156	67289.7	48711.8	54092.9	52941.6	1672.27	2714.78	10021.6	5039.01	10042.2	8598.58	6143.9	10919.9	10436.5	5913.56	97239.7	63972.2	59075.3	52020.3	81326	60520.4	69369.9	51156.8	59411	53998.9	C22H38N3O3	[M - H]-	1,2-aminoalcohols	Alkanolamines	Amines	Organonitrogen compounds
24.87_521.9126m/z	Negative	6.14814e-06	0.000546773	1036.39	783.463	1008.56	1220.77	740.404	1218.26	665.094	633.555	455.624	971.458	364.312	378.211	446.479	382.693	290.496	310.057	316.698	250.361	356.514	411.365	1042.37	791.14	966.944	1103.46	712.884	1103.04	673.351	647.493	530.545	938.22	412.435	355.852	437.442	352.08	320.663	328.308	326.488	262.928	391.564	419.581	C14H7N2O16S2	[M - H]-	Benzene and substituted derivatives	NA	NA	Benzene and substituted derivatives
24.22_199.0010m/z	Negative	6.1519e-06	0.000546773	4.6681	2.79962	8.30935	4.92032	3.95758	6.63665	3.20662	7.8162	1.40028	9.10749	0	0	0	0	1.62672	0	0	0	0	0	4.69504	2.82705	7.96646	4.44748	3.81048	6.00895	3.24643	7.98814	1.63054	8.79588	0	0	0	0	1.79565	0	0	0	0	0	NA	NA	NA	NA	NA	NA
24.78_630.8853m/z	Negative	6.26877e-06	0.000551589	2168.07	1840.41	2566.23	2905.76	1728.84	2794.71	1795.76	1423.87	1041.14	2487.33	826.05	873.541	1052.89	890.835	859.753	877.956	849.104	742.026	830.624	954.492	2180.58	1858.45	2460.33	2626.52	1664.59	2530.38	1818.05	1455.2	1212.35	2402.23	935.167	821.9	1031.58	819.575	949.035	929.636	875.354	779.271	912.285	973.555	C17H4N4O19S2	[M - H]-	Benzenoids	NA	NA	NA
25.05_873.5479m/z	Negative	6.59057e-06	0.000574162	0	0	46.1842	2.36098	70.502	18.8301	10.4521	50.4	34.2963	9.84082	4526.1	3004.81	2888.33	2333.59	3568.84	2566.76	3261.16	2261.4	2517.15	2313.82	0	0	44.2784	2.13409	67.8816	17.0492	10.5818	51.5088	39.9359	9.50412	5123.98	2827.18	2829.87	2146.92	3939.45	2717.85	3361.97	2374.91	2764.62	2360.03	NA	NA	NA	NA	NA	NA
23.82_331.0377m/z	Negative	7.2699e-06	0.000624659	176.769	163.018	107.387	122.987	151.824	103.195	163.21	102.973	135.261	132.591	70.5554	47.9183	64.5446	92.6046	63.6092	49.7647	51.7152	49.2857	52.267	62.5942	177.789	164.615	102.956	111.168	146.181	93.4346	165.236	105.239	157.503	128.055	79.8754	45.0856	63.2383	85.197	70.2148	52.694	53.3139	51.7595	57.4055	63.8443	NA	NA	NA	NA	NA	NA
24.70_937.0468m/z	Negative	7.27668e-06	0.000624659	285.153	320.532	400.251	316.906	254.838	373.46	240.961	238.753	218.408	274.63	76.7218	97.5271	182.536	113.509	100.338	146.517	103.737	122.964	121.088	203.886	286.799	323.673	383.735	286.451	245.366	338.138	243.952	244.005	254.322	265.234	86.8563	91.7616	178.841	104.429	110.757	155.142	106.944	129.136	132.993	207.958	NA	NA	NA	NA	NA	NA
25.05_460.2794n	Negative	8.23225e-06	0.000692855	869.198	1266.84	4619.17	2588.31	4326.55	4175.23	2725.79	4608.05	4075.4	2806.25	30083.4	25015.2	21201.6	21413.8	24594.8	20516.2	23545.5	16518.9	19159.5	18808.3	874.214	1279.25	4428.56	2339.58	4165.74	3780.33	2759.63	4709.42	4745.55	2710.24	34057.3	23536.4	20772.5	19700.8	27148.9	21723.9	24273.4	17348.1	21043.1	19184	C18H36N8O6	[M - H]-	Peptides	Peptides	Amino acids, peptides, and analogues	Carboxylic acids and derivatives
24.44_814.5595n	Negative	8.26796e-06	0.000692855	0	0	0	0	0	0	0	0	0	0	1606.46	2251.81	5.65748	1089.73	108.246	978.164	2049.74	285.504	23.3745	26.3534	0	0	0	0	0	0	0	0	0	0	1818.67	2118.69	5.54297	1002.56	119.487	1035.74	2113.11	299.834	25.6725	26.8797	C48H78O10	[M - H]-	Hydroxy bile acids, alcohols and derivatives	Hydroxy bile acids, alcohols and derivatives	Bile acids, alcohols and derivatives	Steroids and steroid derivatives
23.23_360.2146n	Negative	9.09711e-06	0.000755342	32.7951	0	1.93784	0	89.025	0	0	0	0	0	325.027	304.541	241.043	243.323	366.66	238.263	289.405	294.773	231.937	223.989	32.9844	0	1.85788	0	85.7161	0	0	0	0	0	367.961	286.537	236.165	223.86	404.736	252.288	298.351	309.569	254.739	228.463	C18H32O7	[M - H]-	Fatty acid esters	NA	Fatty acid esters	Fatty Acyls
25.32_808.8501m/z	Negative	9.09948e-06	0.000755342	166.616	311.554	297.565	404.752	162.096	305.931	180.804	228.504	204.414	372.713	92.2188	92.5061	109.268	83.5071	85.3742	102.564	85.6238	109.149	102.515	92.2539	167.577	314.607	285.286	365.855	156.072	276.996	183.049	233.531	238.027	359.961	104.4	87.0374	107.056	76.8271	94.24	108.601	88.2708	114.627	112.594	94.0964	C19H6O36	[M - H]-	Hydrolyzable tannins	NA	Hydrolyzable tannins	Tannins
4.59_201.0094n	Negative	9.27065e-06	0.000765938	4.66579	73.9483	13.5913	25.6581	34.9215	19.0497	28.0052	22.128	6.38143	28.8076	163.554	149.914	158.011	202.066	189.222	177.744	205.27	148.533	132.734	197.043	4.69272	74.6729	13.0305	23.1924	33.6235	17.2479	28.3528	22.6148	7.43077	27.8219	185.159	141.051	154.813	185.902	208.872	188.207	211.616	155.988	145.783	200.978	NA	NA	NA	NA	NA	NA
23.72_407.2798m/z	Negative	9.53176e-06	0.000780186	0	221.761	138.795	0	12.0095	3.34968	74.8542	255.471	296.008	16.9269	75.7665	35859.6	4275.5	967.464	8187.36	37649	25599.8	28230.8	3048.45	5948.91	0	223.934	133.068	0	11.5632	3.03287	75.7835	261.091	344.682	16.3478	85.7748	33739.7	4188.97	890.074	9037.58	39865.1	26391.2	29647.9	3348.15	6067.73	C24H40O5	[M - H]-	Trihydroxy bile acids, alcohols and derivatives	Hydroxy bile acids, alcohols and derivatives	Bile acids, alcohols and derivatives	Steroids and steroid derivatives
24.81_249.9639m/z	Negative	9.66938e-06	0.000787785	212.499	146.1	206.819	242.601	144.867	259.526	138.745	121.006	94.7464	200.889	69.6367	80.5287	98.1998	77.2234	54.2858	71.8156	68.2263	57.7448	72.8528	85.0041	213.726	147.532	198.284	219.287	139.482	234.98	140.468	123.668	110.326	194.015	78.8353	75.7681	96.2122	71.0461	59.9232	76.0429	70.3355	60.6433	80.0152	86.7018	NA	NA	NA	NA	NA	NA
24.40_605.2246m/z	Negative	9.74712e-06	0.00079046	0	1.91211	0	0	0	0	2.35939	13.3998	77.1984	0	117.887	247.104	241.054	150.522	82.1214	151.201	190.482	152.821	215.724	161.491	0	1.93085	0	0	0	0	2.38868	13.6946	89.8927	0	133.459	232.496	236.175	138.482	90.6495	160.101	196.371	160.492	236.933	164.716	C11H30N18O12	[M - H]-	Purine nucleosides	NA	NA	Purine nucleosides
24.51_799.5736m/z	Negative	1.00891e-05	0.000814437	0	0	0	0	0	0	0	0	0	0	0	1502.47	1561.5	415.152	1942.53	2507.35	1977.18	2379.89	1822.8	1078.94	0	0	0	0	0	0	0	0	0	0	0	1413.65	1529.89	381.943	2144.25	2654.94	2038.31	2499.34	2002.01	1100.49	C44H80O12	[M - H]-	Hydroxy bile acids, alcohols and derivatives	Hydroxy bile acids, alcohols and derivatives	Bile acids, alcohols and derivatives	Steroids and steroid derivatives
24.31_129.0200m/z	Negative	1.14732e-05	0.00091775	9.06003	15.5828	4.02597	16.2964	13.2307	5.40473	6.56274	8.05695	4.31863	11.3347	0	1.35436	0	0	3.29313	1.26786	1.68336	1.45178	0	0	9.11232	15.7355	3.85983	14.7303	12.7389	4.89355	6.64421	8.23419	5.02878	10.9469	0	1.27429	0	0	3.63511	1.34249	1.7354	1.52465	0	0	NA	NA	NA	NA	NA	NA
24.85_562.8975m/z	Negative	1.17497e-05	0.00093562	2379.83	2206.05	2886.58	3223.08	2165.79	3076.54	1989.48	1724.47	1248.92	2793.85	1068.28	999.773	1408.19	1043.66	1026.29	1111.75	1159.2	978.792	1057.98	1218.17	2393.57	2227.67	2767.47	2913.34	2085.29	2785.56	2014.18	1762.41	1454.28	2698.26	1209.39	940.67	1379.69	960.176	1132.87	1177.19	1195.04	1027.92	1162	1242.5	C11H8N4O17S3	[M - H]-	Organic sulfuric acids and derivatives	NA	NA	Organic sulfuric acids and derivatives
24.72_951.0494m/z	Negative	1.20785e-05	0.000954297	118.587	128.775	160.691	120.665	131.323	201.87	92.6697	124.543	98.8768	145.102	38.387	73.9524	86.1539	74.6094	48.8501	60.0709	54.7883	72.8198	48.7836	78.9911	119.272	130.037	154.06	109.069	126.442	182.777	93.8201	127.283	115.136	140.137	43.4577	69.5805	84.4101	68.6412	53.923	63.6068	56.4821	76.4749	53.5797	80.5687	NA	NA	NA	NA	NA	NA
24.80_494.9100m/z	Negative	1.21554e-05	0.00095496	2079.98	1879.96	2705.77	2872.83	1860.61	3028.03	1740.81	1566.29	1130.69	2343.27	910.962	926.314	1215.27	979.763	950.12	933.206	1093.4	865.588	853.284	1234.55	2091.99	1898.38	2594.12	2596.75	1791.45	2741.64	1762.43	1600.75	1316.62	2263.1	1031.29	871.553	1190.67	901.389	1048.79	988.138	1127.2	909.035	937.174	1259.21	C11H5N4O15PS	[M - H]-	Nitroaromatic compounds	C-nitro compounds	Organic nitro compounds	Allyl-type 1,3-dipolar organic compounds
24.53_821.5553m/z	Negative	1.23018e-05	0.000962164	0	0	0	0	0	0	0	0	2.25446	0	0	1119.42	1765.47	221.971	1106.57	1589.32	1172.3	1320.32	1203.63	1245	0	0	0	0	0	0	0	0	2.62518	0	0	1053.24	1729.74	204.215	1221.48	1682.88	1208.54	1386.59	1321.97	1269.86	NA	NA	NA	NA	NA	NA
24.18_745.2024m/z	Negative	1.27187e-05	0.000990372	0	42.8647	16.7048	0	0	0	0	28.5631	177.85	0	1432.73	2550.97	1701.16	1963.17	1391.79	2110.85	2271.34	1929.08	1612.1	2088.99	0	43.2847	16.0155	0	0	0	0	29.1915	207.095	0	1621.99	2400.16	1666.73	1806.13	1536.32	2235.1	2341.56	2025.91	1770.59	2130.71	C34H34N8O10S	[M - H]-	Oligopeptides	Peptides	Amino acids, peptides, and analogues	Carboxylic acids and derivatives
5.47_436.0410m/z	Negative	1.32288e-05	0.00102105	24.92	27.9495	60.2111	24.4958	50.7181	45.2187	45.4241	19.6337	0.923885	9.06241	724.757	1344.1	1042.66	963.6	519.983	608.525	432.457	1218.35	1034.41	688.555	25.0638	28.2234	57.7265	22.1418	48.833	40.9419	45.988	20.0656	1.07581	8.75235	820.493	1264.65	1021.55	886.519	573.981	644.345	445.826	1279.5	1136.11	702.306	C12H15N5O11S	[M - H]-	Alkylglucosinolates	Monosaccharides	Carbohydrates and carbohydrate conjugates	Organooxygen compounds
24.18_677.2144m/z	Negative	1.34294e-05	0.00103201	7.73798	120.168	35.471	28.1718	18.928	0	43.1535	96.1759	377.55	46.3712	2708.21	4953.7	2971.47	3754.2	2880.37	4096.29	4425.47	3991.06	3306.4	3830.4	7.78264	121.345	34.0073	25.4645	18.2245	0	43.6892	98.2917	439.633	44.7847	3065.94	4660.85	2911.33	3453.9	3179.48	4337.41	4562.28	4191.39	3631.47	3906.9	C39H38N2O5S2	[M - H]-	Benzene and substituted derivatives	NA	NA	Benzene and substituted derivatives
24.51_492.3196m/z	Negative	1.34896e-05	0.00103213	0	0	0	0	3.02188	0	0	0	0	0	191.917	239.988	334.739	571.788	280.962	289.174	182.039	293.174	153.074	0	0	0	0	0	2.90956	0	0	0	0	0	217.268	225.801	327.964	526.049	310.139	306.196	187.666	307.89	168.123	0	C20H43N7O7	[M - H]-	Alpha amino acids and derivatives	Amino acids and derivatives	Amino acids, peptides, and analogues	Carboxylic acids and derivatives
14.39_402.0886m/z	Negative	1.42565e-05	0.00108141	0	0	0	0	0.00151583	0	0	0.00243191	0	0	5.17855	14.3458	4.38675	1.38679	0.982657	2.6526	4.71729	10.8521	5.78939	13.0874	0	0	0	0	0.00145949	0	0	0.00248541	0	0	5.8626	13.4977	4.29796	1.27585	1.0847	2.80874	4.86312	11.3968	6.35857	13.3488	C12H25N3O6S3	[M - H]-	Dipeptides	Peptides	Amino acids, peptides, and analogues	Carboxylic acids and derivatives
23.72_454.2927n	Negative	1.44604e-05	0.00109216	0.0376564	307.638	153.785	2.21568	3.31495	1.73503	74.8752	346.349	365.746	12.1099	113.502	46674.9	5905.03	1437.1	10969.5	47096.4	31263.9	35608.4	4186.65	8099.47	0.0378737	310.653	147.439	2.00275	3.19173	1.57092	75.8047	353.968	425.888	11.6955	128.495	43915.7	5785.51	1322.14	12108.6	49868.6	32230.4	37395.7	4598.25	8261.23	C21H38N6O5	[M - H]-	Peptides	Peptides	Amino acids, peptides, and analogues	Carboxylic acids and derivatives
4.57_657.8565m/z	Negative	1.47059e-05	0.00110549	1.62551	18.7731	15.1497	27.6406	22.8187	10.5253	24.104	16.0688	3.02595	24.2081	117.687	113.133	130.286	153.454	110.36	115.969	147.744	105.564	76.5066	126.983	1.63489	18.9571	14.5245	24.9844	21.9705	9.52977	24.4032	16.4223	3.52353	23.3798	133.233	106.445	127.649	141.179	121.82	122.796	152.312	110.863	84.0282	129.519	NA	NA	NA	NA	NA	NA
25.13_622.3359m/z	Negative	1.47625e-05	0.00110549	0	0	0	0	0	0	0	0	0	0	328.806	372.296	47.7741	110.262	252.221	557.849	319.179	296.555	115.171	0	0	0	0	0	0	0	0	0	0	0	372.239	350.287	46.8072	101.442	278.414	590.686	329.046	311.44	126.494	0	C30H49N5O7S	[M - H]-	Peptides	Peptides	Amino acids, peptides, and analogues	Carboxylic acids and derivatives
24.40_673.2121m/z	Negative	1.49845e-05	0.00111447	0	9.91898	2.08541	0	0	0	0	0	100.505	0	82.5696	128.918	188.258	128.494	77.8166	83.9269	90.7136	71.1468	145.421	123.048	0	10.0162	1.99936	0	0	0	0	0	117.032	0	93.4765	121.297	184.447	118.216	85.8975	88.8672	93.518	74.7179	159.718	125.506	C29H42N2O12S2	[M - H]-	N-acyl-alpha amino acids	Amino acids and derivatives	Amino acids, peptides, and analogues	Carboxylic acids and derivatives
4.62_444.1401m/z	Negative	1.5009e-05	0.00111447	19.2851	0	0	0	0	0	0	2.9042	42.0018	1.21623	337.861	55.2813	81.8489	254.34	338.327	58.5322	188.972	59.0893	253.082	24.2478	19.3964	0	0	0	0	0	0	2.96809	48.9085	1.17461	382.49	52.0133	80.1922	233.994	373.461	61.9776	194.814	62.0552	277.964	24.732	C16H23N5O10	[M - H]-	Oligopeptides	Peptides	Amino acids, peptides, and analogues	Carboxylic acids and derivatives
25.05_941.5357m/z	Negative	1.69813e-05	0.00124515	0	0	35.4316	1.89851	64.3993	30.5011	10.7587	58.8604	35.4601	0	3408.36	2217.96	1916.01	1876.23	2435.5	2036.36	2295.02	1698.26	1845.75	1688.57	0	0	33.9695	1.71606	62.0057	27.6163	10.8922	60.1553	41.2911	0	3858.58	2086.85	1877.23	1726.15	2688.42	2156.23	2365.97	1783.5	2027.21	1722.3	NA	NA	NA	NA	NA	NA
25.32_699.8776m/z	Negative	1.78132e-05	0.00129923	66.955	152.916	129.681	176.03	90.775	144.626	92.2995	95.5439	85.1627	190.736	45.9105	38.6287	46.4415	42.3965	30.7128	43.1169	44.3594	42.1716	40.5978	32.7393	67.3414	154.414	124.329	159.114	87.401	130.947	93.4453	97.6457	99.1667	184.21	51.975	36.3451	45.5015	39.0051	33.9022	45.6549	45.7307	44.2883	44.5891	33.3931	NA	NA	NA	NA	NA	NA
25.07_521.2420m/z	Negative	1.78665e-05	0.00129923	0	0	0	0	0	8.58573	2.09391	16.085	13.4777	1.56344	204.071	141.571	90.1144	127.136	121.688	126.583	93.7614	91.4031	90.717	109.678	0	0	0	0	0	7.77368	2.1199	16.4388	15.6939	1.50995	231.028	133.202	88.2904	116.966	134.325	134.034	96.6599	95.991	99.6357	111.869	C22H38N2O12	[M - H]-	Amino acids and derivatives	Amino acids and derivatives	Amino acids, peptides, and analogues	Carboxylic acids and derivatives
23.72_815.2055m/z	Negative	1.93289e-05	0.00139406	0	0	0	0	0	0	0	3.27548	0	0	0	1476.02	275.48	61.2827	575.984	1259.04	895.397	990.094	205.582	377.804	0	0	0	0	0	0	0	3.34753	0	0	0	1388.76	269.904	56.3806	635.798	1333.16	923.078	1039.79	225.794	385.349	C39H40N6O10S2	[M - H]-	Oligopeptides	Peptides	Amino acids, peptides, and analogues	Carboxylic acids and derivatives
24.49_448.3062m/z	Negative	1.97238e-05	0.00141674	0	0	0	0	0	4.76331	0	55.4391	1.58548	0	356.327	66.2675	120.369	47.403	164.19	76.6188	87.6981	84.012	143.317	48.1752	0	0	0	0	0	4.31279	0	56.6587	1.84619	0	403.396	62.35	117.933	43.6111	181.241	81.1288	90.4092	88.2289	157.407	49.1374	C21H43N3O7	[M - H]-	Dipeptides	Peptides	Amino acids, peptides, and analogues	Carboxylic acids and derivatives
22.78_514.2831m/z	Negative	2.08591e-05	0.00148615	0	0	0	0	0	0	0	184	0	0	2546.15	119.347	472.552	185.126	189.666	141.603	129.929	167.499	277.954	169.153	0	0	0	0	0	0	0	188.048	0	0	2882.48	112.291	462.987	170.318	209.362	149.938	133.945	175.906	305.28	172.531	C19H46N7O3PS2	[M - H]-	Alkanesulfonic acids	Alkanesulfonic acids and derivatives	Organosulfonic acids and derivatives	Organic sulfonic acids and derivatives
24.23_475.2870m/z	Negative	2.09833e-05	0.00148897	0	0	0	0	0.122013	0	0	0.0100999	0.374096	0	7.66233	2.15643	3.53014	3.76059	12.2073	95.0062	18.6641	4.45599	6.30592	16.6541	0	0	0	0	0.117478	0	0	0.0103221	0.435611	0	8.67448	2.02895	3.45869	3.45978	13.475	100.599	19.241	4.67965	6.92588	16.9868	C24H45O7P	[M - H]-	Glycerophospholipids	NA	NA	Glycerophospholipids
24.95_480.3418n	Negative	2.19958e-05	0.00154299	0.117554	0.114582	0	10.4283	0.775354	2.25357	0.0260828	3.37193	2.5735	0.265389	179.323	202.948	121.532	62.104	196.826	78.8467	123.317	48.7098	15.264	43.1663	0.118232	0.115705	0	9.42612	0.746535	2.04042	0.0264066	3.44611	2.99668	0.256309	203.01	190.95	119.072	57.1361	217.266	83.4879	127.13	51.1547	16.7647	44.0284	C21H48N6O4S	[M - H]-	Carboxylic acid derivatives	NA	Carboxylic acid derivatives	Carboxylic acids and derivatives
23.72_522.2915n	Negative	2.20077e-05	0.00154299	0	54.8344	25.7935	0	0	0	8.15146	63.241	62.5291	0	15.7794	10061.9	1363.62	327.648	2539.32	9598.9	6504.12	7234.35	978.414	1882.91	0	55.3718	24.7291	0	0	0	8.25266	64.6322	72.8112	0	17.8638	9467.11	1336.02	301.439	2803.02	10163.9	6705.19	7597.47	1074.61	1920.52	NA	NA	NA	NA	NA	NA
23.72_883.1932m/z	Negative	2.24434e-05	0.00156729	0	0	0	0	0	0	0	0	0	0	0	888.439	151.683	28.1446	348.276	670.776	544.627	569.763	113.151	226.069	0	0	0	0	0	0	0	0	0	0	0	835.918	148.613	25.8932	384.443	710.26	561.464	598.362	124.275	230.584	NA	NA	NA	NA	NA	NA
23.58_494.3120m/z	Negative	2.2611e-05	0.00157276	0	0	0	0	0	0	0	0	0	0	124.484	9.67498	2.79539	101.865	90.0508	20.8772	53.9938	5.38155	189.034	3.95647	0	0	0	0	0	0	0	0	0	0	140.927	9.10303	2.73881	93.7169	99.4022	22.1061	55.663	5.65167	207.619	4.03549	C20H45N7O5S	[M - H]-	Dipeptides	Peptides	Amino acids, peptides, and analogues	Carboxylic acids and derivatives
24.87_317.9510m/z	Negative	2.45273e-05	0.00167632	332.82	190.651	237.946	376.058	185.888	296.242	201.805	135.357	119.198	220.336	103.62	76.0265	91.8059	78.2936	98.2362	91.1335	113.647	58.5891	91.6836	73.7945	334.74	192.519	228.127	339.919	178.979	268.223	204.31	138.334	138.799	212.798	117.308	71.5321	89.9477	72.0308	108.438	96.4979	117.161	61.5299	100.697	75.2683	NA	NA	NA	NA	NA	NA
24.33_471.2530m/z	Negative	2.6079e-05	0.00177196	0.357412	1.52818	0	0.299353	1.80571	0	0	8.80304	5.31118	0.423178	21.516	47.0112	4.23196	13.9648	11.2772	67.084	67.1435	189.108	15.4774	12.1321	0.359475	1.54315	0	0.270586	1.73859	0	0	8.9967	6.18454	0.408699	24.3582	44.232	4.14631	12.8477	12.4483	71.0328	69.2192	198.6	16.9991	12.3744	C20H37N6O5P	[M - H]-	Fatty amides	NA	Fatty amides	Fatty Acyls
24.51_129.0203m/z	Negative	2.64276e-05	0.00178819	2.71686	6.15157	3.52091	3.84699	1.51426	1.07942	6.74476	2.87829	1.52756	2.82131	0	0	1.90931	0	0	0	0	0	0	0	2.73254	6.21185	3.37562	3.47729	1.45798	0.977328	6.8285	2.94161	1.77875	2.72478	0	0	1.87067	0	0	0	0	0	0	0	NA	NA	NA	NA	NA	NA
22.35_327.2174m/z	Negative	2.66226e-05	0.00178819	0	0	0	0	0	0	0	0	0	0	12.5495	0	2.60978	11.5636	18.6386	16.1355	10.3347	19.6438	15.5021	9.40109	0	0	0	0	0	0	0	0	0	0	14.2072	0	2.55696	10.6386	20.5742	17.0853	10.6542	20.6297	17.0262	9.58885	C18H32O5	[M - H]-	Lineolic acids and derivatives	NA	Lineolic acids and derivatives	Fatty Acyls
23.45_498.2885m/z	Negative	2.69828e-05	0.00180549	0	0	0	0	0	0	0	86.1634	0	0	54.9224	54.2832	93.2723	28.4201	22.0125	27.5334	34.0021	58.5531	51.0877	100.98	0	0	0	0	0	0	0	88.0589	0	0	62.1773	51.0742	91.3845	26.1467	24.2984	29.1541	35.0533	61.4921	56.1103	102.997	C22H41N7O4S	[M - H]-	N-acyl amines	N-acyl amines	Fatty amides	Fatty Acyls
24.55_543.2542m/z	Negative	2.76287e-05	0.00183205	12.1415	308.032	253.813	36.3463	6.38659	76.1627	94.5682	485.182	1421.88	18.6879	6974.97	7125.09	6061.99	8664.23	4872.77	6424.39	5569.92	5323.96	5927.51	4509.35	12.2116	311.051	243.339	32.8535	6.1492	68.9591	95.7422	495.856	1655.69	18.0485	7896.32	6703.88	5939.29	7971.16	5378.79	6802.55	5742.11	5591.19	6510.26	4599.41	C26H36N6O7	[M - H]-	Peptides	Peptides	Amino acids, peptides, and analogues	Carboxylic acids and derivatives
24.76_698.8734m/z	Negative	2.76921e-05	0.00183205	1075.4	704.613	1055.58	1426.47	770.521	1255.47	715.67	656.29	399.187	963.591	417.979	387.835	445.182	382.074	348.74	385.484	359.276	292.46	362.745	405.959	1081.61	711.517	1012.02	1289.39	741.882	1136.73	724.554	670.728	464.828	930.623	473.191	364.908	436.171	351.511	384.956	408.175	370.383	307.14	398.407	414.066	C8H12N6O24P4	[M - H]-	Purine ribonucleoside monophosphates	Purine ribonucleoside monophosphates	Purine ribonucleotides	Purine nucleotides
24.48_443.2567m/z	Negative	2.79074e-05	0.00183938	12.3639	6.94727	1.85411	0	8.7349	7.63727	5.20363	7.05373	24.6802	2.91429	518.572	619.721	16.6506	644.456	496.276	394.504	428.139	530.774	251.182	16.6489	12.4353	7.01535	1.7776	0	8.41023	6.91493	5.26823	7.20891	28.7386	2.81458	587.072	583.085	16.3136	592.904	547.813	417.726	441.375	557.416	275.877	16.9814	C19H37N6O4P	[M - H]-	Aminopyrimidines and derivatives	Aminopyrimidines and derivatives	Pyrimidines and pyrimidine derivatives	Diazines
25.13_690.3241m/z	Negative	2.9644e-05	0.00193931	0	0	0	0	0	0	0	0	0	0	25.167	166.198	10.1702	46.1721	44.9665	185.868	170.901	56.9031	62.0403	0	0	0	0	0	0	0	0	0	0	0	28.4914	156.373	9.96438	42.4787	49.6361	196.808	176.185	59.7593	68.1397	0	C29H49N5O14	[M - H]-	Alpha amino acids and derivatives	Amino acids and derivatives	Amino acids, peptides, and analogues	Carboxylic acids and derivatives
21.44_359.2072m/z	Negative	2.98259e-05	0.00194399	0	0	0	0	0	0	0	0	0	0	2.23279	6.00966	4.94567	2.55947	2.15283	0	5.19206	3.87919	3.71712	7.03608	0	0	0	0	0	0	0	0	0	0	2.52773	5.65439	4.84557	2.35474	2.37639	0	5.35257	4.0739	4.08257	7.17661	C17H32N2O4S	[M - H]-	Medium-chain fatty acids	Medium-chain fatty acids	Fatty acids and conjugates	Fatty Acyls
9.14_341.0913m/z	Negative	3.16758e-05	0.00204938	0	6.96544	0	0.094495	0	1.94175	0.104983	1.56859	51.1694	0	35.0622	59.7105	49.1423	77.1127	53.4917	62.4624	45.3081	76.2272	51.8994	29.0245	0	7.03369	0	0.0854142	0	1.7581	0.106287	1.60309	59.5836	0	39.6937	56.1807	48.1476	70.9442	59.0466	66.1391	46.7088	80.0534	57.0019	29.6042	C11H23N2O6PS	[M - H]-	Organic phosphoramides	NA	Organic phosphoramides	Organic phosphoric acids and derivatives
24.80_368.1028m/z	Negative	3.18342e-05	0.00205208	32.8191	53.9483	53.521	68.9918	45.7178	75.8338	40.4674	36.6549	24.3273	45.992	6.69075	5.93898	15.4155	6.64541	6.65544	8.10026	8.27731	10.6389	9.02546	34.6248	33.0084	54.477	51.3124	62.3617	44.0186	68.6613	40.9698	37.4613	28.3276	44.4184	7.57455	5.58789	15.1035	6.11383	7.34658	8.57707	8.5332	11.1729	9.91279	35.3163	C11H15N9O6	[M - H]-	6-oxopurines	Purinones	Purines and purine derivatives	Imidazopyrimidines
24.40_743.5086m/z	Negative	3.38727e-05	0.00216945	0	0	0	0	0	0	0	0	0	0	46.1639	36.1286	4.30491	8.36864	23.6495	13.6138	26.9448	42.652	28.3193	0	0	0	0	0	0	0	0	0	0	0	52.2619	33.9928	4.21777	7.69922	26.1054	14.4152	27.7778	44.7928	31.1035	0	C35H68N8O9	[M - H]-	Peptides	Peptides	Amino acids, peptides, and analogues	Carboxylic acids and derivatives
24.49_562.3065m/z	Negative	3.39014e-05	0.00216945	0	0	0	0	0	0	0	0	0	0	74.7419	105.532	4.31712	132.311	61.5246	100.996	117.541	61.5615	80.5276	0	0	0	0	0	0	0	0	0	0	0	84.6149	99.2931	4.22974	121.727	67.9137	106.941	121.175	64.6515	88.4446	0	C34H45NO6	[M - H]-	Steroids and steroid derivatives	NA	NA	Steroids and steroid derivatives
20.93_829.3832m/z	Negative	3.43068e-05	0.00217954	0	0	0	1.53054	0	0	0	0	11.4938	0	11.116	25.0929	13.5908	13.7807	23.2205	18.5942	1.63429	7.37465	18.18	16.1537	0	0	0	1.38345	0	0	0	0	13.3839	0	12.5844	23.6095	13.3158	12.6783	25.6318	19.6887	1.68481	7.74481	19.9673	16.4763	C37H58N4O17	[M - H]-	Peptides	Peptides	Amino acids, peptides, and analogues	Carboxylic acids and derivatives
22.58_465.2076m/z	Negative	3.45069e-05	0.00218436	0	0	3.52913	4.75358	0	0	0	5.29661	4.76011	0	6.6383	2.45807	9.55123	14.3618	5.35355	11.0246	11.3723	16.098	21.141	6.04377	0	0	3.3835	4.29677	0	0	0	5.41313	5.54285	0	7.51518	2.31276	9.35791	13.213	5.9095	11.6736	11.7238	16.906	23.2195	6.16447	C20H30N6O7	[M - H]-	Peptides	Peptides	Amino acids, peptides, and analogues	Carboxylic acids and derivatives
23.72_611.2420m/z	Negative	3.48556e-05	0.00219068	0	21.4775	7.63125	0	0	0	0	32.9593	34.9807	0	2.99492	6344.59	927.1	226.188	1848.29	6035.15	4134.43	4528.04	687.94	1281.79	0	21.688	7.31635	0	0	0	0	33.6844	40.7328	0	3.39053	5969.52	908.336	208.095	2040.23	6390.4	4262.24	4755.32	755.574	1307.39	C37H40O6S	[M - H]-	Steroid lactones	NA	Steroid lactones	Steroids and steroid derivatives
24.33_797.0338m/z	Negative	3.51673e-05	0.0022024	359.584	378.429	382.652	328.637	539.669	271.309	295.462	415.946	308.918	419.98	195.112	180.763	255.098	151.804	142.801	209.67	166.277	160.643	163.755	170.042	361.659	382.137	366.862	297.055	519.611	245.648	299.13	425.096	359.716	405.611	220.885	170.077	249.935	139.661	157.63	222.012	171.417	168.706	179.854	173.438	C25H22N2O28	[M - H]-	Tannins	NA	NA	Tannins
24.06_511.2891m/z	Negative	3.66581e-05	0.00228762	1.03099	0	4.51137	50.3692	0	2.35704	3.73525	0	4.23453	0	19.9759	63.5891	149.057	106.631	60.9205	83.5278	93.6928	97.3006	155.379	480.08	1.03694	0	4.32521	45.5288	0	2.13411	3.78163	0	4.93085	0	22.6146	59.8299	146.04	98.1014	67.2469	88.4446	96.5892	102.184	170.655	489.668	C23H40N6O7	[M - H]-	Glucuronic acid derivatives	Sugar acids and derivatives	Carbohydrates and carbohydrate conjugates	Organooxygen compounds
25.05_527.2594m/z	Negative	3.90665e-05	0.0024293	314.875	508.374	2396.12	1251.9	2198.39	2146.15	1313.19	2264.74	1913.34	1405.48	13178.4	11309.2	9227.88	10245.1	10492	9063.8	10132.7	6972.68	8192.57	8111.37	316.693	513.355	2297.24	1131.59	2116.68	1943.17	1329.49	2314.56	2227.97	1357.4	14919.2	10640.6	9041.11	9425.58	11581.6	9597.33	10445.9	7322.67	8998.01	8273.37	C25H42N3O7S	[M - H]-	Peptides	Peptides	Amino acids, peptides, and analogues	Carboxylic acids and derivatives
24.87_808.8500m/z	Negative	3.96512e-05	0.00245698	137.974	101.793	163.014	226.027	98.3392	215.697	105.421	78.2494	27.5453	161.154	52.9538	30.9024	58.6093	35.1201	46.6644	27.0696	35.8416	17.5793	19.8131	43.635	138.771	102.791	156.287	204.306	94.6841	195.296	106.73	79.9708	32.0748	155.641	59.9487	29.0755	57.4231	32.3107	51.5103	28.663	36.9496	18.4616	21.761	44.5065	C18H10N4O25S4	[M - H]-	Benzenoids	NA	NA	NA
17.21_246.0350m/z	Negative	3.99857e-05	0.00246901	1.83827	9.91763	5.73421	20.2955	13.1692	11.8677	11.2564	12.0189	11.1472	3.33195	11.6381	14.8935	16.7724	34.6742	31.7108	22.6163	30.655	28.4365	34.7779	14.3517	1.84888	10.0148	5.49759	18.3452	12.6797	10.7452	11.3961	12.2833	12.9802	3.21795	13.1754	14.0131	16.4329	31.9006	35.0038	23.9476	31.6027	29.8638	38.1971	14.6383	C9H14NO3PS	[M - H]-	Organic thiophosphoric acids and derivatives	NA	NA	Organic thiophosphoric acids and derivatives
4.59_597.8274m/z	Negative	4.0535e-05	0.00248549	0	0.102526	2.43505	11.1607	11.0568	0.501274	5.63741	0	0	14.0624	59.5965	55.0604	39.7221	53.5952	57.6824	77.4241	59.9808	38.4327	16.2195	66.004	0	0.10353	2.33456	10.0882	10.6458	0.453863	5.70739	0	0	13.5812	67.4689	51.8054	38.9181	49.308	63.6726	81.9816	61.8351	40.3618	17.8141	67.3222	NA	NA	NA	NA	NA	NA
24.89_289.0322m/z	Negative	4.11033e-05	0.00251158	320.815	246.971	148.425	183.811	131.21	167.679	260.216	167.682	130.521	210.81	50.9181	71.3283	87.5018	100.049	67.1869	70.7707	84.0102	47.8495	69.6007	93.8784	322.666	249.392	142.301	166.147	126.333	151.819	263.447	171.371	151.983	203.598	57.6441	67.1117	85.7308	92.0455	74.164	74.9366	86.6073	50.2513	76.4434	95.7534	C9H10N2O9	[M - H]-	Tricarboxylic acids and derivatives	NA	Tricarboxylic acids and derivatives	Carboxylic acids and derivatives
25.07_784.5860n	Negative	4.14782e-05	0.00252572	0	0	172.102	17.6156	269.737	112.096	62.5023	253.158	209.529	32.8464	18460.5	11624.9	11806.7	8943.08	16613.1	10250.1	12752.4	9852.82	10342.1	9747.03	0	0	165	15.9227	259.711	101.494	63.2782	258.727	243.983	31.7226	20899	10937.7	11567.8	8227.7	18338.3	10853.4	13146.6	10347.4	11358.9	9941.7	C41H84O13	[M - H]-	Hydroxy bile acids, alcohols and derivatives	Hydroxy bile acids, alcohols and derivatives	Bile acids, alcohols and derivatives	Steroids and steroid derivatives
4.61_250.0289n	Negative	4.17984e-05	0.00253644	51.4251	0	0	2.79624	9.25002	2.96639	1.5454	0.00377466	3.38922	1.29218	71.3331	74.9786	82.9141	88.0141	68.9813	78.6295	85.2671	64.9586	60.0827	96.8304	51.7219	0	0	2.52753	8.90621	2.68582	1.56458	0.00385769	3.94653	1.24797	80.7557	70.5461	81.2359	80.9736	76.1448	83.258	87.903	68.2192	65.9896	98.7643	C2H12N5O5S2	[M - H]-	Alkanesulfonic acids	Alkanesulfonic acids and derivatives	Organosulfonic acids and derivatives	Organic sulfonic acids and derivatives
23.48_406.2716n	Negative	4.33958e-05	0.00262433	0.000547243	63.6498	27.4873	0	0	0	6.98007	43.4613	122.953	5.80783	17.47	2932.65	5748.55	87.8235	112.442	4495.23	6285.57	2438.29	395.41	8984.65	0.000550401	64.2735	26.3531	0	0	0	7.06673	44.4174	143.171	5.60912	19.7777	2759.29	5632.2	80.7983	124.118	4759.83	6479.88	2560.67	434.284	9164.1	C14H34N10O4	[M - H]-	Alpha amino acids and derivatives	Amino acids and derivatives	Amino acids, peptides, and analogues	Carboxylic acids and derivatives
23.72_487.2512m/z	Negative	4.40921e-05	0.0026564	0	0	0	0	0	0	0	0	0	0	0	327.068	23.5098	18.7797	12.5651	164.381	100.538	148.24	39.3527	32.1344	0	0	0	0	0	0	0	0	0	0	0	307.732	23.0339	17.2775	13.87	174.057	103.646	155.68	43.2217	32.7762	C26H36N2O7	[M - H]-	Cyclic alcohols and derivatives	Cyclic alcohols and derivatives	Alcohols and polyols	Organooxygen compounds
24.29_379.2097m/z	Negative	4.46779e-05	0.00267429	6.01937	0	0	3.14435	0	0	7.15995	12.8843	5.62674	6.20399	80.4917	69.5971	52.8217	47.3289	61.9744	58.7777	56.1488	50.0316	68.5542	45.1086	6.05411	0	0	2.84218	0	0	7.24883	13.1678	6.55199	5.99172	91.1242	65.4828	51.7526	43.543	68.4102	62.2376	57.8846	52.5429	75.294	46.0095	NA	NA	NA	NA	NA	NA
25.62_538.3533m/z	Negative	4.80321e-05	0.00284654	0	0	33.1285	22.787	69.3285	20.0568	31.19	17.6285	1.07469	1.98686	276.441	365.521	564.779	514.89	403.68	466.043	339.465	265.261	60.1556	160.652	0	0	31.7614	20.5972	66.7516	18.1599	31.5772	18.0163	1.2514	1.91888	312.958	343.913	553.347	473.703	445.601	493.476	349.959	278.575	66.0697	163.86	C28H49N3O7	[M - H]-	Alpha amino acids and derivatives	Amino acids and derivatives	Amino acids, peptides, and analogues	Carboxylic acids and derivatives
23.91_656.2816n	Negative	4.84355e-05	0.00286029	0	0	0	0	0	0	0	0	0	0	5.29212	6.54415	0	9.77838	1.80236	4.29056	3.34019	7.2658	10.2404	2.6949	0	0	0	0	0	0	0	0	0	0	5.99118	6.15728	0	8.99619	1.98953	4.54312	3.44345	7.63049	11.2472	2.74872	C27H48N2O14S	[M - H2O - H]-	Peptides	Peptides	Amino acids, peptides, and analogues	Carboxylic acids and derivatives
4.59_560.8859n	Negative	5.21212e-05	0.00302716	2.797	48.7274	58.5058	64.8039	65.4186	41.256	58.269	43.6437	9.30699	63.5739	278.634	304.901	348.968	340.184	286.914	275.89	315.715	270.746	189.864	363.628	2.81314	49.2048	56.0916	58.5763	62.9871	37.354	58.9924	44.6038	10.8374	61.3987	315.44	286.876	341.905	312.972	316.709	292.129	325.475	284.336	208.53	370.89	C11H9N5O12P2S3	[M - H]-	Thiamines	Thiamines	Pyrimidines and pyrimidine derivatives	Diazines
13.34_713.2134m/z	Negative	5.34041e-05	0.00309147	7.83962	16.926	5.46467	0	20.3876	15.5383	13.4554	15.9994	6.86246	14.1425	13.3304	38.7963	33.7751	1.22408	51.3414	56.7737	17.3382	44.792	15.1383	38.9083	7.88486	17.0919	5.23917	0	19.6298	14.0686	13.6224	16.3513	7.99091	13.6586	15.0912	36.5028	33.0914	1.12616	56.6731	60.1156	17.8742	47.0403	16.6266	39.6854	NA	NA	NA	NA	NA	NA
23.72_747.2177m/z	Negative	5.65689e-05	0.00326393	0	0	0	0	0	0	0	22.6063	7.28391	0	0	2890.57	491.255	113.28	948.768	2712.96	1863.97	2036.55	363.407	689.735	0	0	0	0	0	0	0	23.1036	8.48166	0	0	2719.69	481.312	104.218	1047.29	2872.66	1921.6	2138.77	399.135	703.511	C45H36N2O7S	[M - H]-	3-alkylindoles	3-alkylindoles	Indoles	Indoles and derivatives
24.16_405.2643m/z	Negative	5.68432e-05	0.00326904	0	401.838	192.411	0	0	0.0534717	79.8513	395.849	1284.43	59.7579	10538.7	27939.6	20143.9	14554.8	12100.6	25237.1	32957.7	23564.9	17835.7	34520.1	0	405.776	184.472	0	0	0.0484143	80.8426	404.558	1495.64	57.7133	11930.8	26287.9	19736.1	13390.5	13357.2	26722.7	33976.6	24747.7	19589.2	35209.5	C24H38O5	[M - H]-	Hydroxy bile acids, alcohols and derivatives	Hydroxy bile acids, alcohols and derivatives	Bile acids, alcohols and derivatives	Steroids and steroid derivatives
19.66_876.3355m/z	Negative	5.91166e-05	0.00335591	10.5652	21.2676	5.09421	3.35695	12.9823	7.35976	28.5476	48.1511	6.31548	2.96512	27.3239	61.4777	17.7591	13.6198	49.7808	36.1717	30.792	95.5211	18.8694	5.43545	10.6261	21.476	4.884	3.03435	12.4997	6.66367	28.902	49.2104	7.35398	2.86367	30.9332	57.8434	17.3997	12.5303	54.9503	38.3009	31.7439	100.316	20.7245	5.544	NA	NA	NA	NA	NA	NA
24.55_611.2418m/z	Negative	6.08036e-05	0.00342955	20.3566	402.318	206.749	28.5229	23.1733	84.3391	89.1671	492.278	1343.69	16.8132	3502.6	3315.97	4739.29	4393.31	2403.25	3390.47	2680.26	2523.46	3177.43	3427.07	20.4741	406.261	198.217	25.7819	22.312	76.3622	90.2741	503.107	1564.64	16.238	3965.27	3119.94	4643.37	4041.88	2652.82	3590.05	2763.12	2650.13	3489.81	3495.52	C34H36N4O5S	[M - H]-	Benzene and substituted derivatives	NA	NA	Benzene and substituted derivatives
24.70_588.3512m/z	Negative	6.1748e-05	0.00346064	0	0	0	0	0	0	0	0	0	0	14.2136	663.694	37.22	120.172	326.387	1184.33	632.133	649.331	0	38.9174	0	0	0	0	0	0	0	0	0	0	16.0912	624.459	36.4667	110.559	360.281	1254.04	651.675	681.923	0	39.6946	C26H51N7O6S	[M - H]-	Oligopeptides	Peptides	Amino acids, peptides, and analogues	Carboxylic acids and derivatives
24.53_889.5432m/z	Negative	6.47282e-05	0.00359203	0	0	0	0	0	0	0	0	0	0	0	189.432	627.721	2.80607	159.227	327.402	263.54	204.664	198.38	483.934	0	0	0	0	0	0	0	0	0	0	0	178.233	615.015	2.5816	175.762	346.674	271.687	214.937	217.884	493.599	NA	NA	NA	NA	NA	NA
23.06_329.2331m/z	Negative	6.64515e-05	0.00366587	0	8.86417	5.64976	1.67041	11.318	0	10.0877	5.66875	3.47494	0	124.977	96.8902	21.3344	184.505	118.03	121.026	126.261	123.223	52.7319	4.50254	0	8.95103	5.41663	1.50989	10.8973	0	10.2129	5.79346	4.04635	0	141.486	91.1624	20.9026	169.746	130.287	128.15	130.164	129.408	57.9162	4.59247	C18H34O5	[M - H]-	Long-chain fatty acids	Long-chain fatty acids	Fatty acids and conjugates	Fatty Acyls
23.46_287.2229m/z	Negative	6.67088e-05	0.00366857	0	3.20267	0	1.85604	0	0	2.5844	0	1.10391	0	5.05327	8.16532	67.3764	9.13989	21.402	41.8312	25.1169	10.6512	9.08715	26.8439	0	3.23405	0	1.67767	0	0	2.61649	0	1.28543	0	5.72078	7.68262	66.0127	8.40877	23.6246	44.2935	25.8934	11.1858	9.98055	27.3801	C14H30N3O3	[M - H]-	Alpha amino acids and derivatives	Amino acids and derivatives	Amino acids, peptides, and analogues	Carboxylic acids and derivatives
23.89_379.2476m/z	Negative	6.84076e-05	0.00375027	0	0	0	0	0	0	0	0	0	0	2.45301	6.21216	2.46244	5.64252	5.29059	3.16062	9.77375	20.726	5.98343	0.000110233	0	0	0	0	0	0	0	0	0	0	2.77704	5.84492	2.4126	5.19116	5.84	3.34666	10.0759	21.7663	6.57169	0.000112435	C15H36N6O3S	[M - H]-	Guanidines	NA	Guanidines	Organonitrogen compounds
22.30_535.3747m/z	Negative	7.11359e-05	0.00388773	0	0	0	0	0	0	0	0	0	0	26.828	451.815	172.995	28.9418	32.0938	428.08	13.4417	565.206	489.564	0	0	0	0	0	0	0	0	0	0	0	30.3718	425.105	169.493	26.6267	35.4266	453.278	13.8572	593.576	537.695	0	C27H56N2O6S	[M - H]-	Trihydroxy bile acids, alcohols and derivatives	Hydroxy bile acids, alcohols and derivatives	Bile acids, alcohols and derivatives	Steroids and steroid derivatives
23.48_462.2854m/z	Negative	7.15139e-05	0.00389629	0	0	0	0	0	0	0	0	0	0	5.89048	12.8608	27.7887	0	4.24359	9.6025	36.797	19.0977	95.412	52.5068	0	0	0	0	0	0	0	0	0	0	6.66858	12.1005	27.2262	0	4.68427	10.1677	37.9345	20.0563	104.792	53.5554	C19H41N7O4S	[M - H]-	N-acyl-alpha amino acids	Amino acids and derivatives	Amino acids, peptides, and analogues	Carboxylic acids and derivatives
25.05_595.2470m/z	Negative	7.54516e-05	0.00408553	220.367	374.682	1920.01	1003.63	1740.55	1701.82	993.512	1811.71	1473.35	1088.73	8764.72	7522.55	6417.42	6842.09	7021.07	6485.23	7195.29	4811.15	5804.69	5798.19	221.638	378.353	1840.78	907.183	1675.86	1540.86	1005.85	1851.56	1715.62	1051.48	9922.49	7077.85	6287.53	6294.77	7750.18	6866.98	7417.72	5052.64	6375.37	5913.99	C32H40N2O7S	[M - H]-	Bile acids, alcohols and derivatives	NA	Bile acids, alcohols and derivatives	Steroids and steroid derivatives
23.72_679.2301m/z	Negative	8.04254e-05	0.00427591	0	16.3489	0	0	0	0	0	26.0964	24.1207	0	0	4585.1	728.886	164.422	1464.67	4270.63	3007.71	3301.39	557.377	997.976	0	16.5091	0	0	0	0	0	26.6705	28.087	0	0	4314.04	714.134	151.27	1616.77	4522.01	3100.69	3467.09	612.175	1017.91	NA	NA	NA	NA	NA	NA
23.72_673.2129m/z	Negative	8.31871e-05	0.00439618	0	0	0	0	0	0	0	0	0	0	0	599.341	54.9774	3.5765	126.382	457.61	340.567	325.053	44.5913	77.7658	0	0	0	0	0	0	0	0	0	0	0	563.91	53.8646	3.29041	139.507	484.547	351.096	341.368	48.9753	79.3189	C27H34N10O9S	[M - H]-	Oligopeptides	Peptides	Amino acids, peptides, and analogues	Carboxylic acids and derivatives
24.91_520.0769m/z	Negative	8.4989e-05	0.00447795	66.4132	54.1877	63.3574	83.7082	56.8544	84.9163	60.0689	55.8182	30.7503	63.1883	35.6021	29.703	33.0382	17.6585	20.6296	30.6293	23.3006	25.8739	28.6111	25.7489	66.7965	54.7187	60.7429	75.6639	54.7412	76.8848	60.8147	57.0461	35.8068	61.0263	40.305	27.947	32.3695	16.246	22.7719	32.4323	24.021	27.1726	31.424	26.2631	NA	NA	NA	NA	NA	NA
17.42_456.1052n	Negative	8.56484e-05	0.00449923	0.00571026	0	1.54045	2.07975	1.81554	2.4569	2.09746	0.347535	8.9701	1.64318	79.0572	52.4075	35.2564	18.3467	28.3165	3.0901	27.4759	32.9956	75.3312	48.9661	0.00574321	0	1.47689	1.87989	1.74806	2.22453	2.1235	0.35518	10.4451	1.58696	89.5002	49.3093	34.5428	16.8791	31.2571	3.272	28.3253	34.6518	82.7373	49.9441	C13H26N6O6P2S	[M - H]-	Monoalkyl phosphates	Alkyl phosphates	Phosphate esters	Organic phosphoric acids and derivatives
25.23_572.3563m/z	Negative	8.9203e-05	0.00464436	0	0	2.2115	0	13.9655	0	8.61449	0	0	0	11.1917	146.95	216.767	127.575	214.467	224.187	120.463	118.74	0	42.3568	0	0	2.12024	0	13.4464	0	8.72144	0	0	0	12.67	138.263	212.379	117.37	236.739	237.384	124.187	124.7	0	43.2027	C22H47N13O3S	[M - H]-	Benzenoids	NA	NA	NA
5.51_504.0288m/z	Negative	9.28199e-05	0.00479016	0	5.85814	6.86206	2.82392	2.20672	12.7706	5.9977	1.77431	0.499034	0.747751	13.7809	114.01	64.5303	46.3474	28.5425	31.2618	7.4634	62.4284	38.1262	62.9793	0	5.91554	6.5789	2.55254	2.1247	11.5628	6.07216	1.81335	0.581094	0.722167	15.6013	107.271	63.2242	42.64	31.5066	33.102	7.69412	65.5619	41.8745	64.2371	C16H19N5O8S3	[M - H]-	2,4-disubstituted thiazoles	2,4-disubstituted thiazoles	Thiazoles	Azoles
23.72_605.2251m/z	Negative	9.8108e-05	0.00501891	0	0	0	0	0	0	0	0	0	0	0	586.04	52.4455	3.23129	105.225	452.747	317.68	344.98	31.8055	71.4268	0	0	0	0	0	0	0	0	0	0	0	551.395	51.384	2.97281	116.153	479.397	327.501	362.296	34.9324	72.8534	C36H34N2O5S	[M - H]-	Benzenoids	NA	NA	NA
24.16_452.2775n	Negative	9.96592e-05	0.00506987	0	568.808	290.102	0.000710027	0	0	102	637.647	1741.05	52.3942	14295.2	33494.1	22780.7	23476.6	15146.8	27496.9	35661.9	25767.7	21163.3	35696.3	0	574.382	278.131	0.000641794	0	0	103.267	651.674	2027.35	50.6015	16183.6	31514.1	22319.6	21598.6	16719.7	29115.5	36764.4	27061.1	23243.9	36409.2	C25H40O7	[M - H]-	Hydroxy bile acids, alcohols and derivatives	Hydroxy bile acids, alcohols and derivatives	Bile acids, alcohols and derivatives	Steroids and steroid derivatives
19.83_225.0766m/z	Negative	0.000112203	0.00564157	0	0	0	0	0	0	0	0	0	0	284.179	15.0758	322.907	132.333	16	216.795	328.269	0	4.67556	348.406	0	0	0	0	0	0	0	0	0	0	321.717	14.1845	316.372	121.748	17.6616	229.557	338.418	0	5.13523	355.364	C11H14O5	[M - H]-	Anisoles	NA	Anisoles	Phenol ethers
13.51_431.0667m/z	Negative	0.000117625	0.00588059	51.6841	258.326	251.839	222.776	19.17	66.9351	209.366	224.828	513.092	138.088	48.9455	33.02	73.5342	60.2574	9.82017	19.1393	48.7941	45.6465	118.884	74.0607	51.9823	260.857	241.447	201.368	18.4575	60.6043	211.965	229.774	597.463	133.363	55.411	31.068	72.0458	55.4373	10.84	20.2659	50.3025	47.9377	130.572	75.5398	C14H12N10O5S	[M - H]-	Alpha amino acids and derivatives	Amino acids and derivatives	Amino acids, peptides, and analogues	Carboxylic acids and derivatives
6.18_422.0295m/z	Negative	0.00012274	0.00605626	0.028555	0.686148	0.0384067	51.999	0.504519	0.392593	0.0139698	0.213387	37.5113	11.4173	2.45344	61.2371	37.586	95.2692	79.0866	22.5619	15.3667	56.1301	127.594	100.919	0.0287197	0.692871	0.0368218	47.0019	0.485767	0.355461	0.0141433	0.218081	43.6795	11.0266	2.77753	57.617	36.8252	87.6484	87.2995	23.89	15.8418	58.9475	140.139	102.935	C12H17N5O6S3	[M - H]-	N-acyl-alpha amino acids and derivatives	Amino acids and derivatives	Amino acids, peptides, and analogues	Carboxylic acids and derivatives
25.32_651.9090n	Negative	0.00012286	0.00605626	182.758	405.323	340.9	509.816	239.17	379.1	236.397	286.952	261.036	433.259	116.734	91.8103	168.355	96.3304	117.48	152.495	158.315	147.443	146.718	153.708	183.813	409.295	326.832	460.823	230.28	343.244	239.331	293.265	303.96	418.436	132.153	86.3828	164.948	88.6248	129.68	161.472	163.209	154.844	161.143	156.778	NA	NA	NA	NA	NA	NA
25.03_663.2347m/z	Negative	0.000123698	0.00608054	212.449	342.367	1782.6	950.085	1599.94	1569.25	905.59	1633.48	1381.18	1012.98	7124.4	6203.34	5307.93	5423.44	5680.31	5255.94	5596.09	3932.1	4701.91	4687.18	213.675	345.722	1709.04	858.783	1540.47	1420.83	916.833	1669.42	1608.3	978.32	8065.49	5836.62	5200.5	4989.61	6270.19	5565.32	5769.09	4129.47	5164.17	4780.79	C35H40N2O9S	[M - H]-	Steroids and steroid derivatives	NA	NA	Steroids and steroid derivatives
24.35_483.2722m/z	Negative	0.000127549	0.00625239	22.9454	24.8062	37.077	20.5869	24.2767	19.8022	18.2966	11.8957	17.4467	29.2075	3.89725	20.4364	11.5256	11.0674	8.20417	2.40648	7.7614	3.00688	2.09152	3.93445	23.0778	25.0493	35.547	18.6085	23.3743	17.9293	18.5237	12.1574	20.3155	28.2082	4.41206	19.2283	11.2923	10.1821	9.05614	2.54814	8.00133	3.15781	2.29714	4.01303	C22H45O9P	[M - H]-	Glycerophosphoglycerols	NA	Glycerophosphoglycerols	Glycerophospholipids
24.10_549.3778n	Negative	0.000128221	0.00626789	0	0	0	4.51524	0	0	0	0	0	0	593.286	2.68971	17.4447	96.6919	560.131	201.85	90.9403	2.54836	112.335	4.11867	0	0	0	4.08133	0	0	0	0	0	0	671.655	2.5307	17.0916	88.9573	618.298	213.732	93.7516	2.67627	123.38	4.20093	C30H51N3O6	[M - H]-	Macrolactams	NA	NA	Macrolactams
24.55_679.2296m/z	Negative	0.00013204	0.00643666	20.1159	391.422	201.913	47.155	34.7144	76.7446	114.031	507.046	1404.01	33.0248	2460.85	2281.15	3578.89	2999.89	1560.02	2162.29	1853.16	1601.6	2011.67	2762.36	20.232	395.258	193.581	42.6235	33.4241	69.486	115.447	518.2	1634.88	31.8949	2785.92	2146.29	3506.45	2759.93	1722.02	2289.57	1910.45	1681.99	2209.45	2817.53	C32H36N6O9S	[M - H]-	Oligopeptides	Peptides	Amino acids, peptides, and analogues	Carboxylic acids and derivatives
25.49_467.3013m/z	Negative	0.000134181	0.00652298	29.0973	30.4488	6.44664	15.0209	12.1582	4.10994	18.2053	15.0946	18.766	7.31589	69.1633	67.511	17.536	65.5367	60.3592	65.3205	48.4125	60.0864	49.0182	13.3906	29.2652	30.7472	6.18062	13.5774	11.7063	3.72121	18.4313	15.4266	21.8518	7.06558	78.2993	63.52	17.1811	60.2943	66.6273	69.1655	49.9092	63.1023	53.8373	13.658	C24H42N3O6	[M - H]-	Dicarboxylic acids and derivatives	NA	Dicarboxylic acids and derivatives	Carboxylic acids and derivatives
24.59_883.1927m/z	Negative	0.000144658	0.00695015	0	4.36866	37.492	0	0	6.13542	0	27.6487	128.133	0	381.024	264.782	340.175	450.331	202.449	307.64	252.594	168.885	270.355	311.556	0	4.41147	35.9449	0	0	5.55513	0	28.257	149.203	0	431.355	249.129	333.289	414.309	223.472	325.749	260.403	177.362	296.935	317.778	NA	NA	NA	NA	NA	NA
4.59_456.8925n	Negative	0.000144943	0.00695015	45.8286	8.44272	83.1181	9.32391	14.8996	6.87554	21.4601	51.0834	0	14.54	167.208	145.962	216.288	178.737	148.916	143.021	199.693	176.608	101.949	214.084	46.093	8.52545	79.6882	8.42789	14.3458	6.22525	21.7265	52.2072	0	14.0425	189.295	137.333	211.91	164.44	164.38	151.439	205.866	185.473	111.972	218.36	C9H9N5O5P2S4	[M - H]-	Thiamines	Thiamines	Pyrimidines and pyrimidine derivatives	Diazines
4.55_710.9974m/z	Negative	0.000154785	0.00734209	22.0516	33.3052	36.3853	38.9058	30.0679	28.9564	30.8407	31.704	21.3016	29.4796	19.4178	18.1574	18.21	11.2176	12.815	11.5614	12.6646	4.43074	7.51832	11.9581	22.1788	33.6315	34.8839	35.167	28.9503	26.2176	31.2236	32.4015	24.8044	28.471	21.9828	17.084	17.8415	10.3203	14.1458	12.242	13.0561	4.65314	8.25748	12.1969	NA	NA	NA	NA	NA	NA
24.72_497.3461m/z	Negative	0.000156819	0.00741856	22.039	42.2922	26.1241	68.749	20.8364	34.0369	30.8855	8.99944	27.7473	15.7052	102.886	66.5283	35.7719	123.069	63.7556	71.9626	53.7301	44.6658	68.6101	34.8006	22.1662	42.7066	25.0461	62.1423	20.0619	30.8177	31.2689	9.19742	32.31	15.1678	116.477	62.5953	35.0479	113.225	70.3763	76.1986	55.3911	46.9078	75.3555	35.4956	C30H46N2O4	[M - H]-	Steroids and steroid derivatives	NA	NA	Steroids and steroid derivatives
20.24_658.3330n	Negative	0.000158033	0.0074431	222.214	131.816	33.5072	0	1835.88	359.465	450.946	4027.57	341.131	1583.26	522.076	1374.4	382.066	4.84874	4891.49	4004.7	1816.33	6417.81	648.077	7541.14	223.497	133.108	32.1245	0	1767.65	325.466	456.544	4116.17	397.226	1529.09	591.039	1293.15	374.333	4.46088	5399.45	4240.43	1872.48	6739.95	711.792	7691.76	C31H50N2O13	[M - H]-	Dipeptides	Peptides	Amino acids, peptides, and analogues	Carboxylic acids and derivatives
15.04_345.1896n	Negative	0.000158184	0.0074431	76.1749	7.60814	27.2973	42.0912	22.8048	41.2998	37.893	26.757	248.022	17.2318	104.879	38.6134	76.1184	162.359	238.529	186.549	223.178	146.363	289.55	59.9354	76.6145	7.68269	26.1709	38.0463	21.9572	37.3936	38.3634	27.3456	288.806	16.6422	118.733	36.3307	74.5778	149.371	263.299	197.53	230.077	153.709	318.017	61.1324	C15H27N3O6	[M - H]-	Oligopeptides	Peptides	Amino acids, peptides, and analogues	Carboxylic acids and derivatives
17.73_403.0735m/z	Negative	0.000161322	0.00755037	9.80606	99.2917	28.415	60.4924	9.88222	125.04	62.3672	123.966	2.59668	54.242	4.04595	28.7455	17.3398	13.839	1.72029	83.8997	4.43141	33.6373	0	20.1253	9.86265	100.265	27.2425	54.6792	9.51491	113.213	63.1415	126.693	3.02367	52.3861	4.5804	27.0462	16.9889	12.732	1.89893	88.8383	4.5684	35.3256	0	20.5272	C11H21N2O12P	[M - H]-	Pyrimidine ribonucleotides	NA	Pyrimidine ribonucleotides	Pyrimidine nucleotides
16.86_574.2751n	Negative	0.00016205	0.00756435	459.025	658.458	682.592	117.668	2060.68	272.485	412.618	926.633	123.085	524.284	754.353	3919.14	1984.76	250.377	4439.17	1536.42	1220.53	1114.89	354.858	2924.94	461.674	664.91	654.425	106.36	1984.08	246.713	417.741	947.017	143.325	506.346	853.999	3687.45	1944.59	230.349	4900.16	1626.86	1258.26	1170.85	389.746	2983.35	C16H38N12O11	[M - H]-	Oligopeptides	Peptides	Amino acids, peptides, and analogues	Carboxylic acids and derivatives
13.53_424.0140m/z	Negative	0.000162568	0.00756842	12.1919	57.3885	48.162	58.196	16.1118	24.7689	44.1372	35.8538	97.728	47.7774	9.86752	8.19508	6.99203	6.28869	4.58603	4.74042	6.15105	9.88866	4.61143	27.3171	12.2622	57.9508	46.1746	52.6035	15.5129	22.4262	44.6852	36.6425	113.798	46.1428	11.171	7.71062	6.85051	5.78564	5.06227	5.01945	6.34121	10.385	5.06479	27.8627	C12H15N3O10S2	[M - H]-	N-acyl-alpha amino acids and derivatives	Amino acids and derivatives	Amino acids, peptides, and analogues	Carboxylic acids and derivatives
24.89_331.0357m/z	Negative	0.000163914	0.00759093	114.596	90.9811	71.1872	89.093	76.7551	81.2322	107.862	88.9812	56.3496	57.5153	25.932	41.9247	45.7572	44.763	35.167	45.5227	47.317	32.5596	32.7841	53.0768	115.257	91.8726	68.2496	80.5312	73.9022	73.5492	109.202	90.9386	65.6156	55.5474	29.3575	39.4463	44.8311	41.1823	38.8189	48.2023	48.7798	34.1939	36.0072	54.1368	NA	NA	NA	NA	NA	NA
19.77_506.2708n	Negative	0.000165294	0.00761476	1341.73	210.919	245.181	168.211	424.455	156.79	305.485	330.732	193.358	177.636	1289	1380.86	1090.51	399.09	1186.88	527.641	1176.8	609.964	414.919	782.027	1349.47	212.985	235.063	152.046	408.679	141.961	309.278	338.008	225.154	171.559	1459.27	1299.23	1068.44	367.166	1310.14	558.7	1213.18	640.581	455.711	797.646	C24H39N6O4P	[M - H]-	Dipeptides	Peptides	Amino acids, peptides, and analogues	Carboxylic acids and derivatives
11.57_556.0215m/z	Negative	0.000173781	0.00792279	0	0	0	0	0	0	0	0	0	0	39.7021	2.25939	9.84062	38.5055	18.2853	0	84.9542	6.81663	6.03603	115.028	0	0	0	0	0	0	0	0	0	0	44.9465	2.12582	9.64145	35.4253	20.1842	0	87.5805	7.15878	6.62946	117.326	C20H11N7O11S	[M - H]-	Benzoic acids and derivatives	NA	Benzoic acids and derivatives	Benzene and substituted derivatives
17.12_524.0720m/z	Negative	0.000176574	0.00802933	13.7561	42.3093	33.2416	49.0819	14.3663	12.0994	29.5492	17.537	29.971	19.3925	10.0495	11.0435	13.0813	25.0476	6.63913	9.42567	9.51156	3.8545	14.8626	11.9328	13.8355	42.7239	31.8699	44.3651	13.8323	10.9551	29.916	17.9228	34.8993	18.729	11.377	10.3906	12.8165	23.044	7.32858	9.9805	9.8056	4.04797	16.3238	12.1712	C20H20N3O12P	[M - H]-	Pyridine nucleotides	NA	NA	Pyridine nucleotides
18.51_464.0163m/z	Negative	0.000191281	0.00862079	1.26068	16.1201	10.5597	25.7069	3.45727	18.1645	8.68671	4.97273	4.96994	8.02571	0	4.40264	5.3972	2.64357	0	7.08	2.17846	1.54017	4.55338	0.810398	1.26796	16.2781	10.1239	23.2365	3.32877	16.4464	8.79456	5.08212	5.78719	7.75111	0	4.14237	5.28796	2.43211	0	7.49675	2.2458	1.61748	5.00104	0.826584	C15H20N3O6PS3	[M - H]-	Thiophosphoric acid esters	NA	Thiophosphoric acid esters	Organic thiophosphoric acids and derivatives
24.27_269.1763m/z	Negative	0.000193934	0.00870623	11.06	19.5221	10.3231	15.9775	27.2604	14.9036	12.3356	8.89023	16.4598	18.9851	6.02014	0	3.16383	0	0	0	2.99559	0	6.08065	0	11.1238	19.7134	9.89711	14.4421	26.2472	13.494	12.4888	9.0858	19.1664	18.3355	6.81537	0	3.09979	0	0	0	3.0882	0	6.67847	0	NA	NA	NA	NA	NA	NA
17.14_622.2131m/z	Negative	0.000197584	0.00884753	75.7213	28.7149	5.89092	1.18543	22.6276	5.44898	8.13472	29.6383	0.613473	10.1204	87.964	151.747	52.4757	8.4419	390.739	111.351	75.1625	61.0037	26.315	39.4098	76.1583	28.9963	5.64783	1.07151	21.7865	4.93361	8.23571	30.2903	0.714351	9.77413	99.5835	142.776	51.4136	7.76661	431.316	117.905	77.486	64.0657	28.9021	40.1969	C23H37N5O15	[M - H]-	Amino acids and derivatives	Amino acids and derivatives	Amino acids, peptides, and analogues	Carboxylic acids and derivatives
24.70_656.3388m/z	Negative	0.000201039	0.00895667	0	0	0	0	0	0	0	0	0	0	2.62774	348.227	10.4728	53.0017	161.928	616.595	285.493	315.693	0	17.8134	0	0	0	0	0	0	0	0	0	0	2.97485	327.641	10.2609	48.762	178.743	652.89	294.319	331.539	0	18.1691	C26H47N11O7S	[M - H]-	Oligopeptides	Peptides	Amino acids, peptides, and analogues	Carboxylic acids and derivatives
24.66_538.3202m/z	Negative	0.000203854	0.00901363	18.9973	8.50963	10.675	22.9428	4.14674	3.62445	9.04316	0	4.95871	5.34397	408.635	395.443	129.567	243.135	305.684	331.522	353.313	336.152	4.42238	57.6151	19.107	8.59302	10.2345	20.7381	3.99261	3.28165	9.15543	0	5.7741	5.16113	462.613	372.066	126.945	223.686	337.428	351.037	364.235	353.024	4.85717	58.7658	C17H41N13O7	[M - H]-	Alpha amino acids and derivatives	Amino acids and derivatives	Amino acids, peptides, and analogues	Carboxylic acids and derivatives
21.12_624.3018m/z	Negative	0.000205932	0.00908268	8.94772	11.7855	11.6422	1.24683	29.6486	68.3093	127.267	1127.6	447.584	21.6511	42.3582	179.433	157.45	4.7366	752.061	1721.49	448.389	2669.28	658.011	399.697	8.99936	11.9009	11.1617	1.12701	28.5466	61.8485	128.847	1152.4	521.183	20.9103	47.9535	168.826	154.263	4.35771	830.16	1822.83	462.251	2803.26	722.702	407.68	C29H47N5O8S	[M - H]-	Peptides	Peptides	Amino acids, peptides, and analogues	Carboxylic acids and derivatives
24.05_492.3325m/z	Negative	0.0002121	0.00931458	0	0	0	51.7969	0	1.8313	0	0	0	2.58683	12.2282	494.506	397.879	188.392	600.087	1164.62	1391.84	312.058	0	353.929	0	0	0	46.8192	0	1.6581	0	0	0	2.49832	13.8435	465.273	389.826	173.322	662.404	1233.17	1434.87	327.721	0	360.998	C24H43N7O4	[M - H]-	Alpha amino acids and derivatives	Amino acids and derivatives	Amino acids, peptides, and analogues	Carboxylic acids and derivatives
17.33_753.2696m/z	Negative	0.000212488	0.00931458	3.44238	10.1564	8.15349	0	4.04334	16.3969	17.5181	185.904	5.44338	53.0892	18.3527	311.403	25.3655	24.7159	126.848	163.184	77.1467	295.675	26.8607	319.609	3.46224	10.2559	7.81704	0	3.89305	14.8461	17.7356	189.994	6.33847	51.2728	20.7769	292.994	24.8521	22.7388	140.021	172.79	79.5316	310.516	29.5014	325.992	C35H42N6O13	[M - H]-	Oligopeptides	Peptides	Amino acids, peptides, and analogues	Carboxylic acids and derivatives
17.57_440.2519m/z	Negative	0.000213411	0.00931913	97.8742	10.6806	17.005	0.343967	21.5423	25.994	42.2863	65.8473	201.427	8.94331	152.94	95.6447	93.9268	2.88352	128.636	128.672	128.702	203.326	222.845	117.164	98.439	10.7853	16.3033	0.310912	20.7416	23.5354	42.8113	67.2959	234.549	8.63732	173.143	89.9905	92.0257	2.65286	141.995	136.247	132.68	213.532	244.753	119.504	C14H36N9O5P	[M - H]-	Alpha amino acid amides	Amino acids and derivatives	Amino acids, peptides, and analogues	Carboxylic acids and derivatives
21.82_685.3193m/z	Negative	0.00021688	0.00940063	11.6589	13.8181	9.97142	0	82.9648	49.0432	127.668	257.342	63.4357	48.2083	60.8621	409.184	36.8178	6.70857	508.863	540.661	279.537	633.897	126.026	154.933	11.7262	13.9535	9.55995	0	79.8811	44.4046	129.253	263.003	73.8668	46.5589	68.9016	384.994	36.0726	6.17194	561.707	572.486	288.179	665.714	138.416	158.028	C27H50N4O16	[M - H]-	Peptides	Peptides	Amino acids, peptides, and analogues	Carboxylic acids and derivatives
15.63_869.1379m/z	Negative	0.000220097	0.00951663	38.5761	1.02385	4.96654	0	6.75862	0	1.17984	0	2.64204	2.11574	38.2883	11.4615	42.9633	10.0773	29.9216	5.61493	2.45614	2.73947	13.7844	7.93876	38.7988	1.03389	4.7616	0	6.50741	0	1.19449	0	3.07649	2.04335	43.346	10.7839	42.0938	9.27123	33.0288	5.94544	2.53207	2.87698	15.1396	8.09732	NA	NA	NA	NA	NA	NA
24.51_856.5951m/z	Negative	0.000227585	0.0097923	0	0	0	0	0	0	0	0	0	0	185.122	106.001	0	127.782	103.762	134.116	76.2663	51.7656	52.8457	0	0	0	0	0	0	0	0	0	0	0	209.575	99.735	0	117.56	114.537	142.011	78.6241	54.364	58.0412	0	NA	NA	NA	NA	NA	NA
24.08_797.0332m/z	Negative	0.000230589	0.00987325	297.571	259.917	215.494	282.211	169.59	209.769	208.372	174.406	187.633	327.028	140.935	93.6174	54.9606	179.426	165.732	114.376	86.5577	74.5691	84.3117	64.1025	299.288	262.464	206.602	255.091	163.287	189.929	210.958	178.243	218.487	315.839	159.552	88.083	53.8482	165.074	182.942	121.109	89.2335	78.312	92.6007	65.3828	C24H22N4O27	[M - H]-	Glycosylamines	Glycosyl compounds	Carbohydrates and carbohydrate conjugates	Organooxygen compounds
21.54_370.0858m/z	Negative	0.000232732	0.00989969	25.5401	76.5404	97.4883	127.249	40.4136	68.6636	35.1555	29.3215	17.5006	69.8662	23.0589	21.5775	38.1923	33.018	10.6456	19.4915	15.6213	20.5067	12.1233	33.6162	25.6875	77.2904	93.4654	115.02	38.9115	62.1693	35.592	29.9666	20.3784	67.4758	26.1048	20.3019	37.4193	30.3768	11.7512	20.6388	16.1042	21.536	13.3151	34.2876	C18H17N3O4S	[M - H]-	Dipeptides	Peptides	Amino acids, peptides, and analogues	Carboxylic acids and derivatives
24.49_534.3098m/z	Negative	0.000232894	0.00989969	0	0	0	0	0	0	0	0	0	0	120.976	121.245	0	103.078	113.186	179.232	69.8487	115.694	34.1184	0	0	0	0	0	0	0	0	0	0	0	136.956	114.078	0	94.8327	124.94	189.782	72.008	121.501	37.4727	0	C29H45NO8	[M - H]-	Hydroxy bile acids, alcohols and derivatives	Hydroxy bile acids, alcohols and derivatives	Bile acids, alcohols and derivatives	Steroids and steroid derivatives
18.38_484.2750m/z	Negative	0.0002335	0.00990153	19.2419	4.58626	1.32587	0.893406	4.97463	5.23856	2.66308	6.96147	77.5997	1.50731	46.0047	41.2399	8.84702	1.85316	52.3714	59.6722	51.3606	53.5205	79.1682	16.9516	19.3529	4.6312	1.27116	0.807551	4.78973	4.7431	2.69614	7.11462	90.36	1.45573	52.0816	38.8019	8.66795	1.70492	57.81	63.1847	52.9484	56.2069	86.9515	17.2901	C14H31N17O3	[M - H]-	Peptides	Peptides	Amino acids, peptides, and analogues	Carboxylic acids and derivatives
25.09_731.2228m/z	Negative	0.000234871	0.00993572	157.261	273.495	1385.41	740.793	1283.8	1268.52	666.269	1277.29	1072.56	809.102	4591.67	4255.17	3649.63	3876.39	3873.75	3431.19	3941.22	2685.97	3173.46	3285.54	158.169	276.175	1328.24	669.604	1236.08	1148.54	674.54	1305.39	1248.92	781.419	5198.21	4003.62	3575.76	3566.31	4276.03	3633.16	4063.06	2820.78	3485.45	3351.16	C29H36N10O11S	[M - H]-	Oligopeptides	Peptides	Amino acids, peptides, and analogues	Carboxylic acids and derivatives
24.48_609.3049m/z	Negative	0.000238269	0.0100312	0	0	0	0	0	0	0	0	0	0	113.037	55.7375	0	153.309	60.3945	67.751	77.1515	60.9794	28.3107	0	0	0	0	0	0	0	0	0	0	0	127.969	52.4425	0	141.046	66.6663	71.739	79.5366	64.0402	31.094	0	NA	NA	NA	NA	NA	NA
25.32_289.0318m/z	Negative	0.000240636	0.0101067	159.417	239.188	68.5854	112.808	89.9674	96.5176	162.601	153.037	157.587	121.409	45.6342	62.4596	54.2664	74.5961	43.3488	70.4495	52.7885	41.2795	81.0758	69.7744	160.337	241.532	65.7552	101.967	86.6234	87.3889	164.62	156.403	183.5	117.255	51.6622	58.7672	53.168	68.629	47.8505	74.5964	54.4204	43.3515	89.0467	71.168	C7H8N5O8	[M - H]-	Glycosylamines	Glycosyl compounds	Carbohydrates and carbohydrate conjugates	Organooxygen compounds
17.69_740.3949m/z	Negative	0.000244873	0.0102115	80.1514	2.69277	0	0	5.11993	0.936439	8.50027	49.5623	0	6.39952	90.067	149.197	8.79049	2.23397	147.586	27.9689	89.5979	83.7752	5.7759	64.6776	80.6139	2.71916	0	0	4.92963	0.84787	8.60579	50.6526	0	6.18056	101.964	140.377	8.61257	2.05527	162.912	29.6152	92.3678	87.9802	6.34375	65.9693	C33H51N13O7	[M - H]-	Oligopeptides	Peptides	Amino acids, peptides, and analogues	Carboxylic acids and derivatives
24.91_206.0169m/z	Negative	0.000248557	0.010292	45.463	30.2868	21.6368	29.2854	12.4522	32.6106	36.4396	11.8786	5.3635	37.6831	8.23682	5.56605	3.15413	4.16875	15.0885	6.85193	9.81426	8.30777	1.10304	12.6418	45.7254	30.5836	20.7439	26.4711	11.9894	29.5263	36.892	12.1399	6.24546	36.3938	9.32485	5.237	3.09029	3.83528	16.6554	7.25526	10.1177	8.72477	1.21148	12.8942	NA	NA	NA	NA	NA	NA
24.87_495.3291m/z	Negative	0.000252817	0.010395	27.8657	11.3696	16.1373	25.0614	1.70449	8.89591	30.9837	26.0683	54.1965	18.9766	188.054	188.162	178.783	118.72	289.784	172.631	182.875	138.955	111.349	71.3937	28.0265	11.481	15.4714	22.653	1.64113	8.05453	31.3684	26.6418	63.1085	18.3273	212.895	177.039	175.164	109.224	319.877	182.793	188.528	145.929	122.296	72.8196	C21H48N6O5S	[M - H]-	N-acyl amines	N-acyl amines	Fatty amides	Fatty Acyls
11.24_732.3050m/z	Negative	0.000254599	0.0104439	22.3488	31.1766	19.456	28.4602	19.8524	18.8662	33.8695	38.5075	13.6112	9.92464	40.7196	90.5782	48.0727	33.7162	41.0017	68.7451	51.5654	65.6292	58.662	51.632	22.4777	31.4821	18.6531	25.7252	19.1146	17.0818	34.29	39.3546	15.8494	9.58507	46.0984	85.2235	47.0997	31.0192	45.2596	72.7917	53.1595	68.9234	64.4293	52.6632	C28H47N9O14	[M - H]-	Oligopeptides	Peptides	Amino acids, peptides, and analogues	Carboxylic acids and derivatives
23.72_951.1806m/z	Negative	0.000257202	0.010516	0	0	0	0	0	0	0	0	0	0	0	376.291	72.3755	0	124.188	283.598	239.881	220.61	48.874	111.959	0	0	0	0	0	0	0	0	0	0	0	354.046	70.9106	0	137.084	300.291	247.296	231.684	53.679	114.195	NA	NA	NA	NA	NA	NA
24.62_256.1341m/z	Negative	0.000260199	0.0105995	0	5.42428	8.61414	1.3239	5.73207	7.39309	6.93591	4.01266	5.67927	5.11585	0	0	2.47091	0	0	0	0	0	0	2.77248	0	5.47743	8.25868	1.19667	5.51901	6.69385	7.02201	4.10094	6.61316	4.94081	0	0	2.4209	0	0	0	0	0	0	2.82785	C13H23NO2S	[M - H]-	Benzenoids	NA	NA	NA
24.05_560.3197m/z	Negative	0.000286769	0.0114176	0	0	0	0	0	0	0	0	0	0	0	176.899	80.5616	44.4235	211.238	494.764	552.638	93.6584	0	130.553	0	0	0	0	0	0	0	0	0	0	0	166.441	78.931	40.87	233.174	523.887	569.723	98.3595	0	133.161	C20H43N13O4S	[M - H]-	Imidolactams	NA	NA	Imidolactams
24.49_522.2879n	Negative	0.000287787	0.0114322	0	0	0	0	2.0296	1.11724	0	0	0	0	6.84878	0	5.7686	13.2601	18.2721	23.6836	11.8133	8.98838	15.2963	0	0	0	0	0	1.95416	1.01157	0	0	0	0	7.75346	0	5.65184	12.1994	20.1696	25.0777	12.1785	9.43954	16.8001	0	C23H38N8O6	[M - H2O - H]-	Oligopeptides	Peptides	Amino acids, peptides, and analogues	Carboxylic acids and derivatives
13.00_579.2133n	Negative	0.000293462	0.0115563	562.679	93.0286	37.3667	5.15076	143.413	108.947	132.704	196.466	699.893	37.8905	695.016	597.159	261.408	21.1443	842.352	787.516	499.484	1056.61	594.938	357.831	565.926	93.9402	35.8248	4.65578	138.083	98.6424	134.352	200.788	814.981	36.5941	786.823	561.857	256.117	19.453	929.827	833.872	514.925	1109.64	653.429	364.977	C21H29N11O9	[M - H]-	Oligopeptides	Peptides	Amino acids, peptides, and analogues	Carboxylic acids and derivatives
17.80_541.2987m/z	Negative	0.000293536	0.0115563	7.07433	0	0	0	0	0	0	12.2291	9.4008	0	19.6734	13.3437	9.47871	15.7551	52.1465	59.6893	5.16204	57.808	13.2146	3.84478	7.11515	0	0	0	0	0	0	12.4981	10.9466	0	22.2721	12.5549	9.28686	14.4948	57.5617	63.2028	5.32162	60.7096	14.5138	3.92157	C19H42N8O10	[M - H]-	Oligopeptides	Peptides	Amino acids, peptides, and analogues	Carboxylic acids and derivatives
23.72_741.2002m/z	Negative	0.00029666	0.0116272	0	0	0	0	0	0	0	0	0	0	0	437.356	49.4322	0	77.5846	235.962	203.322	174.13	35.8111	70.5136	0	0	0	0	0	0	0	0	0	0	0	411.501	48.4316	0	85.6415	249.851	209.608	182.87	39.3318	71.9219	C36H38O17	[M - H]-	Limonoids	Limonoids	Triterpenoids	Prenol lipids
23.10_747.2183m/z	Negative	0.00029997	0.0117308	0	101.08	185.365	0	0	0	0	2.58728	322.919	11.4062	31.9369	170.574	1582.88	51.4588	997.869	641.554	50.9528	84.9889	1584.42	1195.69	0	102.071	177.716	0	0	0	0	2.6442	376.019	11.0159	36.1555	160.491	1550.84	47.3425	1101.49	679.318	52.528	89.2548	1740.19	1219.57	C38H40N2O12S	[M - H]-	Steroids and steroid derivatives	NA	NA	Steroids and steroid derivatives
24.66_476.3373m/z	Negative	0.000301146	0.0117507	0	0	26.2498	14.7082	60.2403	8.65424	21.3494	0	0	0	13.9469	92.7655	252.941	280.139	958.755	1002.08	407.818	15.384	0	758.655	0	0	25.1666	13.2948	58.0012	7.83571	21.6145	0	0	0	15.7892	87.2815	247.822	257.73	1058.32	1061.06	420.425	16.1562	0	773.807	C21H47N7O3S	[M - H]-	Amino acids and derivatives	Amino acids and derivatives	Amino acids, peptides, and analogues	Carboxylic acids and derivatives
24.48_878.5774m/z	Negative	0.000307171	0.0119418	0	0	0	0	0	0	0	0	0	0	113.321	59.1323	0	94.1565	82.0652	13.1333	53.9546	68.1949	19.0019	0	0	0	0	0	0	0	0	0	0	0	128.29	55.6366	0	86.6247	90.5873	13.9064	55.6225	71.6179	20.8701	0	NA	NA	NA	NA	NA	NA
19.51_945.4314m/z	Negative	0.0003074	0.0119418	0	0	0	0	0	0	1.5415	0	46.1454	0	65.0446	0	20.7081	21.7067	48.7428	45.9684	16.9024	41.9518	55.011	40.7828	0	0	0	0	0	0	1.56064	0	53.7334	0	73.6366	0	20.2889	19.9703	53.8046	48.6742	17.4249	44.0575	60.4194	41.5973	NA	NA	NA	NA	NA	NA
15.12_704.1806m/z	Negative	0.00030884	0.0119713	12.2571	0.16181	0	1.08994	1.89163	0	0	1.76079	11.3952	0	12.4994	3.94056	10.2633	15.1609	8.81568	6.10399	7.6763	7.28612	19.7533	1.84495	12.3279	0.163395	0	0.985199	1.82132	0	0	1.79953	13.269	0	14.1505	3.70761	10.0556	13.9482	9.73116	6.46329	7.91361	7.65183	21.6953	1.8818	C29H37O20	[M - H]-	O-glycosyl compounds	Glycosyl compounds	Carbohydrates and carbohydrate conjugates	Organooxygen compounds
25.23_504.3689m/z	Negative	0.000317275	0.0121908	0	0	74.5626	54.073	135.664	42.6956	91.4754	46.0071	0	24.3955	84.1917	487.801	807.618	548.557	822.547	775.198	531.537	460.326	5.35611	184.966	0	0	71.4858	48.8766	130.621	38.6574	92.611	47.0192	0	23.5609	95.3129	458.964	791.272	504.677	907.965	820.829	547.969	483.432	5.88269	188.66	C23H51N7O3S	[M - H]-	N-acyl-alpha amino acids	Amino acids and derivatives	Amino acids, peptides, and analogues	Carboxylic acids and derivatives
24.18_546.3044m/z	Negative	0.000329121	0.012591	0	0	0	0	0	0	0	0	0	0	294.604	30.6772	0.107047	66.1296	68.5616	16.8357	35.2378	19.6835	48.0359	0	0	0	0	0	0	0	0	0	0	0	333.519	28.8636	0.10488	60.8398	75.6815	17.8267	36.3271	20.6715	52.7585	0	C25H41N9O3S	[M - H]-	Amino acids and derivatives	Amino acids and derivatives	Amino acids, peptides, and analogues	Carboxylic acids and derivatives
24.68_606.3078m/z	Negative	0.000331412	0.0126238	0	0	0	0	0	0	0	0	0	0	109.663	109.945	7.73545	42.7959	64.9194	59.2198	89.1151	57.5753	0	0	0	0	0	0	0	0	0	0	0	0	124.149	103.446	7.57889	39.3726	71.6611	62.7057	91.8701	60.4652	0	0	C29H45N5O9	[M - H]-	Cyclic depsipeptides	Cyclic depsipeptides	Depsipeptides	Peptidomimetics
15.08_463.1370m/z	Negative	0.000336605	0.0127663	55.3251	116.387	91.653	33.3168	39.9292	61.1826	58.4112	67.3874	0	95.2691	14.2669	43.8043	26.4779	4.48439	1.90986	9.46598	27.2904	17.6435	0	21.1352	55.6443	117.527	87.8709	30.1151	38.4451	55.3959	59.1363	68.8699	0	92.0096	16.1515	41.2147	25.9419	4.12567	2.1082	10.0232	28.134	18.529	0	21.5573	C13H25N10O5PS	[M - H]-	6-aminopurines	6-aminopurines	Purines and purine derivatives	Imidazopyrimidines
17.93_397.2454m/z	Negative	0.000340272	0.0128776	276.074	0	0	0	6.49555	1.55697	2.67195	53.0731	992.862	0	421.099	81.8092	43.5251	17.8171	569.405	155.016	394.225	386.094	904.247	40.9583	277.667	0	0	0	6.25412	1.40971	2.70512	54.2406	1156.13	0	476.724	76.9729	42.6441	16.3919	628.536	164.14	406.412	405.473	993.147	41.7763	C19H34N4O5	[M - H]-	Oligopeptides	Peptides	Amino acids, peptides, and analogues	Carboxylic acids and derivatives
16.23_644.2577m/z	Negative	0.000348099	0.0131174	40.9639	10.0178	1.22033	0	29.259	22.1001	15.1347	75.8512	125.28	11.1295	61.9877	172.633	42.534	11.7616	246.021	224.025	106.857	302.858	119.282	95.8966	41.2003	10.1159	1.16997	0	28.1715	20.0099	15.3226	77.5198	145.881	10.7487	70.1759	162.428	41.6731	10.8208	271.57	237.212	110.16	318.059	131.009	97.8119	C40H37O8	[M - H]-	Naphthalenes	NA	NA	Naphthalenes
24.57_747.2176m/z	Negative	0.000354084	0.0133145	5.71319	64.5051	108.664	14.0719	0	38.3998	16.5684	151.918	401.582	0	1097.75	1014.14	1424.97	1373.41	804.445	1021.04	857.936	846.114	920.542	1169.67	5.74616	65.1372	104.18	12.7196	0	34.7679	16.7741	155.261	467.617	0	1242.76	954.186	1396.13	1263.55	887.984	1081.14	884.459	888.583	1011.04	1193.03	C43H40O8S2	[M - H]-	Benzenoids	NA	NA	NA
16.23_576.2706m/z	Negative	0.000357201	0.0133745	82.7182	16.4917	5.26652	0	20.6842	25.4534	66.8242	248.064	498.52	2.94468	215.126	528.979	127.896	23.6382	818.162	831.768	395.181	1078.42	453.518	278.657	83.1955	16.6533	5.04919	0	19.9154	23.046	67.6538	253.522	580.496	2.84393	243.542	497.708	125.308	21.7473	903.125	880.729	407.398	1132.55	498.105	284.223	C22H39N7O11	[M - H]-	Oligopeptides	Peptides	Amino acids, peptides, and analogues	Carboxylic acids and derivatives
25.25_640.3445m/z	Negative	0.00035802	0.0133767	0	0	0	0	4.84849	0	0	0	0	0	0	48.6561	96.162	45.9727	91.3442	88.7866	40.4323	38.5506	0	11.7418	0	0	0	0	4.66827	0	0	0	0	0	0	45.7797	94.2157	42.2953	100.83	94.0129	41.6822	40.4856	0	11.9763	C29H51N7O5S2	[M - H]-	Peptides	Peptides	Amino acids, peptides, and analogues	Carboxylic acids and derivatives
25.25_522.3254m/z	Negative	0.000361035	0.0133923	7.46413	15.1742	10.9928	12.3906	10.3678	17.178	12.2258	14.4037	19.7855	12.5075	144.781	83.7371	164.889	114.48	151.676	62.2131	60.2494	36.4982	15.866	41.8354	7.5072	15.3229	10.5392	11.1999	9.98242	15.5533	12.3776	14.7206	23.039	12.0796	163.906	78.7869	161.552	105.322	167.427	65.8752	62.112	38.3302	17.4258	42.6709	C24H49N3O7S	[M - H]-	Dipeptides	Peptides	Amino acids, peptides, and analogues	Carboxylic acids and derivatives
24.39_741.1998m/z	Negative	0.000362609	0.0133923	0	14.5433	0	0	0	0	0	8.22094	76.4899	0	60.2168	60.6243	136.658	60.7296	39.2477	64.9271	51.1078	33.7995	44.1327	67.6332	0	14.6858	0	0	0	0	0	8.40179	89.0677	0	68.171	57.0404	133.892	55.8717	43.3235	68.749	52.6877	35.496	48.4716	68.984	C30H43N6O8PS3	[M - H]-	Biotin and derivatives	NA	NA	Biotin and derivatives
18.00_920.4205m/z	Negative	0.000362724	0.0133923	6.1019	0	0.658447	26.9396	0	3.40993	16.2979	5.10274	121.207	10.9318	120.714	11.4762	44.0877	45.3609	82.8738	138.552	93.4544	162.688	133.555	126.784	6.13712	0	0.631276	24.3508	0	3.08741	16.5002	5.215	141.138	10.5578	136.659	10.7977	43.1953	41.7324	91.4799	146.708	96.3435	170.854	146.685	129.316	NA	NA	NA	NA	NA	NA
11.59_572.2692m/z	Negative	0.000362891	0.0133923	0	0	0	0	0	0	0	0	10.7629	0	3.8932	16.9816	4.40246	0	15.2397	10.1288	11.1383	24.9819	11.2413	14.6228	0	0	0	0	0	0	0	0	12.5327	0	4.40747	15.9777	4.31335	0	16.8223	10.725	11.4826	26.2359	12.3465	14.9149	C26H43N3O9S	[M - H]-	Gamma-glutamyl peptides	Peptides	Amino acids, peptides, and analogues	Carboxylic acids and derivatives
24.35_584.2826m/z	Negative	0.000362934	0.0133923	0	0	0	0	0	0	0	0	0	0	26.1964	16.042	0	7.12062	3.23411	12.4518	10.3811	14.1115	16.1136	0	0	0	0	0	0	0	0	0	0	0	29.6567	15.0937	0	6.55102	3.56996	13.1848	10.702	14.8198	17.6978	0	C22H39N11O8	[M - H]-	Peptides	Peptides	Amino acids, peptides, and analogues	Carboxylic acids and derivatives
4.59_483.8832m/z	Negative	0.000363003	0.0133923	0	11.6084	13.4829	19.7679	40.343	10.5827	15.2078	20.5298	3.64451	52.5704	136.929	113.711	117.192	103.46	126.586	90.1625	130.062	98.2605	75.8755	157.751	0	11.7222	12.9265	17.8682	38.8435	9.58179	15.3966	20.9814	4.2438	50.7717	155.016	106.988	114.82	95.1842	139.731	95.4698	134.083	103.193	83.3351	160.902	C13H13NO5P2S5	[M - H]-	Organic thiophosphoric acids and derivatives	NA	NA	Organic thiophosphoric acids and derivatives
23.87_566.3073n	Negative	0.00038425	0.014117	0	0	0	0	0	0	0	0	2.26018	0	13.0123	11.1913	18.1711	8.68626	10.0225	7.23299	9.31192	20.5833	0	6.95419	0	0	0	0	0	0	0	0	2.63184	0	14.7312	10.5297	17.8033	7.99142	11.0633	7.65875	9.59979	21.6164	0	7.09308	C23H46N6O8S	[M - H]-	Glucuronides	Sugar acids and derivatives	Carbohydrates and carbohydrate conjugates	Organooxygen compounds
16.61_515.8965m/z	Negative	0.00039386	0.0143413	16.0889	30.5093	42.1567	67.7078	13.1421	45.5952	11.6328	7.902	0	46.3362	7.41553	23.6334	23.7956	32.7866	4.35019	12.4588	7.78861	3.94697	0	21.0982	16.1817	30.8082	40.4171	61.2011	12.6536	41.2828	11.7772	8.07584	0	44.7509	8.39508	22.2363	23.314	30.1639	4.80194	13.1922	8.02939	4.14508	0	21.5195	NA	NA	NA	NA	NA	NA
24.05_628.3077m/z	Negative	0.000394483	0.0143413	0	0	0	0	0	0	0	0	0	0	0	63.2516	34.5545	12.8055	96.2713	202.781	247.83	32.7978	0	28.4478	0	0	0	0	0	0	0	0	0	0	0	59.5124	33.8551	11.7811	106.269	214.718	255.491	34.4441	0	29.0159	C33H47N3O7S	[M - H]-	N-acyl-alpha amino acids and derivatives	Amino acids and derivatives	Amino acids, peptides, and analogues	Carboxylic acids and derivatives
15.42_345.1896n	Negative	0.000399445	0.0144638	54.4818	4.06427	0.904369	5.26889	21.1091	3.18439	4.86561	76.0185	301.583	1.43479	96.0818	48.8568	39.9494	48.067	253.552	239.79	245.435	284.94	345.653	44.1858	54.7962	4.1041	0.86705	4.76256	20.3245	2.88321	4.92602	77.6908	351.175	1.3857	108.774	45.9685	39.1409	44.222	279.883	253.905	253.022	299.242	379.635	45.0683	C11H23N9O4	[M - H]-	Peptides	Peptides	Amino acids, peptides, and analogues	Carboxylic acids and derivatives
23.69_789.2069m/z	Negative	0.000404643	0.014622	0	0	0	0	0	0	0	0	0	0	0	72.141	36.8837	0	46.6927	94.7783	75.8523	63.0898	4.39961	33.4852	0	0	0	0	0	0	0	0	0	0	0	67.8763	36.1372	0	51.5416	100.357	78.1972	66.2566	4.83215	34.154	C47H38N2O6S2	[M - H]-	1-hydroxy-2-unsubstituted benzenoids	NA	1-hydroxy-2-unsubstituted benzenoids	Phenols
19.11_756.3347m/z	Negative	0.000406174	0.0146472	46.3049	5.80718	1.90417	0.0824441	15.0004	0	13.6807	31.3592	0	2.90811	59.5906	122.368	33.0179	9.3828	82.1088	2.78282	39.3344	35.7376	5.44819	21.8531	46.5721	5.86409	1.82559	0.0745213	14.4429	0	13.8505	32.0491	0	2.80861	67.4621	115.134	32.3496	8.63225	90.6355	2.94662	40.5504	37.5314	5.98382	22.2896	C25H43N17O11	[M - H]-	Oligopeptides	Peptides	Amino acids, peptides, and analogues	Carboxylic acids and derivatives
23.06_679.2305m/z	Negative	0.000419195	0.0149939	0	152.196	301.996	0	0	0	0	13.3641	477.145	16.6834	60.0427	234.198	3123.2	96.111	1560.84	932.497	72.4995	136.322	3047.17	2332.78	0	153.688	289.534	0	0	0	0	13.6581	555.605	16.1125	67.974	220.353	3059.99	88.4229	1722.92	987.388	74.7408	143.164	3346.75	2379.37	C35H40N2O8S2	[M - H]-	Steroids and steroid derivatives	NA	NA	Steroids and steroid derivatives
4.85_304.1198n	Negative	0.000436655	0.0155238	394.382	16.2314	35.3429	27.3691	74.2327	14.2967	22.2793	67.995	331.743	0	433.556	166.456	285.599	376.39	477.87	200.626	396.528	179.689	438.547	15.989	396.658	16.3905	33.8844	24.7389	71.4735	12.9445	22.5559	69.4908	386.294	0	490.826	156.616	279.819	346.281	527.495	212.435	408.786	188.709	481.662	16.3084	C11H20N4O6	[M - H]-	Oligopeptides	Peptides	Amino acids, peptides, and analogues	Carboxylic acids and derivatives
20.00_457.2450m/z	Negative	0.000441388	0.0156288	351.345	121.384	200.836	0	334.127	74.1498	211.895	282.213	120.402	51.584	452.43	1489.8	1467.36	20.5982	1380.81	778.519	1628.87	474.913	280.788	742.055	353.373	122.574	192.549	0	321.708	67.1366	214.525	288.421	140.2	49.8191	512.193	1401.73	1437.66	18.9505	1524.2	824.345	1679.22	498.75	308.393	756.876	C22H38N2O6S	[M - H]-	Oligopeptides	Peptides	Amino acids, peptides, and analogues	Carboxylic acids and derivatives
17.71_452.2244n	Negative	0.00044968	0.0158905	621.14	30.0564	46.0146	10.9166	182.878	49.9115	107.435	317.305	1363.71	40.4605	678.652	431.892	195.624	59.4102	2165.84	2254.32	1699.28	1863.47	1790.11	559.071	624.724	30.3509	44.1158	9.86754	176.08	45.1908	108.769	324.285	1587.96	39.0762	768.298	406.36	191.665	54.6578	2390.75	2387.02	1751.81	1957	1966.11	570.237	C19H37N2O8P	[M - H]-	Monosaccharide phosphates	Monosaccharides	Carbohydrates and carbohydrate conjugates	Organooxygen compounds
25.11_799.2106m/z	Negative	0.000455651	0.0160371	102.141	189.109	1020.74	543.971	917.176	944.238	490.209	950.16	763.182	617.182	3163.6	2871.58	2347.73	2579.97	2595.83	2520.8	2572.75	1771.5	2203.05	2166.54	102.73	190.962	978.622	491.696	883.086	854.931	496.295	971.062	888.678	596.066	3581.49	2701.83	2300.21	2373.6	2865.39	2669.18	2652.29	1860.42	2419.64	2209.81	C31H36N12O12S	[M - H]-	Oligopeptides	Peptides	Amino acids, peptides, and analogues	Carboxylic acids and derivatives
8.05_414.1989m/z	Negative	0.000461644	0.0162156	68.5414	0	0	0	4.07192	1.08264	1.61228	12.3473	2.75411	0	40.9001	15.4084	20.5848	5.33477	75.6209	61.2048	45.051	40.338	9.26844	37.6471	68.9369	0	0	0	3.92057	0.98024	1.63229	12.6189	3.20699	0	46.3028	14.4975	20.1681	4.90803	83.4738	64.8075	46.4437	42.3627	10.1797	38.399	C17H29N5O7	[M - H]-	Oligopeptides	Peptides	Amino acids, peptides, and analogues	Carboxylic acids and derivatives
17.71_384.2371n	Negative	0.000467899	0.0163383	1662.23	138.813	161.547	55.1091	455.749	175.409	287.084	807.697	4395.93	141.248	1867.32	1110.62	522.073	296.75	6091.15	6271.41	4750.53	5582.24	5586.92	1382.51	1671.82	140.173	154.881	49.8132	438.809	158.819	290.648	825.465	5118.78	136.415	2113.98	1044.97	511.507	273.012	6723.69	6640.57	4897.39	5862.43	6136.19	1410.12	C18H32N4O5	[M - H]-	Dipeptides	Peptides	Amino acids, peptides, and analogues	Carboxylic acids and derivatives
24.59_815.2055m/z	Negative	0.00046885	0.0163383	0	33.9009	56.143	4.44279	0	28.1632	5.69384	76.5848	254.125	0	543.391	504.665	676.962	711.411	373.605	486.115	385.196	368.07	381.916	574.585	0	34.2331	53.8262	4.01584	0	25.4995	5.76453	78.2696	295.912	0	615.17	474.831	663.26	654.503	412.403	514.729	397.104	386.544	419.464	586.061	C45H40N2O7S3	[M - H]-	Steroids and steroid derivatives	NA	NA	Steroids and steroid derivatives
24.49_506.3478m/z	Negative	0.000478264	0.0166006	0	0	0	0	0	0	0	0	0	0	0	820.673	41.9993	29.0532	227.851	1278.31	738.492	1060.71	0	71.4877	0	0	0	0	0	0	0	0	0	0	0	772.158	41.1492	26.7292	251.512	1353.55	761.321	1113.95	0	72.9154	C23H49N5O5S	[M - H]-	Dipeptides	Peptides	Amino acids, peptides, and analogues	Carboxylic acids and derivatives
18.28_511.2881m/z	Negative	0.000484866	0.0167724	395.173	66.1054	107.743	60.5739	116.456	171.561	170.492	448.35	1208.74	72.0279	534.439	853.096	319.415	222.532	825.143	1168.68	784.298	1545.63	1037.25	380.052	397.453	66.7531	103.297	54.7528	112.128	155.334	172.609	458.213	1407.5	69.5635	605.036	802.664	312.95	204.731	910.831	1237.47	808.544	1623.21	1139.23	387.642	C19H36N12O5	[M - H]-	Oligopeptides	Peptides	Amino acids, peptides, and analogues	Carboxylic acids and derivatives
15.12_396.1629n	Negative	0.000486013	0.0167724	390.114	858.521	657.739	170.007	274.578	353.463	335.738	391.009	6.21234	572.173	31.9208	326.38	146.021	45.1003	2.3737	24.7134	144.89	29.9372	2.83011	34.6111	392.365	866.934	630.597	153.669	264.372	320.032	339.906	399.611	7.23388	552.596	36.1374	307.085	143.066	41.4926	2.6202	26.1682	149.369	31.4399	3.10835	35.3024	C14H28N4O7S	[M - H]-	Gamma-glutamyl peptides	Peptides	Amino acids, peptides, and analogues	Carboxylic acids and derivatives
23.64_695.2255m/z	Negative	0.00048621	0.0167724	0	0	0	0	0	0	0	0	0	0	3.51627	1.96667	0	4.70448	8.82515	2.57032	3.17631	2.55786	7.47884	0	0	0	0	0	0	0	0	0	0	0	3.98074	1.8504	0	4.32816	9.74161	2.72162	3.27451	2.68625	8.21411	0	C30H36N10O6S2	[M - H]-	Peptides	Peptides	Amino acids, peptides, and analogues	Carboxylic acids and derivatives
4.62_611.0444m/z	Negative	0.000488202	0.01678	3.69508	5.82328	1.66992	0	0.890277	5.18049	3.71912	20.0547	23.4276	9.07101	18.079	155.252	9.91432	2.44596	121.758	32.3514	11.9165	116.864	117.879	15.269	3.7164	5.88034	1.60101	0	0.857186	4.69052	3.76529	20.4959	27.2799	8.76065	20.4671	146.074	9.71365	2.25031	134.402	34.2557	12.2849	122.729	129.468	15.5739	NA	NA	NA	NA	NA	NA
21.71_619.2673n	Negative	0.000492632	0.0168993	1865.85	1656.37	1548.4	92.2761	1162.53	1516.21	2803.52	3569.94	1444.13	3276.26	2313.78	3767.66	5550.74	123.697	2772.11	3742.06	8084.87	4439.3	1800.07	6740.08	1876.62	1672.6	1484.5	83.4084	1119.32	1372.81	2838.32	3648.47	1681.6	3164.16	2619.42	3544.93	5438.39	113.802	3059.98	3962.34	8334.81	4662.12	1977.04	6874.69	C32H37N5O8	[M - H]-	Ergopeptines	Ergopeptines	Lysergic acids and derivatives	Ergoline and derivatives
19.68_554.3187m/z	Negative	0.000496044	0.0169832	42.1633	0	0	0	0	0	1.38982	8.6352	70.3576	0	47.1239	41.7919	20.5208	16.8666	34.8012	24.1967	44.6414	32.3405	73.2454	11.6055	42.4066	0	0	0	0	0	1.40707	8.82516	81.9271	0	53.3487	39.3213	20.1055	15.5174	38.4152	25.621	46.0215	33.9638	80.4464	11.8373	C18H37N17O4	[M - H]-	Alpha amino acid amides	Amino acids and derivatives	Amino acids, peptides, and analogues	Carboxylic acids and derivatives
15.85_486.2553m/z	Negative	0.000508747	0.0173171	47.2721	2.53541	1.3659	0	7.83756	8.96121	9.46635	21.0349	129.652	3.09308	52.0027	34.0591	12.4484	1.12977	97.9602	139.266	95.0096	126.744	119.584	35.8523	47.5449	2.56025	1.30954	0	7.54624	8.11365	9.58387	21.4976	150.972	2.98726	58.872	32.0457	12.1965	1.0394	108.133	147.463	97.9468	133.106	131.341	36.5684	C16H37N7O10	[M - H]-	Oligopeptides	Peptides	Amino acids, peptides, and analogues	Carboxylic acids and derivatives
23.06_815.2064m/z	Negative	0.000511506	0.0173774	0	51.6081	105.983	0	0	0	0	0	200.947	0	18.9412	95.8247	667.637	24.626	576.643	395.126	14.4657	27.6578	609.898	456.496	0	52.1138	101.61	0	0	0	0	0	233.991	0	21.4433	90.1599	654.124	22.6561	636.525	418.385	14.9129	29.0461	669.859	465.613	C35H40N6O13S2	[M - H]-	Oligopeptides	Peptides	Amino acids, peptides, and analogues	Carboxylic acids and derivatives
11.03_657.0207m/z	Negative	0.000515749	0.0174699	85.8567	0	0	0	2.36492	0	1.57735	0	92.1863	0	103.08	34.422	102.582	221.429	83.455	62.6615	116.011	10.6229	115.795	3.66104	86.3521	0	0	0	2.27702	0	1.59693	0	107.345	0	116.697	32.3871	100.506	203.717	92.1215	66.35	119.598	11.1561	127.179	3.73415	C16H18N8O17S2	[M - H]-	Peptides	Peptides	Amino acids, peptides, and analogues	Carboxylic acids and derivatives
17.75_723.3088n	Negative	0.000516263	0.0174699	371.624	1179.66	595.099	53.3372	1122.53	2406.07	2484.59	4674.88	2893.27	798.219	1435.34	5177.55	2655.75	101.211	4657.14	5954.82	4207.63	6040.82	3175.48	5180.94	373.769	1191.22	570.542	48.2115	1080.81	2178.5	2515.44	4777.72	3369.03	770.908	1624.94	4871.47	2602	93.1145	5140.76	6305.34	4337.71	6344.03	3487.68	5284.41	C31H45N7O13	[M - H]-	Oligopeptides	Peptides	Amino acids, peptides, and analogues	Carboxylic acids and derivatives
25.05_589.2303m/z	Negative	0.000518187	0.0174699	0	0	37.0657	12.6832	9.92226	25.7446	19.327	28.2854	37.5218	14.9157	337.393	325.202	224.741	211.075	228.649	175.748	223.934	191.38	189.903	140.572	0	0	35.5362	11.4644	9.55347	23.3096	19.567	28.9077	43.6918	14.4054	381.96	305.977	220.192	194.191	252.393	186.094	230.857	200.986	208.574	143.379	C19H38N6O15	[M - H]-	Aminocyclitol glycosides	Aminosaccharides	Carbohydrates and carbohydrate conjugates	Organooxygen compounds
13.53_611.1750n	Negative	0.000519247	0.0174699	161.591	13.6764	26.3145	13.9079	82.0252	41.6143	51.9097	42.6805	12.7318	17.0781	119.489	249.434	166.983	50.2033	196.831	192.296	112.199	192.057	80.9056	105.906	162.523	13.8104	25.2286	12.5713	78.9764	37.6784	52.5541	43.6194	14.8254	16.4938	135.273	234.689	163.603	46.1874	217.271	203.615	115.667	201.697	88.8598	108.021	C17H33N5O19	[M - H]-	Aminocyclitol glycosides	Aminosaccharides	Carbohydrates and carbohydrate conjugates	Organooxygen compounds
23.08_611.2425m/z	Negative	0.000519561	0.0174699	0	201.227	381.545	0	0	0	0	46.6706	604.175	18.0945	70.2695	315.237	5507.33	153.086	2046.69	1184.14	89.9146	197.959	4940.06	4143.09	0	203.199	365.801	0	0	0	0	47.6973	703.524	17.4754	79.5517	296.601	5395.86	140.841	2259.23	1253.84	92.6943	207.895	5425.74	4225.84	C32H40N2O8S	[M - H]-	Bile acids, alcohols and derivatives	NA	Bile acids, alcohols and derivatives	Steroids and steroid derivatives
17.75_766.2657m/z	Negative	0.000520212	0.0174699	55.4384	139.301	60.1125	7.0122	122.804	309.108	298.233	522.641	253.486	106.129	179.182	692.159	315.406	19.0074	523.634	658.458	469.47	616.648	299.302	628.718	55.7583	140.666	57.632	6.33834	118.24	279.873	301.936	534.139	295.168	102.498	202.851	651.241	309.022	17.4869	578.012	697.217	483.984	647.6	328.727	641.274	C26H37N15O13	[M - H]-	Oligopeptides	Peptides	Amino acids, peptides, and analogues	Carboxylic acids and derivatives
6.38_433.1911m/z	Negative	0.00052307	0.0174699	11.8446	0	0	0	1.05325	0	1.46549	5.17739	46.3754	0	19.9582	7.52118	8.84371	17.4507	22.8921	11.9018	9.42779	16.7131	38.9725	3.2656	11.9129	0	0	0	1.0141	0	1.48369	5.29129	54.0012	0	22.5946	7.07655	8.66472	16.0548	25.2694	12.6024	9.71924	17.552	42.8041	3.33083	NA	NA	NA	NA	NA	NA
23.54_649.3568m/z	Negative	0.00052312	0.0174699	0	0	0	0	2.59562	2.36845	0	2.80475	0	0	1.61431	14.7735	7.08446	8.56993	7.34188	9.26061	3.41366	6.35134	5.16072	0	0	0	0	0	2.49915	2.14444	0	2.86646	0	0	1.82755	13.9001	6.94107	7.8844	8.10431	9.80572	3.51919	6.67014	5.66809	0	C19H50N14O11	[M - H]-	Alpha amino acids and derivatives	Amino acids and derivatives	Amino acids, peptides, and analogues	Carboxylic acids and derivatives
22.91_519.3805m/z	Negative	0.000523332	0.0174699	0	0	0	0	0	0	0	0	0	0	40.0575	64.6495	169.731	0	8.08812	148.466	0	65.415	83.0251	7.51857	0	0	0	0	0	0	0	0	0	0	45.3489	60.8276	166.295	0	8.92804	157.205	0	68.6985	91.1876	7.66873	C30H52N2O5	[M - H]-	Steroids and steroid derivatives	NA	NA	Steroids and steroid derivatives
24.40_313.2382m/z	Negative	0.000524158	0.0174699	366.183	1528.69	1025.6	1115.82	2903.91	1045.89	1209.89	2056.62	1314.28	829.333	2048.97	2116.53	3210.07	1553.25	3162.7	2875.84	3446.18	4037.01	3333.32	3789.53	368.296	1543.67	983.277	1008.59	2795.97	946.968	1224.91	2101.86	1530.39	800.958	2319.63	1991.41	3145.1	1429	3491.14	3045.12	3552.72	4239.64	3661.03	3865.21	C14H30N6O2	[M - H]-	Alpha amino acids and derivatives	Amino acids and derivatives	Amino acids, peptides, and analogues	Carboxylic acids and derivatives
23.48_564.3655m/z	Negative	0.000532863	0.0177265	0	0	0	0	0	0	0	0	0	0	179.553	113.833	5.63181	16.3266	291.381	80.9258	61.8368	87.677	0	0	0	0	0	0	0	0	0	0	0	0	203.271	107.104	5.51782	15.0206	321.639	85.6894	63.7485	92.0778	0	0	C30H51N3O7	[M - H]-	Alpha amino acids and derivatives	Amino acids and derivatives	Amino acids, peptides, and analogues	Carboxylic acids and derivatives
19.26_778.3004m/z	Negative	0.000534347	0.0177423	159.87	52.9559	62.9368	4.20352	118.073	39.3958	58.5249	262.021	90.7134	55.1978	239.609	549.311	172.98	20.53	391.495	378.19	190.458	325.736	143.438	250.881	160.793	53.4748	60.3397	3.79957	113.685	35.6697	59.2515	267.786	105.63	53.3092	271.26	516.837	169.479	18.8877	432.15	400.451	196.346	342.086	157.54	255.892	C32H49N3O19	[M - H]-	Amino acids and derivatives	Amino acids and derivatives	Amino acids, peptides, and analogues	Carboxylic acids and derivatives
19.11_557.2587m/z	Negative	0.000539016	0.0178636	209.16	1.60119	0	0	12.5896	3.45365	2.1963	12.0419	126.034	2.85308	248.592	23.5206	4.90737	3.7741	343.185	93.8947	75.8529	213.391	163.883	6.18748	210.367	1.61688	0	0	12.1217	3.127	2.22357	12.3068	146.758	2.75547	281.43	22.1301	4.80804	3.47221	378.824	99.4217	78.1978	224.102	179.995	6.31105	C27H38N6O5S	[M - H]-	Oligopeptides	Peptides	Amino acids, peptides, and analogues	Carboxylic acids and derivatives
13.02_594.1734m/z	Negative	0.000541781	0.017909	133.408	17.2887	4.94693	0.717984	34.3567	30.8511	32.1247	60.7019	149.444	16.1114	155.379	190.443	54.2324	2.58686	193.551	201.156	120.123	269.557	133.651	127.552	134.178	17.4581	4.7428	0.648987	33.0797	27.9332	32.5235	62.0373	174.018	15.5602	175.904	179.185	53.1347	2.37993	213.651	212.996	123.836	283.087	146.791	130.1	C17H29N11O11S	[M - H]-	Oligopeptides	Peptides	Amino acids, peptides, and analogues	Carboxylic acids and derivatives
5.41_388.2002n	Negative	0.000546142	0.0179982	97.2133	10.5902	11.2945	4.15158	21.4008	16.4182	21.943	72.5185	92.9025	22.2494	208.939	88.5422	82.4276	28.789	208.273	193.994	116.492	106.779	68.924	123.146	97.7742	10.6939	10.8284	3.75262	20.6054	14.8653	22.2155	74.1138	108.179	21.4882	236.539	83.3079	80.7592	26.4861	229.902	205.413	120.093	112.139	75.7002	125.605	NA	NA	NA	NA	NA	NA
18.91_397.2451m/z	Negative	0.000548358	0.0180374	66.011	0	0	0	7.61783	0	2.11377	16.6954	107.33	0	73.4981	10.9778	15.6714	6.3745	122.246	62.2852	79.5518	87.2119	132.155	4.31963	66.3919	0	0	0	7.33469	0	2.14001	17.0627	124.979	0	83.2068	10.3289	15.3542	5.86459	134.941	65.9515	82.0111	91.5894	145.147	4.4059	C19H34N4O5	[M - H]-	Oligopeptides	Peptides	Amino acids, peptides, and analogues	Carboxylic acids and derivatives
23.69_809.1875m/z	Negative	0.000568608	0.0186686	0	0	0	0	0	0	0	0	0	0	0	158.123	5.08865	0	47.7596	153.387	70.4917	65.7085	10.8471	26.1522	0	0	0	0	0	0	0	0	0	0	0	148.775	4.98566	0	52.7193	162.415	72.6709	69.0066	11.9135	26.6745	C35H38O22	[M - H]-	Flavonoid O-glycosides	Flavonoid O-glycosides	Flavonoid glycosides	Flavonoids
24.39_748.2209m/z	Negative	0.000569789	0.0186725	0	43.6227	3.20779	0	0	0	5.057	44.1699	185.749	1.42673	133.067	156.581	292.441	132.066	93.2443	124.323	114.671	110.906	147.334	162.277	0	44.0501	3.07542	0	0	0	5.11978	45.1416	216.293	1.37792	150.645	147.324	286.522	121.502	102.927	131.641	118.216	116.473	161.819	165.518	NA	NA	NA	NA	NA	NA
25.57_420.3070n	Negative	0.000575573	0.018827	35.296	13.2329	10.6445	5.02499	8.92	7.70221	13.896	10.9822	0.805809	4.67544	45.7075	47.7929	24.852	55.993	33.6191	39.6156	30.5212	45.8536	35.9056	21.4662	35.4997	13.3626	10.2053	4.54209	8.58846	6.97372	14.0685	11.2238	0.938314	4.51547	51.7452	44.9676	24.349	51.514	37.1103	41.9475	31.4647	48.1552	39.4357	21.8949	C23H40N4O3	[M - H2O - H]-	Alpha amino acids and derivatives	Amino acids and derivatives	Amino acids, peptides, and analogues	Carboxylic acids and derivatives
11.50_475.1758m/z	Negative	0.000577065	0.0188408	34.9501	3.40309	2.05175	8.22041	10.418	1.79713	3.96949	8.1902	38.977	2.52866	47.5002	16.0364	31.4708	14.6383	46.8657	27.2709	28.2309	38.8079	43.4888	16.6018	35.1518	3.43644	1.96709	7.43044	10.0307	1.62715	4.01877	8.37037	45.3862	2.44214	53.7747	15.0884	30.8338	13.4674	51.7325	28.8762	29.1036	40.7558	47.7643	16.9334	C24H24N6O5	[M - H]-	Alpha amino acids and derivatives	Amino acids and derivatives	Amino acids, peptides, and analogues	Carboxylic acids and derivatives
24.85_436.2845n	Negative	0.000585113	0.0190099	8.23821	241.472	455.83	54.7575	80.6014	63.3846	127.776	371.191	2873.71	59.5953	1581.94	1570.91	2482.05	1303.32	690.578	1358.77	3595.83	6476.66	1180.21	2241.01	8.28575	243.838	437.02	49.4954	77.6056	57.3896	129.362	379.357	3346.25	57.5563	1790.91	1478.05	2431.81	1199.07	762.292	1438.75	3706.99	6801.74	1296.24	2285.77	C23H38N3O5	[M - H]-	Alpha amino acids and derivatives	Amino acids and derivatives	Amino acids, peptides, and analogues	Carboxylic acids and derivatives
10.24_482.1070m/z	Negative	0.00058947	0.0190698	16.412	0	1.18571	0	0.736908	0	0	0	34.8076	0	25.3981	0.926685	21.6155	21.6703	29.8295	5.96537	18.4888	14.0545	34.9221	3.89958	16.5068	0	1.13678	0	0.709518	0	0	0	40.5312	0	28.7531	0.871903	21.178	19.9369	32.9272	6.31651	19.0603	14.7599	38.3555	3.97746	C25H17N5O6	[M - H]-	Indoles	NA	Indoles	Indoles and derivatives
23.04_522.2902n	Negative	0.000589821	0.0190698	0	297.246	533.576	0	0	0	2.3551	90.6743	829.308	44.6269	115.396	458.715	11774.8	231.752	2876.08	1616.27	158.571	291.209	9936.25	8654.69	0	300.159	511.558	0	0	0	2.38434	92.669	965.677	43.1	130.639	431.597	11536.5	213.214	3174.75	1711.41	163.473	305.826	10913.1	8827.54	C26H43N4O5P	[M - H]-	Alpha amino acid amides	Amino acids and derivatives	Amino acids, peptides, and analogues	Carboxylic acids and derivatives
20.54_710.3732m/z	Negative	0.000592015	0.0190698	155.213	26.6476	23.2724	273.447	104.155	60.7686	100.542	30.0106	22.9253	153.611	76.1668	13.4584	11.7836	41.2259	33.9951	17.2401	47.1982	12.9423	28.808	44.935	156.109	26.9087	22.3121	247.169	100.284	55.0211	101.791	30.6708	26.6951	148.356	86.228	12.6628	11.5451	37.9281	37.5254	18.2549	48.6573	13.5919	31.6403	45.8324	C25H45N17O8	[M - H]-	Oligopeptides	Peptides	Amino acids, peptides, and analogues	Carboxylic acids and derivatives
17.16_554.2228m/z	Negative	0.000594914	0.0190698	347.188	62.0281	77.7209	32.7745	153.56	36.2179	75.5751	160.725	68.1329	48.2981	404.49	548.286	196.789	55.8272	1423.16	500.86	424.594	298.203	192.756	207.585	349.192	62.6359	74.5137	29.6249	147.853	32.7923	76.5133	164.26	79.3364	46.6456	457.92	515.873	192.806	51.3615	1570.95	530.343	437.72	313.17	211.707	211.731	C19H37N7O10S	[M - H]-	Gamma-glutamyl peptides	Peptides	Amino acids, peptides, and analogues	Carboxylic acids and derivatives
22.68_627.2376m/z	Negative	0.000622772	0.0197677	0	0	0	0	0	0	0	0	0	0	3.70033	10.913	0	2.98768	0	3.01895	1.79764	2.85679	1.69055	3.63343	0	0	0	0	0	0	0	0	0	0	4.18912	10.2679	0	2.74869	0	3.19666	1.85321	3.00018	1.85675	3.70599	C22H36N12O8S	[M - H]-	Peptides	Peptides	Amino acids, peptides, and analogues	Carboxylic acids and derivatives
24.81_499.3085m/z	Negative	0.000623881	0.0197677	14.8714	7.23639	3.08321	6.18499	11.2815	3.67593	5.09033	0	7.81577	3.55935	26.9337	26.4043	25.6606	34.3865	27.2173	9.99355	11.9583	25.8492	37.44	19.5124	14.9572	7.3073	2.95598	5.59062	10.8622	3.32826	5.15352	0	9.10097	3.43757	30.4915	24.8434	25.1412	31.6358	30.0438	10.5818	12.3279	27.1466	41.1209	19.9021	C20H40N10O5	[M - H]-	Peptides	Peptides	Amino acids, peptides, and analogues	Carboxylic acids and derivatives
12.98_723.2674n	Negative	0.000626118	0.0197817	47.0279	49.9102	23.8099	2.80513	13.592	22.8082	37.1924	92.0488	100.592	12.7858	94.2695	158.75	40.8002	15.3745	141.451	180.34	136.147	182.766	97.5295	79.7125	47.2993	50.3993	22.8274	2.53556	13.0868	20.6509	37.6541	94.0737	117.133	12.3484	106.722	149.365	39.9744	14.1447	156.14	190.956	140.356	191.94	107.118	81.3046	C33H43N2O16	[M - H]-	Alpha amino acids and derivatives	Amino acids and derivatives	Amino acids, peptides, and analogues	Carboxylic acids and derivatives
25.02_657.2180m/z	Negative	0.000629253	0.0198452	0	0	39.9546	11.1839	28.5636	32.2085	12.429	28.6109	36.15	20.3927	358.836	332.782	232.478	267.027	226.932	242.307	265.823	146.455	220.498	171.261	0	0	38.3059	10.1091	27.5019	29.1622	12.5833	29.2403	42.0945	19.695	406.236	313.11	227.773	245.667	250.498	256.57	274.041	153.806	242.176	174.682	C28H38N2O16	[M - H]-	Amino acids and derivatives	Amino acids and derivatives	Amino acids, peptides, and analogues	Carboxylic acids and derivatives
4.14_112.9363m/z	Negative	0.000635679	0.0199763	638.429	195.513	48.9287	268.478	352.671	235.062	185.353	639.845	550.166	708.559	1030.65	805.734	191.6	1345.76	1700.07	680.886	1363.1	756.723	698.611	1199.05	642.113	197.428	46.9096	242.678	339.563	212.83	187.654	653.92	640.634	684.316	1166.79	758.102	187.722	1238.11	1876.61	720.966	1405.24	794.705	767.294	1222.99	H2O3S2	[M - H]-	Alkanesulfonic acids	Alkanesulfonic acids and derivatives	Organosulfonic acids and derivatives	Organic sulfonic acids and derivatives
4.91_643.2318m/z	Negative	0.000635683	0.0199763	0	0	0	0	0	0	2.19621	2.24176	6.43503	0	44.678	2.65824	2.86658	3.33595	1.94953	1.92633	9.97296	15.2884	36.9857	0	0	0	0	0	0	0	2.22347	2.29108	7.49319	0	50.5797	2.5011	2.80856	3.0691	2.15198	2.03972	10.2813	16.0558	40.6219	0	NA	NA	NA	NA	NA	NA
12.68_481.2403m/z	Negative	0.000639401	0.0200573	553.279	162.547	98.6539	1507.84	160.138	298.351	301.974	97.1113	168.669	234.921	262.91	36.8122	73.6901	355.07	48.5918	111.799	183.585	59.4585	146.662	147.688	556.472	164.14	94.5829	1362.94	154.186	270.133	305.723	99.2476	196.405	226.883	297.639	34.636	72.1986	326.667	53.6379	118.38	189.26	62.4429	161.081	150.638	C19H26N14O2	[M - H]-	Alpha amino acid amides	Amino acids and derivatives	Amino acids, peptides, and analogues	Carboxylic acids and derivatives
9.82_572.2320m/z	Negative	0.000647549	0.0202408	17.405	6.40275	4.53723	3.02859	15.1833	2.16159	10.2244	45.2835	85.3896	4.74568	48.9374	37.8057	28.2205	29.6701	39.1873	16.8976	33.3643	50.3379	83.9744	46.069	17.5055	6.46549	4.35	2.73754	14.619	1.95715	10.3513	46.2797	99.4308	4.58331	55.4017	35.5708	27.6493	27.2967	43.2568	17.8922	34.3957	52.8645	92.2302	46.9891	C20H39N5O14	[M - H]-	Oligopeptides	Peptides	Amino acids, peptides, and analogues	Carboxylic acids and derivatives
23.72_816.5755n	Negative	0.000651819	0.0203381	0	0	0	0	0	0	0	0	0	0	0	11725.5	118.017	0	583.352	13450.6	7539.02	10589.8	45.2347	226.686	0	0	0	0	0	0	0	0	0	0	0	11032.3	115.628	0	643.931	14242.3	7772.08	11121.4	49.6819	231.213	C48H80O10	[M - H]-	Diterpenoids	NA	Diterpenoids	Prenol lipids
24.98_793.1925m/z	Negative	0.000655162	0.0203385	0	0	10.7875	0	3.27369	8.15325	0	5.61685	11.5988	11.4434	90.2504	100.951	54.3091	99.2037	57.42	33.4111	41.1593	27.8247	38.2186	31.9232	0	0	10.3424	0	3.15201	7.38211	0	5.74042	13.506	11.0519	102.172	94.983	53.2099	91.2682	63.3828	35.3778	42.4317	29.2213	41.976	32.5608	C37H38N4O12S2	[M - H]-	Peptides	Peptides	Amino acids, peptides, and analogues	Carboxylic acids and derivatives
15.98_358.1985m/z	Negative	0.000655508	0.0203385	63.739	1.54016	0	0	3.90051	0.854821	0.25827	63.519	254.82	0	102.625	58.3182	42.3311	82.1969	189.026	172.246	188.593	184.295	254.735	20.3875	64.1068	1.55525	0	0	3.75553	0.773972	0.261477	64.9163	296.722	0	116.181	54.8706	41.4743	75.6218	208.656	182.385	194.423	193.546	279.779	20.7947	C16H29N3O6	[M - H]-	Dipeptides	Peptides	Amino acids, peptides, and analogues	Carboxylic acids and derivatives
13.85_815.2299m/z	Negative	0.000657608	0.0203385	0	0	0.553907	0	1.60378	0.461566	4.53458	47.3297	1.92411	1.16909	13.2858	64.2366	1.32909	1.16491	56.4892	65.2535	26.1262	101.811	10.4996	48.658	0	0	0.53105	0	1.54417	0.417911	4.59087	48.3708	2.24051	1.12909	15.0408	60.4391	1.30219	1.07173	62.3554	69.0946	26.9339	106.921	11.5318	49.6298	C42H40O17	[M - H]-	Lignans, neolignans and related compounds	NA	NA	NA
24.62_447.1657m/z	Negative	0.000670451	0.0206503	0	6.68	0	3.73621	9.43163	2.54176	4.33511	5.02602	9.05247	6.17941	0	0	0	0	0	0	0	0	0	2.29623	0	6.74545	0	3.37717	9.08107	2.30136	4.38893	5.13658	10.541	5.96799	0	0	0	0	0	0	0	0	0	2.34209	C14H33N4O8PS	[M - H]-	Alpha amino acids and derivatives	Amino acids and derivatives	Amino acids, peptides, and analogues	Carboxylic acids and derivatives
13.49_296.0985n	Negative	0.000671211	0.0206503	246.88	1373.2	1148.84	1054.13	295.28	501.784	1145.7	1194.94	2995.34	686.106	267.108	391.919	510.355	286.943	196.163	276.569	274.039	467.209	766.812	517.112	248.304	1386.66	1101.43	952.828	284.305	454.325	1159.92	1221.22	3487.89	662.631	302.392	368.75	500.025	263.99	216.534	292.849	282.511	490.66	842.2	527.44	NA	NA	NA	NA	NA	NA
18.17_372.2139m/z	Negative	0.000677605	0.0208106	3.14293	0	0	0	0	0	0	6.87551	439.322	0	38.4688	27.502	8.05846	3.20556	295.114	218.051	198.069	293.539	583.509	1.19421	3.16107	0	0	0	0	0	0	7.02676	511.563	0	43.5503	25.8762	7.89535	2.94914	325.761	230.886	204.192	308.273	640.876	1.21806	C17H31N3O6	[M - H]-	Dipeptides	Peptides	Amino acids, peptides, and analogues	Carboxylic acids and derivatives
10.59_732.3120m/z	Negative	0.000688344	0.0209684	6.10323	17.9727	1.8914	4.40696	7.46806	42.2834	49.721	75.3846	15.1947	13.7474	28.7516	68.7037	23.7243	13.1472	62.6559	88.9198	54.7148	91.8352	41.1315	73.9046	6.13845	18.1488	1.81335	3.98346	7.19048	38.2842	50.3383	77.043	17.6933	13.2771	32.5495	64.6421	23.2441	12.0956	69.1624	94.1539	56.4063	96.4448	45.1753	75.3806	C23H47N11O16	[M - H]-	Oligopeptides	Peptides	Amino acids, peptides, and analogues	Carboxylic acids and derivatives
19.41_810.4379m/z	Negative	0.000690848	0.0209684	776.188	615.216	159.978	226.801	483.793	431.681	526.31	1737.36	634.787	353.153	986.495	2602.77	769.489	387.496	1828.53	1979.58	1647.4	2106.7	770.948	1737.56	780.667	621.244	153.377	205.006	465.811	390.852	532.844	1775.58	739.17	341.07	1116.8	2448.91	753.914	356.5	2018.41	2096.11	1698.33	2212.45	846.743	1772.26	C40H65N3O14	[M - H]-	Alpha amino acids and derivatives	Amino acids and derivatives	Amino acids, peptides, and analogues	Carboxylic acids and derivatives
20.95_438.1653m/z	Negative	0.000691082	0.0209684	0	18.0425	16.6099	25.0761	15.4447	9.93764	14.4642	2.73375	9.4436	12.1245	0	0	0	2.80398	0	0	0	0	13.9398	0	0	18.2193	15.9245	22.6663	14.8707	8.99773	14.6438	2.79388	10.9965	11.7097	0	0	0	2.57968	0	0	0	0	15.3103	0	C12H26N9O7P	[M - H]-	Dipeptides	Peptides	Amino acids, peptides, and analogues	Carboxylic acids and derivatives
19.13_444.2583n	Negative	0.000702097	0.021193	253.929	146.335	169.302	161.889	447.527	305.875	373.687	310.11	722.281	196.116	509.265	215.457	379.76	194.289	1350.1	701.965	559.454	1170.02	732.903	586.139	255.395	147.769	162.316	146.331	430.893	276.945	378.327	316.932	841.051	189.406	576.536	202.72	372.073	178.747	1490.31	743.285	576.749	1228.75	804.958	597.845	C20H36N4O7	[M - H2O - H]-	Oligopeptides	Peptides	Amino acids, peptides, and analogues	Carboxylic acids and derivatives
9.27_445.2270m/z	Negative	0.000703441	0.0211972	13.5997	1.14985	0.804523	1.49868	3.2072	5.66507	4.98711	4.20046	51.6939	1.92651	15.6347	4.92233	13.8465	10.1716	34.4876	22.1365	20.47	14.4384	50.018	5.98915	13.6782	1.16112	0.771324	1.35466	3.088	5.12926	5.04902	4.29286	60.1943	1.86059	17.6999	4.63134	13.5663	9.35799	38.069	23.4395	21.1029	15.1631	54.9355	6.10877	C21H30N6O5	[M - H]-	Dipeptides	Peptides	Amino acids, peptides, and analogues	Carboxylic acids and derivatives
12.72_549.2287m/z	Negative	0.000704682	0.0211973	97.2708	57.4381	24.6839	350.99	37.5194	80.3221	81.355	15.2125	32.9665	68.4324	42.944	12.412	12.6816	40.3456	10.3727	25.2747	32.402	9.8832	26.8077	47.5575	97.8321	58.0009	23.6653	317.26	36.1249	72.7252	82.365	15.5471	38.3875	66.091	48.6166	11.6782	12.4249	37.1182	11.4499	26.7624	33.4037	10.3793	29.4432	48.5073	C23H38N2O13	[M - H]-	Alpha amino acids and derivatives	Amino acids and derivatives	Amino acids, peptides, and analogues	Carboxylic acids and derivatives
13.54_499.0550m/z	Negative	0.000705852	0.0211973	41.5419	152.741	175.916	134.004	11.6807	32.3728	136.581	145.021	347.167	100.643	44.2336	27.5924	42.6139	82.4721	9.24859	14.1096	24.2687	33.9537	80.8705	41.6247	41.7817	154.237	168.656	121.126	11.2466	29.311	138.277	148.211	404.254	97.2	50.0765	25.9612	41.7514	75.875	10.209	14.9401	25.0189	35.658	88.8212	42.456	C14H21N4O12PS	[M - H]-	Amino acids and derivatives	Amino acids and derivatives	Amino acids, peptides, and analogues	Carboxylic acids and derivatives
21.50_965.2739m/z	Negative	0.00071126	0.0213184	47.9168	0	0	0	1.75264	2.81019	0	147.876	96.7459	0	95.7197	43.3355	27.1224	126.02	107.608	183.622	74.3998	191.085	118.42	23.615	48.1933	0	0	0	1.6875	2.5444	0	151.13	112.655	0	108.364	40.7737	26.5735	115.939	118.783	194.43	76.6998	200.677	130.062	24.0867	NA	NA	NA	NA	NA	NA
24.87_389.2692m/z	Negative	0.00071238	0.0213184	0	21.1539	67.2681	4.49994	1.66989	13.6429	9.92573	41.5965	549.328	0	213.11	197.741	536.982	189.854	85.4139	262.27	653.938	1286.31	209.707	467.892	0	21.3612	64.4923	4.0675	1.60782	12.3525	10.049	42.5116	639.658	0	241.26	186.051	526.113	174.667	94.2838	277.709	674.154	1350.87	230.324	477.237	C24H38O4	[M - H]-	Dihydroxy bile acids, alcohols and derivatives	Hydroxy bile acids, alcohols and derivatives	Bile acids, alcohols and derivatives	Steroids and steroid derivatives
5.81_634.1439m/z	Negative	0.000713521	0.0213184	0	0.0159368	1.0611	12.8916	3.48368	0.013451	2.52647	0	24.8014	0.509182	0	0.882405	9.25086	38.8372	23.8472	14.1552	20.8345	3.13345	37.855	6.5684	0	0.016093	1.01731	11.6527	3.3542	0.0121787	2.55784	0	28.8797	0.49176	0	0.83024	9.06363	35.7305	26.3236	14.9884	21.4786	3.29073	41.5766	6.69958	NA	NA	NA	NA	NA	NA
6.28_487.0748m/z	Negative	0.000717162	0.0213909	3.65537	0.522981	5.4504	59.1481	7.54576	6.18775	11.7578	0.000144016	39.8141	27.2135	10.096	1.82637	7.58219	66.7182	69.2777	22.8186	45.823	3.13097	58.195	143.363	3.67647	0.528105	5.22549	53.464	7.26529	5.60251	11.9037	0.000147185	46.3611	26.2824	11.4296	1.7184	7.42873	61.3813	76.4719	24.1618	47.2396	3.28812	63.9164	146.226	C18H16N8O7S	[M - H]-	Peptides	Peptides	Amino acids, peptides, and analogues	Carboxylic acids and derivatives
18.26_633.2709m/z	Negative	0.000725496	0.0215697	31.2956	26.6829	22.2444	9.33793	22.0299	34.3837	26.9648	116.155	172.076	15.8979	41.8224	101.652	47.4336	18.9811	226.043	242.146	95.2226	244.078	209.741	56.9762	31.4762	26.9444	21.3265	8.44057	21.211	31.1317	27.2996	118.71	200.372	15.3539	47.3469	95.6426	46.4735	17.4628	249.516	256.399	98.1663	256.329	230.361	58.1142	C28H34N12O6	[M - H]-	Oligopeptides	Peptides	Amino acids, peptides, and analogues	Carboxylic acids and derivatives
18.45_893.3843m/z	Negative	0.000725608	0.0215697	0.346757	0	0	1.32577	0	0	0.0349051	0	2.13393	0	11.2328	0	15.5499	4.32271	44.4884	28.8463	0.881448	16.0818	8.16487	20.7153	0.348758	0	0	1.19836	0	0	0.0353384	0	2.48483	0	12.7166	0	15.2352	3.97693	49.1084	30.5443	0.908697	16.889	8.96759	21.1291	NA	NA	NA	NA	NA	NA
13.83_612.2742n	Negative	0.00072804	0.0216055	208.154	230.948	30.8279	1.83391	59.8002	124.254	251.461	891.124	435.797	72.18	404.722	883.215	319.791	13.7969	997.614	1104.23	708.899	1328.83	455.282	877.793	209.355	233.211	29.5558	1.65767	57.5775	112.502	254.583	910.728	507.458	69.7104	458.183	831.003	313.318	12.6933	1101.21	1169.23	730.814	1395.53	500.042	895.325	C23H32N16O5	[M - H]-	Alpha amino acids and derivatives	Amino acids and derivatives	Amino acids, peptides, and analogues	Carboxylic acids and derivatives
15.61_827.1495m/z	Negative	0.000735013	0.0217026	91.924	0	5.75275	0	24.1269	5.85926	5.19069	1.63601	10.0982	0.715016	94.285	43.8881	98.9419	44.0428	77.8115	40.2594	20.1671	10.5779	51.386	19.0671	92.4545	0	5.51537	0	23.2301	5.30508	5.25513	1.672	11.7587	0.690552	106.74	41.2935	96.9393	40.5197	85.8919	42.6292	20.7905	11.1088	56.438	19.4479	C52H28O11	[M - H]-	Benzene and substituted derivatives	NA	NA	Benzene and substituted derivatives
11.37_604.1244m/z	Negative	0.00073987	0.0217771	15.0906	0	0	0	0.901425	0	0	28.4754	20.628	0	15.4839	28.5395	13.9121	10.2034	32.9773	50.7606	37.3225	49.8341	36.9784	6.74654	15.1777	0	0	0	0.86792	0	0	29.1018	24.02	0	17.5292	26.8523	13.6306	9.3872	36.4018	53.7486	38.4763	52.3354	40.6138	6.88129	C16H23N13O11S	[M - H]-	Peptides	Peptides	Amino acids, peptides, and analogues	Carboxylic acids and derivatives
17.21_486.2358m/z	Negative	0.000740012	0.0217771	985.321	109.605	68.472	93.1998	281.064	121.283	187.985	451.143	364.662	91.575	1106.01	1569.15	506.743	190.78	3849.24	1410.54	1223.58	826.939	567.81	563.704	991.007	110.679	65.6465	84.2434	270.617	109.812	190.319	461.067	424.626	88.4418	1252.11	1476.38	496.486	175.519	4248.97	1493.57	1261.41	868.446	623.633	574.963	C20H29N11O4	[M - H]-	N-acyl-alpha amino acids and derivatives	Amino acids and derivatives	Amino acids, peptides, and analogues	Carboxylic acids and derivatives
21.52_302.1009m/z	Negative	0.0007488	0.0219608	33.564	176.657	238.559	305.733	82.4327	149.333	81.019	68.3153	38.27	175.192	34.0026	56.4476	77.3458	51.4126	35.1825	36.8776	44.7961	34.1433	31.905	81.7339	33.7577	178.388	228.714	276.352	79.3687	135.209	82.0248	69.8181	44.563	169.198	38.4942	53.1106	75.7803	47.3	38.836	39.0484	46.1809	35.8571	35.0417	83.3663	C10H18N5O4P	[M - H]-	Alpha amino acids and derivatives	Amino acids and derivatives	Amino acids, peptides, and analogues	Carboxylic acids and derivatives
19.26_643.3305n	Negative	0.000755263	0.0220417	781.212	220.488	200.417	0	331.43	131.972	149.647	1282.55	576.382	109.129	1102.86	2930.43	644.513	5.29409	1850.65	2076.11	786.891	1797.78	716.508	1123.38	785.72	222.649	192.147	0	319.111	119.49	151.505	1310.76	671.161	105.395	1248.54	2757.2	631.468	4.87061	2042.83	2198.32	811.217	1888.01	786.951	1145.81	C31H46N7O6P	[M - H]-	Oligopeptides	Peptides	Amino acids, peptides, and analogues	Carboxylic acids and derivatives
19.41_900.4061m/z	Negative	0.000762485	0.0221789	54.4089	61.2924	1.00879	4.73351	20.3923	23.9317	45.4908	198.58	55.006	15.7334	121.415	327.199	12.6686	9.2022	173.349	216.558	164.787	282.741	62.9236	228.839	54.7229	61.893	0.967163	4.27863	19.6343	21.6682	46.0556	202.948	64.0511	15.1951	137.453	307.856	12.4122	8.46609	191.351	229.305	169.882	296.932	69.1099	233.409	NA	NA	NA	NA	NA	NA
20.27_709.4028n	Negative	0.00076529	0.0221924	495.081	517.305	108.534	15.9006	484.46	33.2454	185.954	1377.6	844.469	265.537	1104.5	1491.58	445.835	199.751	1797.53	594.958	729.582	2283.73	905.876	1093.74	497.938	522.374	104.055	14.3726	466.453	30.101	188.263	1407.91	983.331	256.452	1250.39	1403.4	436.811	183.772	1984.2	629.979	752.136	2398.36	994.936	1115.58	C19H47N23O7	[M - H]-	Oligopeptides	Peptides	Amino acids, peptides, and analogues	Carboxylic acids and derivatives
16.72_546.2432n	Negative	0.000765471	0.0221924	108.632	102.893	66.4462	56.0724	101.994	68.8395	90.513	584.783	182.784	59.4987	132.453	516.023	140.748	121.149	417.776	225.451	338.138	686.588	214.326	151.406	109.259	103.901	63.7043	50.6839	98.2033	62.3286	91.6367	597.647	212.841	57.463	149.95	485.517	137.899	111.458	461.16	238.721	348.592	721.05	235.398	154.43	C25H34N6O8	[M - H]-	Oligopeptides	Peptides	Amino acids, peptides, and analogues	Carboxylic acids and derivatives
16.87_731.2354m/z	Negative	0.000773439	0.0223865	19.4563	7.27966	8.59926	1.17104	75.1722	1.56947	12.2716	35.3497	1.60183	10.1269	31.0027	146.023	65.5908	10.0558	123.821	53.0821	39.2966	48.7359	9.34393	89.4257	19.5686	7.35099	8.24442	1.0585	72.3781	1.42103	12.424	36.1273	1.86523	9.78037	35.098	137.391	64.2632	9.25137	136.679	56.2067	40.5114	51.1821	10.2626	91.2118	C29H36N10O13	[M - H]-	Oligopeptides	Peptides	Amino acids, peptides, and analogues	Carboxylic acids and derivatives
21.44_849.2760m/z	Negative	0.000785179	0.0226586	0	0	0	0	0	0	0	25.5889	15.4278	0	13.6231	4.43343	1.77045	37.7642	23.8606	52.8888	7.69868	46.8503	17.5393	2.09413	0	0	0	0	0	0	0	26.1519	17.9647	0	15.4226	4.17134	1.73462	34.7434	26.3384	56.0021	7.93668	49.2019	19.2636	2.13596	C47H46O15	[M - H]-	Hexacarboxylic acids and derivatives	NA	Hexacarboxylic acids and derivatives	Carboxylic acids and derivatives
21.42_489.2173m/z	Negative	0.000800586	0.0230585	1219.75	25.2567	36.4409	5.59866	51.4843	19.1458	58.2173	149.235	214.832	37.1398	862.976	404.077	459.365	136.058	260.73	203.628	591.519	375.694	569.446	87.1622	1226.79	25.5042	34.9372	5.06064	49.5707	17.335	58.9401	152.518	250.158	35.8691	976.97	380.189	450.067	125.174	287.806	215.614	609.806	394.551	625.43	88.903	C17H34N10O3S2	[M - H]-	Dipeptides	Peptides	Amino acids, peptides, and analogues	Carboxylic acids and derivatives
24.29_651.2790m/z	Negative	0.000810384	0.0232645	0	0	0	0	0	0	0	0	0	0	45.0496	2.75185	2.37251	8.59812	0	16.6685	9.13389	16.4979	26.2169	0	0	0	0	0	0	0	0	0	0	0	51.0004	2.58917	2.32449	7.91034	0	17.6497	9.41626	17.326	28.7944	0	C30H40N10O5S	[M - H]-	Cyclic peptides	Peptides	Amino acids, peptides, and analogues	Carboxylic acids and derivatives
21.56_757.4021n	Negative	0.000812126	0.0232765	559.456	139.314	196.539	21.6228	2253.9	894.315	872.209	7798.4	1092.31	807.879	1380.14	3579.81	924.499	29.6625	10401.9	8612.81	3867.01	12567	2074.55	10424.2	562.685	140.679	188.429	19.5449	2170.13	809.73	883.038	7969.95	1271.92	780.238	1562.45	3368.18	905.787	27.2897	11482	9119.79	3986.56	13197.8	2278.51	10632.4	C32H55N9O12	[M - H]-	Oligopeptides	Peptides	Amino acids, peptides, and analogues	Carboxylic acids and derivatives
16.57_747.2350m/z	Negative	0.000815831	0.0233447	13.869	0.87419	0.414389	0	1.17548	0	0.300536	0.0959851	13.6554	0	22.6815	13.9136	2.81653	4.78999	25.1524	1.22242	2.45619	1.17555	16.1264	1.16033	13.9491	0.882757	0.397289	0	1.13179	0	0.304267	0.0980967	15.9008	0	25.6776	13.0911	2.75952	4.40683	27.7643	1.29437	2.53212	1.23456	17.7119	1.1835	C32H40N6O13S	[M - H]-	Peptides	Peptides	Amino acids, peptides, and analogues	Carboxylic acids and derivatives
11.41_530.1274m/z	Negative	0.000837937	0.0238609	8.63576	0.934447	0.829009	0	0	0	0	26.2307	32.4256	0	9.06183	38.6681	28.0688	5.28023	19.4746	29.4429	23.0532	38.3074	46.4306	13.2484	8.68559	0.943604	0.7948	0	0	0	0	26.8077	37.7576	0	10.2588	36.3822	27.5007	4.85785	21.497	31.176	23.7659	40.2302	50.9953	13.513	C27H21N3O9	[M - H]-	Alpha amino acids and derivatives	Amino acids and derivatives	Amino acids, peptides, and analogues	Carboxylic acids and derivatives
15.27_543.2118m/z	Negative	0.000848714	0.0241287	218.048	42.197	19.4919	4.17194	15.3527	2.26784	15.9726	32.0905	279.834	4.26583	240.958	155.419	196.591	87.4941	190.472	95.2724	101.139	176.549	249.883	106.739	219.306	42.6105	18.6876	3.77102	14.7821	2.05334	16.1709	32.7965	325.849	4.11987	272.787	146.231	192.612	80.4953	210.251	100.88	104.265	185.41	274.45	108.871	C19H32N10O7S	[M - H]-	Oligopeptides	Peptides	Amino acids, peptides, and analogues	Carboxylic acids and derivatives
15.59_895.1383m/z	Negative	0.000850247	0.0241333	27.8622	0	0	0	5.97209	3.39932	0	0	1.57775	0	40.4848	12.0443	41.0388	7.26698	29.3027	4.46301	3.51291	5.29462	8.96165	1.42108	28.023	0	0	0	5.75011	3.07781	0	0	1.8372	0	45.8326	11.3323	40.2082	6.68568	32.3457	4.72572	3.62151	5.56038	9.84271	1.44946	NA	NA	NA	NA	NA	NA
4.89_684.2312n	Negative	0.000852965	0.0241519	24.8197	0	0	1.62109	19.4283	4.71582	3.33036	21.2626	82.5367	0	105.953	17.6747	10.3517	15.5761	27.3728	31.5857	19.3274	52.8687	83.9187	8.85632	24.963	0	0	1.46531	18.7061	4.26979	3.3717	21.7304	96.1089	0	119.949	16.6298	10.1422	14.3301	30.2154	33.445	19.9249	55.5224	92.1691	9.0332	C24H44O22	[M - H]-	Oligosaccharides	Oligosaccharides	Carbohydrates and carbohydrate conjugates	Organooxygen compounds
14.77_531.0245m/z	Negative	0.000860741	0.0243135	1.05361	11.9584	28.6653	16.8021	0.530237	12.0816	12.7028	8.94189	107.596	20.8861	0.0206603	0	17.1396	1.91778	0	3.03218	0.868832	2.30269	13.1089	15.1017	1.05969	12.0756	27.4824	15.1874	0.510529	10.9389	12.8605	9.1386	125.289	20.1715	0.0233894	0	16.7927	1.76437	0	3.21066	0.895691	2.41827	14.3977	15.4033	C13H20N6O11S3	[M - H]-	Peptides	Peptides	Amino acids, peptides, and analogues	Carboxylic acids and derivatives
24.20_614.2920m/z	Negative	0.000862443	0.0243226	0	0	0	0	0	0	0	0	0	0	106.878	7.96961	0	25.4674	21.6797	5.77398	8.27971	2.6201	23.4314	0	0	0	0	0	0	0	0	0	0	0	120.996	7.49847	0	23.4302	23.9311	6.11386	8.53567	2.75162	25.735	0	C27H46N5O7PS	[M - H]-	Biotin and derivatives	NA	NA	Biotin and derivatives
13.30_780.1907m/z	Negative	0.000869061	0.0243816	4.62316	2.51853	0	0	24.6097	11.3707	16.6006	16.2511	11.627	14.103	9.63579	21.084	7.98411	0	59.1946	85.9172	42.1089	77.4994	20.9606	50.3737	4.64984	2.54321	0	0	23.695	10.2953	16.8067	16.6086	13.5389	13.6205	10.9086	19.8376	7.82251	0	65.3418	90.9746	43.4107	81.3894	23.0214	51.3797	C30H39NO23	[M - H]-	O-glycosyl compounds	Glycosyl compounds	Carbohydrates and carbohydrate conjugates	Organooxygen compounds
11.50_453.1960m/z	Negative	0.000870078	0.0243816	167.489	0	0	0	14.5813	0	5.39578	4.85361	181.357	0.270216	135.47	47.1014	64.7557	12.8019	152.763	145.82	146.245	101.65	144.096	51.5279	168.455	0	0	0	14.0393	0	5.46276	4.96039	211.179	0.260971	153.365	44.3169	63.445	11.7778	168.627	154.403	150.766	106.752	158.263	52.5571	C16H32N5O8S	[M - H]-	Oligopeptides	Peptides	Amino acids, peptides, and analogues	Carboxylic acids and derivatives
11.37_536.1369m/z	Negative	0.000872148	0.0244007	75.1647	6.76371	6.98179	10.9217	21.3126	18.7098	21.791	99.5097	125.239	14.4711	94.45	73.6731	68.1772	40.617	102.627	152.415	112.267	137.45	131.808	55.2929	75.5984	6.82999	6.69369	9.87216	20.5204	16.9402	22.0615	101.699	145.833	13.976	106.926	69.3178	66.7972	37.368	113.285	161.387	115.738	144.349	144.766	56.3973	C18H27N5O14	[M - H]-	Glycosyl compounds	Glycosyl compounds	Carbohydrates and carbohydrate conjugates	Organooxygen compounds
18.90_379.1611m/z	Negative	0.000887162	0.024703	82.5989	125.295	114.101	11.0204	61.5217	68.4402	56.9826	85.0233	0	86.9042	0	76.0936	13.2026	0	0	0	16.341	0	0	0	83.0755	126.523	109.393	9.96135	59.235	61.9671	57.69	86.8937	0	83.9308	0	71.5952	12.9353	0	0	0	16.8462	0	0	0	C16H28O10	[M - H]-	Glucuronic acid derivatives	Sugar acids and derivatives	Carbohydrates and carbohydrate conjugates	Organooxygen compounds
13.54_363.0791m/z	Negative	0.000905457	0.0250933	47.3455	342.668	318.892	256.705	30.415	99.6214	280.959	289.207	753.285	177.087	76.9554	52.2763	98.4099	44.0526	12.3975	44.1854	69.8077	69.9778	196.683	112.053	47.6187	346.026	305.733	232.036	29.2845	90.1991	284.447	295.569	877.153	171.028	87.1207	49.1859	96.4181	40.5287	13.6849	46.7863	71.9657	73.4903	216.02	114.291	C10H17N6O7P	[M - H]-	Purine ribonucleoside monophosphates	Purine ribonucleoside monophosphates	Purine ribonucleotides	Purine nucleotides
13.53_678.1558m/z	Negative	0.00092011	0.0254193	97.6495	19.1128	27.5983	9.87154	65.6591	61.2531	33.7869	34.226	2.55832	16.1974	101.242	176.708	109.745	23.7083	113.399	128.91	77.6464	117.004	38.927	88.1051	98.213	19.3	26.4595	8.92289	63.2186	55.4597	34.2063	34.9789	2.979	15.6432	114.615	166.262	107.523	21.8118	125.176	136.498	80.0468	122.877	42.7541	89.8647	C22H25N13O13	[M - H]-	Amino acids and derivatives	Amino acids and derivatives	Amino acids, peptides, and analogues	Carboxylic acids and derivatives
11.39_477.1577m/z	Negative	0.000930035	0.0256532	17.1284	0.701304	1.87004	2.36791	4.31857	5.38531	6.75281	3.44607	29.5147	0.597848	23.7432	25.0666	22.8907	25.954	26.5628	39.9906	52.0634	34.195	14.0879	4.8769	17.2272	0.708176	1.79288	2.14036	4.15806	4.87596	6.83664	3.52188	34.368	0.577393	26.8795	23.5848	22.4274	23.8778	29.3213	42.3446	53.6729	35.9114	15.4729	4.9743	NA	NA	NA	NA	NA	NA
12.80_704.1656m/z	Negative	0.000946187	0.0260172	1.86455	0	0	0	0	2.32517	2.04031	1.81546	9.34153	3.19447	4.36428	4.0409	2.50333	0	11.8161	7.7625	11.6241	22.0048	11.3546	19.7339	1.87531	0	0	0	0	2.10526	2.06564	1.8554	10.8776	3.08517	4.94077	3.80202	2.45267	0	13.0431	8.21942	11.9834	23.1093	12.4709	20.1281	NA	NA	NA	NA	NA	NA
16.82_663.2413m/z	Negative	0.000951134	0.0261124	38.2264	20.8238	19.7903	6.29362	109.392	6.32859	20.3343	33.772	8.69036	8.37646	34.7633	193.012	74.6894	47.206	165.801	86.0004	62.8201	69.6205	30.0631	121.108	38.447	21.0279	18.9736	5.68881	105.326	5.73003	20.5867	34.5149	10.1194	8.08986	39.3553	181.602	73.1777	43.4299	183.019	91.0627	64.7621	73.115	33.0187	123.527	C20H36N14O10S	[M - H]-	Oligopeptides	Peptides	Amino acids, peptides, and analogues	Carboxylic acids and derivatives
20.48_540.0664m/z	Negative	0.000966251	0.0263875	13.5978	86.0731	40.9288	99.8994	15.4625	38.1576	29.257	20.4193	6.12329	36.9299	8.2582	12.3127	17.9278	22.3883	8.933	9.85538	8.6813	8.97147	6.09482	26.6039	13.6762	86.9165	39.2399	90.2992	14.8878	34.5486	29.6202	20.8685	7.13019	35.6663	9.34906	11.5848	17.5649	20.5974	9.86066	10.4355	8.94968	9.42178	6.69403	27.1353	C14H21N7O12P2	[M - H]-	Purine ribonucleoside monophosphates	Purine ribonucleoside monophosphates	Purine ribonucleotides	Purine nucleotides
11.84_503.1760m/z	Negative	0.000967151	0.0263875	43.1521	33.7588	69.7302	23.042	195.908	148.446	197.956	279.884	474.311	42.7752	51.1791	179.716	138.585	41.9246	676.417	1115.58	435.353	1119.63	506.555	278.646	43.4011	34.0896	66.8528	20.8277	188.626	134.406	200.413	286.041	552.306	41.3117	57.9395	169.092	135.78	38.571	746.661	1181.25	448.812	1175.83	556.356	284.211	C18H28N6O11	[M - H]-	Alpha amino acids and derivatives	Amino acids and derivatives	Amino acids, peptides, and analogues	Carboxylic acids and derivatives
13.51_448.0143n	Negative	0.000978134	0.0266458	17.764	121.575	111.46	80.7973	2.07996	7.10441	85.8497	97.7706	249.232	69.9931	8.78219	9.51945	17.6741	41.1732	1.40681	4.01649	6.92562	2.77406	30.9949	18.5043	17.8665	122.766	106.861	73.0327	2.00265	6.43247	86.9155	99.9214	290.215	67.5983	9.94227	8.9567	17.3163	37.8797	1.5529	4.25292	7.13972	2.9133	34.0422	18.8739	C12H12N6O9S2	[M - H2O - H]-	Glycosylamines	Glycosyl compounds	Carbohydrates and carbohydrate conjugates	Organooxygen compounds
18.07_588.2704m/z	Negative	0.000980399	0.0266662	5.66411	6.59782	1.78143	0	0.662497	1.36386	4.90387	4.47922	2.62146	2.22551	6.61086	20.4604	5.93771	4.53968	11.8193	13.1464	9.83766	14.1228	3.48935	6.1158	5.69679	6.66248	1.70792	0	0.637873	1.23486	4.96475	4.57776	3.05252	2.14937	7.48412	19.2508	5.81753	4.17654	13.0467	13.9203	10.1418	14.8317	3.8324	6.23795	NA	NA	NA	NA	NA	NA
21.07_808.3735n	Negative	0.00100082	0.0271355	307.709	32.5646	7.37386	0	52.7615	1.43909	2.55517	8.19583	2.40186	0	334.693	562.862	144.863	9.47075	95.3156	26.7569	31.7473	11.3003	5.73511	5.11851	309.485	32.8837	7.06958	0	50.8004	1.30298	2.58689	8.37613	2.79681	0	378.904	529.587	141.931	8.71317	105.214	28.3319	32.7288	11.8675	6.29895	5.22073	C29H48N18O10	[M - H]-	Oligopeptides	Peptides	Amino acids, peptides, and analogues	Carboxylic acids and derivatives
17.14_502.2629n	Negative	0.00100696	0.0272205	60.0324	7.06959	3.546	0.413201	29.5346	45.3409	24.0435	52.5615	343.591	8.70051	84.1525	152.934	122.784	10.9371	175.712	176.381	135.543	173.014	274.272	134.704	60.3788	7.13887	3.39968	0.373493	28.4368	41.0525	24.342	53.7178	400.09	8.40283	95.2685	143.893	120.298	10.0622	193.959	186.763	139.734	181.698	301.237	137.394	C21H38N6O6S	[M - H]-	Oligopeptides	Peptides	Amino acids, peptides, and analogues	Carboxylic acids and derivatives
5.94_404.0937m/z	Negative	0.00100865	0.0272242	8.97393	4.38764	37.5161	201.373	39.2789	26.2206	799.836	17.6669	618.517	39.4886	156.469	45.2569	50.0419	932.242	265.594	914.986	1674.05	60.9531	702.901	332.41	9.02571	4.43064	35.968	182.021	37.8189	23.7406	809.766	18.0555	720.224	38.1375	177.137	42.5814	49.0291	857.67	293.176	968.845	1725.8	64.0126	772.006	339.048	C13H20N5O8P	[M - H]-	Pentose phosphates	Monosaccharides	Carbohydrates and carbohydrate conjugates	Organooxygen compounds
16.74_472.2409m/z	Negative	0.00102041	0.0274156	0.387831	0.64091	0.0103962	0	0	0	0	0	0	0	3.04506	3.98623	1.08026	0	1.8418	5.15384	4.40378	2.70218	0.686231	0.0489829	0.390069	0.64719	0.00996717	0	0	0	0	0	0	0	3.44729	3.75057	1.05839	0	2.03306	5.45722	4.53992	2.83781	0.753697	0.0499612	C19H42N2O7PS	[M - H]-	Peptides	Peptides	Amino acids, peptides, and analogues	Carboxylic acids and derivatives
19.09_471.2821m/z	Negative	0.00102712	0.0275536	1.43488	0	0	0	0	0	0	61.6	521.392	1.60474	21.7642	191.899	27.3918	0	362.985	360.122	190.199	532.636	582.805	87.8399	1.44316	0	0	0	0	0	0	62.9552	607.128	1.54984	24.6391	180.554	26.8374	0	400.68	381.32	196.079	559.372	640.103	89.5942	C18H36N10O5	[M - H]-	Oligopeptides	Peptides	Amino acids, peptides, and analogues	Carboxylic acids and derivatives
18.28_579.2755m/z	Negative	0.00103711	0.0277793	72.7146	7.38151	21.5422	13.4926	23.7442	16.1689	31.78	85.5107	228.862	8.98217	107.86	192.816	81.0443	43.85	132.946	226.19	171.532	281.508	181.678	74.082	73.1342	7.45385	20.6532	12.196	22.8617	14.6396	32.1745	87.3918	266.496	8.67485	122.108	181.418	79.4039	40.3424	146.752	239.504	176.835	295.638	199.54	75.5616	C20H40N10O10	[M - H]-	Oligopeptides	Peptides	Amino acids, peptides, and analogues	Carboxylic acids and derivatives
23.02_407.2799m/z	Negative	0.00104857	0.0279586	0	952.843	1481.52	0	0	0	68.0091	353.199	2400.13	176.114	354.016	1235.38	101600	679.988	8886.46	4686.76	562.574	960.475	68192.4	73953.9	0	962.18	1420.39	0	0	0	68.8534	360.969	2794.8	170.088	400.779	1162.35	99543.7	625.594	9809.28	4962.64	579.966	1008.68	74896.6	75430.9	C14H36N10O4	[M - H]-	Alpha amino acids	Amino acids and derivatives	Amino acids, peptides, and analogues	Carboxylic acids and derivatives
20.89_437.2765m/z	Negative	0.0010564	0.0281249	1505.84	0	2.59156	0	0	2.05051	0	310.586	159.796	0	1333.1	1190.41	316.445	64.0671	1436.16	301.409	345.216	910.814	336.296	44.1142	1514.53	0	2.48462	0	0	1.85657	0	317.419	186.072	0	1509.19	1120.03	310.04	58.9422	1585.3	319.151	355.888	956.532	369.359	44.9953	C22H38N4O5	[M - H]-	Hybrid peptides	NA	Hybrid peptides	Peptidomimetics
18.21_904.4175m/z	Negative	0.00106422	0.0282476	1.14692	0	0	0	11.9446	0	27.466	11.4076	82.0202	0	77.8637	0	68.2574	36.0004	163.169	158.594	102.188	173.912	123.183	191.852	1.15353	0	0	0	11.5007	0	27.807	11.6586	95.5074	0	88.149	0	66.8759	33.1206	180.113	167.929	105.347	182.641	135.294	195.684	NA	NA	NA	NA	NA	NA
17.55_411.1884m/z	Negative	0.0010711	0.0283874	358.023	1292.89	452.308	73.5758	50.6458	18.0851	119.778	111.747	35.9174	226.248	40.3865	49.4263	9.67272	18.2979	0.812049	4.47304	33.7193	5.01198	36.9501	0	360.09	1305.56	433.643	66.5052	48.7634	16.3746	121.265	114.206	41.8235	218.507	45.7213	46.5044	9.47694	16.8342	0.896378	4.73634	34.7617	5.26355	40.5828	0	C20H32N2O5S	[M - H]-	Dipeptides	Peptides	Amino acids, peptides, and analogues	Carboxylic acids and derivatives
15.93_563.2442m/z	Negative	0.001073	0.0283949	88.6144	3.7666	1.13491	0.823884	7.31651	3.19147	8.1332	39.0482	114.151	2.0402	79.357	69.3193	28.7915	3.62457	116.801	158.876	69.9351	164.173	109.826	38.9876	89.1258	3.80351	1.08808	0.74471	7.04457	2.88962	8.23417	39.9072	132.922	1.9704	89.8396	65.2213	28.2088	3.33464	128.93	168.228	72.097	172.414	120.624	39.7662	C20H36N8O11	[M - H]-	Oligopeptides	Peptides	Amino acids, peptides, and analogues	Carboxylic acids and derivatives
11.37_446.1681m/z	Negative	0.0010886	0.0286457	165.179	14.8612	24.0552	23.6298	40.0226	41.3159	40.117	338.753	391.533	6.37318	184.666	243.063	187.492	176.95	287.827	395.51	341.424	393.512	434.595	127.05	166.132	15.0068	23.0626	21.359	38.5351	37.4082	40.615	346.205	455.916	6.15512	209.06	228.694	183.697	162.795	317.717	418.792	351.978	413.264	477.322	129.587	C19H26N7O4P	[M - H]-	Dipeptides	Peptides	Amino acids, peptides, and analogues	Carboxylic acids and derivatives
24.31_426.2214n	Negative	0.00108867	0.0286457	42.6633	67.3445	35.2402	37.4198	50.7439	31.7261	36.8493	29.5324	28.8844	24.8909	26.5324	42.3511	6.71734	5.15091	27.9276	17.0693	9.11723	14.9839	15.4853	19.6679	42.9095	68.0044	33.786	33.8238	48.8578	28.7254	37.3067	30.1821	33.6341	24.0393	30.0372	39.8474	6.58138	4.73888	30.8278	18.0741	9.39909	15.736	17.0077	20.0607	C18H38N2O5S2	[M - H2O - H]-	N-acyl-alpha amino acids	Amino acids and derivatives	Amino acids, peptides, and analogues	Carboxylic acids and derivatives
14.64_476.2146m/z	Negative	0.00108898	0.0286457	16.6871	0	0	0	4.4133	0	0	0.35604	15.4017	0	25.3333	15.0991	5.81686	0	41.9738	25.8206	21.54	21.5889	22.1512	4.34605	16.7834	0	0	0	4.24927	0	0	0.363873	17.9343	0	28.6797	14.2065	5.69913	0	46.3326	27.3405	22.2059	22.6725	24.329	4.43285	C17H31N7O9	[M - H]-	Oligopeptides	Peptides	Amino acids, peptides, and analogues	Carboxylic acids and derivatives
25.11_867.1980m/z	Negative	0.00109124	0.0286622	57.0377	114.656	742.506	401.794	609.854	628.341	333.36	631.781	571.066	407.076	2169.99	1955.58	1454.56	1768.34	1623.11	1535.85	1655.92	1138.06	1401.6	1460.06	57.3669	115.779	711.866	363.182	587.186	568.912	337.499	645.68	664.97	393.148	2456.63	1839.97	1425.12	1626.89	1791.66	1626.25	1707.11	1195.18	1539.4	1489.22	NA	NA	NA	NA	NA	NA
9.35_404.1901n	Negative	0.00109467	0.0287094	66.467	0.194642	0.641094	0	5.16963	2.83544	10.9488	15.8163	81.8232	1.82473	54.9243	55.0075	43.4237	10.4962	65.5543	86.7443	82.3545	67.6839	75.3317	32.1596	66.8505	0.196549	0.614639	0	4.97748	2.56726	11.0847	16.1642	95.278	1.7623	62.1795	51.7557	42.5448	9.65656	72.3619	91.8504	84.9004	71.0812	82.7379	32.8019	NA	NA	NA	NA	NA	NA
15.12_531.1230m/z	Negative	0.00109644	0.0287131	24.5206	63.3564	41.2717	24.1758	19.7923	41.0912	24.1233	23.5331	0	48.7681	3.97229	33.6129	16.4621	2.63215	0	1.95874	12.8187	2.34009	0	3.39634	24.6621	63.9773	39.5686	21.8526	19.0567	37.2048	24.4228	24.0508	0	47.0996	4.49701	31.6258	16.1289	2.4216	0	2.07404	13.215	2.45755	0	3.46417	NA	NA	NA	NA	NA	NA
7.53_301.1517m/z	Negative	0.0010987	0.0287254	452.507	0	5.83405	0	6.06481	0	6.9397	46.0854	420.615	0	403.438	223.379	178.224	296.675	426.661	277.278	368.856	259.025	458.078	17.9366	455.118	0	5.59331	0	5.83939	0	7.02585	47.0992	489.78	0	456.73	210.174	174.617	272.944	470.968	293.6	380.259	272.027	503.113	18.2949	C8H25N5O5P	[M - H]-	Alpha amino acid amides	Amino acids and derivatives	Amino acids, peptides, and analogues	Carboxylic acids and derivatives
16.74_852.3846m/z	Negative	0.00110018	0.0287254	0.948898	6.48813	3.90836	0	9.9866	9.97879	15.8148	30.2997	14.1058	2.37919	15.0944	30.2279	20.53	0.0727295	32.3878	38.8667	31.1732	47.6075	33.8153	44.4992	0.954374	6.55171	3.74708	0	9.61541	9.03498	16.0111	30.9663	16.4254	2.29779	17.0882	28.4409	20.1145	0.0669118	35.7512	41.1545	32.1369	49.9971	37.1398	45.388	NA	NA	NA	NA	NA	NA
20.16_551.3194m/z	Negative	0.00110447	0.0287521	4449.78	1156.85	1499.53	64.9776	2106.05	1085.81	1840.09	6922.3	13994.7	1430.79	7530.01	8387.53	3338.6	1440.83	14533	16010.2	9902.4	15966.6	14244.3	4138.56	4475.45	1168.18	1437.65	58.7333	2027.77	983.115	1862.93	7074.58	16296	1381.83	8524.68	7891.69	3271.03	1325.57	16042.2	16952.6	10208.5	16768.1	15644.8	4221.21	C21H44N8O9	[M - H]-	Oligopeptides	Peptides	Amino acids, peptides, and analogues	Carboxylic acids and derivatives
18.56_642.3437m/z	Negative	0.00112196	0.0290668	34.4803	0	0	0	0	0	4.90658	19.1852	11.392	0	63.4775	16.6451	5.11343	10.2524	61.0877	42.2761	19.9866	36.3315	15.1576	13.9978	34.6793	0	0	0	0	0	4.96749	19.6072	13.2653	0	71.8625	15.6611	5.00993	9.43229	67.4315	44.7647	20.6045	38.1551	16.6478	14.2774	NA	NA	NA	NA	NA	NA
5.29_634.0333n	Negative	0.0011359	0.0293102	0	0	0	0	0	0	0	48.9136	346.696	0	59.9669	1060.5	6.77351	0	659.197	62.5944	6.6765	534.705	778.177	43.0259	0	0	0	0	0	0	0	49.9896	403.706	0	67.8882	997.808	6.63641	0	727.652	66.2789	6.8829	561.544	854.683	43.8852	C15H20N6O18P2	[M - H]-	Purine nucleotide sugars	NA	Purine nucleotide sugars	Purine nucleotides
8.04_554.2075m/z	Negative	0.00114045	0.0293844	11.5984	0	0	0	0	0	0	8.0144	33.9589	0	21.7997	23.3432	79.5335	0	70.7633	61.589	20.6587	47.9507	61.6061	33.9044	11.6653	0	0	0	0	0	0	8.1907	39.543	0	24.6793	21.9632	77.9237	0	78.1118	65.2144	21.2974	50.3575	67.6629	34.5815	C28H33N3O9	[M - H]-	Dipeptides	Peptides	Amino acids, peptides, and analogues	Carboxylic acids and derivatives
12.19_678.3457n	Negative	0.00115245	0.029607	4007.07	165.421	129.467	23.7807	188.641	179.757	383.677	3625.59	4334.16	116.261	6284.22	5687.07	931.762	103.809	6488.21	6737.45	4391.65	8033.81	3585.28	1576.22	4030.19	167.042	124.125	21.4954	181.629	162.755	388.44	3705.34	5046.86	112.283	7114.33	5350.87	912.903	95.5049	7161.98	7134.04	4527.41	8437.06	3937.76	1607.7	C24H42N18O6	[M - H]-	Oligopeptides	Peptides	Amino acids, peptides, and analogues	Carboxylic acids and derivatives
17.61_516.2066m/z	Negative	0.00116348	0.0298035	8.55294	0	7.16002	1.54853	2.05687	0.183228	3.85855	0.867987	10.722	0	10.3891	7.72648	34.1316	3.47143	17.6645	6.97898	6.77319	7.75909	11.7073	5.33085	8.60229	0	6.86456	1.39972	1.98042	0.165898	3.90645	0.887081	12.485	0	11.7614	7.26972	33.4408	3.19374	19.4989	7.38978	6.98257	8.14855	12.8583	5.43732	C16H35N7O10S	[M - H]-	Gamma-glutamyl peptides	Peptides	Amino acids, peptides, and analogues	Carboxylic acids and derivatives
21.12_727.3912n	Negative	0.00116645	0.029836	0	0	0	0	0	0	0	34.6724	16.1262	0	3.91603	16.305	0	20.3867	28.8144	59.7767	38.0205	67.1854	22.5408	6.30498	0	0	0	0	0	0	0	35.4352	18.7779	0	4.43332	15.3411	0	18.7559	31.8067	63.2954	39.1958	70.5577	24.7569	6.43091	C42H53N3O8	[M - H]-	Amino acids and derivatives	Amino acids and derivatives	Amino acids, peptides, and analogues	Carboxylic acids and derivatives
6.45_180.0665m/z	Negative	0.00117191	0.0299321	1.32973	7.2243	0	965.911	36.119	71.8436	676.249	21.1859	1826.27	453.972	129.503	113.215	25.0061	2221.79	1207.47	1124.65	1673.18	74.2474	2017.34	1891.01	1.3374	7.29509	0	873.088	34.7765	65.0486	684.644	21.6519	2126.58	438.44	146.609	106.522	24.5	2044.06	1332.86	1190.85	1724.9	77.9742	2215.68	1928.78	C10H13OS	[M - H]-	1-hydroxy-2-unsubstituted benzenoids	NA	1-hydroxy-2-unsubstituted benzenoids	Phenols
21.20_624.9793m/z	Negative	0.00119206	0.0302712	9.47233	312.055	50.324	463.001	4.82323	7.3154	25.4804	6.4294	10.2341	171.159	3.29503	7.24747	14.0415	5.28054	1.92491	3.3786	2.3772	1.98084	3.13033	18.7432	9.52699	315.113	48.2474	418.507	4.64395	6.6235	25.7967	6.57084	11.9169	165.303	3.73028	6.81903	13.7573	4.85814	2.1248	3.57748	2.45069	2.08027	3.43809	19.1175	C20H14N6O12S3	[M - H]-	N-acyl-alpha amino acids and derivatives	Amino acids and derivatives	Amino acids, peptides, and analogues	Carboxylic acids and derivatives
6.45_512.1302m/z	Negative	0.00120252	0.0304487	6.12235	0	0	0.530845	0.0495831	0.00127643	9.14622	0.606046	18.1881	0	10.8995	3.2996	0.487978	28.5043	26.5249	13.7302	35.6726	5.23295	24.5313	17.2924	6.15768	0	0	0.479831	0.0477402	0.0011557	9.25976	0.619378	21.1789	0	12.3392	3.10454	0.478101	26.2242	29.2794	14.5385	36.7754	5.49561	26.943	17.6378	NA	NA	NA	NA	NA	NA
12.43_849.1781m/z	Negative	0.00121895	0.0307321	55.8807	0	0.436053	0	0	0	0	0	135.922	0	68.3673	29.0879	83.4847	237.874	27.5157	45.8725	121.924	7.96298	165.777	0.576155	56.2031	0	0.418059	0	0	0	0	0	158.272	0	77.3982	27.3683	81.795	218.846	30.3731	48.5727	125.693	8.36267	182.075	0.587662	C30H42O28	[M - H]-	Oligosaccharides	Oligosaccharides	Carbohydrates and carbohydrate conjugates	Organooxygen compounds
18.65_528.2224n	Negative	0.00122242	0.0307426	529.633	0.259161	3.13915	0.898619	130.501	1.66158	6.27669	29.6417	764.495	6.9803	803.658	460.078	100.856	9.51798	888.917	295.535	439.603	887.44	577.995	208.592	532.689	0.2617	3.00962	0.812263	125.65	1.50443	6.35461	30.2938	890.207	6.74147	909.817	432.88	98.8143	8.75662	981.228	312.931	453.193	931.984	634.82	212.758	C18H36N6O10S	[M - H]-	Oligopeptides	Peptides	Amino acids, peptides, and analogues	Carboxylic acids and derivatives
20.63_503.2782m/z	Negative	0.00122286	0.0307426	8.80808	0	0	0	1.50763	0	4.64784	0	6.38661	0	15.8534	19.067	7.28501	2.18343	8.33916	4.34156	5.45914	9.01325	9.1646	1.70445	8.8589	0	0	0	1.45159	0	4.70554	0	7.43681	0	17.9475	17.9398	7.13756	2.00877	9.20515	4.59712	5.62791	9.46566	10.0656	1.73849	C22H40N4O9	[M - H]-	Dipeptides	Peptides	Amino acids, peptides, and analogues	Carboxylic acids and derivatives
25.00_861.1796m/z	Negative	0.00124709	0.0312378	0	0	24.2606	5.66149	8.24835	15.9781	9.04078	5.39206	26.3738	22.8655	95.1155	143.007	86.545	94.7436	74.9915	117.062	87.0803	58.0089	62.8121	34.9237	0	0	23.2595	5.11743	7.94177	14.4669	9.15302	5.51068	30.7107	22.0832	107.68	134.553	84.7933	87.1649	82.7791	123.953	89.7723	60.9206	68.9874	35.6212	NA	NA	NA	NA	NA	NA
18.67_612.3349m/z	Negative	0.00124788	0.0312378	4.02842	8.19346	11.7376	1.82224	11.0375	13.4409	5.80358	10.2186	19.268	1.21676	5.75747	32.6674	8.07654	6.61369	79.329	54.8326	33.0658	71.4268	27.0445	5.54378	4.05166	8.27375	11.2533	1.64712	10.6273	12.1696	5.87563	10.4434	22.4363	1.17513	6.518	30.7362	7.91307	6.08464	87.5671	58.0602	34.088	75.012	29.7034	5.6545	C22H43N15O6	[M - H]-	Oligopeptides	Peptides	Amino acids, peptides, and analogues	Carboxylic acids and derivatives
21.71_776.2180m/z	Negative	0.00125758	0.0314265	123.049	93.8609	89.6747	0	62.7801	93.9606	167.384	236.689	71.0815	225.315	170.337	260.868	376.353	0	170.039	257.585	629.466	259.468	108.22	468.523	123.759	94.7806	85.9743	0	60.4466	85.0737	169.462	241.896	82.77	217.606	192.837	245.446	368.735	0	187.697	272.748	648.925	272.492	118.86	477.881	C23H39N9O21	[M - H]-	Alpha amino acids and derivatives	Amino acids and derivatives	Amino acids, peptides, and analogues	Carboxylic acids and derivatives
11.84_435.1885m/z	Negative	0.00125899	0.0314265	106.858	63.348	43.8901	4.02507	445.169	291.043	339.792	844.874	1347.38	92.3776	164.459	441.158	252.925	4.15271	1955.85	3125.7	1028.44	3166.69	1312.99	786.671	107.475	63.9688	42.079	3.63827	428.623	263.516	344.01	863.46	1568.94	89.217	186.183	415.078	247.805	3.82053	2158.95	3309.69	1060.23	3325.64	1442.07	802.382	C16H24N10O5	[M - H]-	Oligopeptides	Peptides	Amino acids, peptides, and analogues	Carboxylic acids and derivatives
19.22_726.3918n	Negative	0.00127992	0.0316991	1511.32	400.976	401.014	62.2762	832.094	617.247	1051.12	4298.65	3387.69	494.38	1973.93	3130.38	1522.19	684.392	2939.69	3711.02	3139.76	5782.38	3041.7	3070.34	1520.04	404.905	384.466	56.2915	801.166	558.867	1064.17	4393.21	3944.76	477.465	2234.68	2945.32	1491.38	629.646	3244.97	3929.47	3236.82	6072.62	3340.74	3131.66	C32H54N8O11	[M - H]-	Oligopeptides	Peptides	Amino acids, peptides, and analogues	Carboxylic acids and derivatives
7.45_441.1598m/z	Negative	0.00128285	0.0316991	91.9897	0	0	0	2.32748	0	0	3.46123	48.8219	0	230.907	21.844	32.9921	128.326	230.372	32.8694	227.769	35.5757	62.7544	0	92.5205	0	0	0	2.24097	0	0	3.53738	56.85	0	261.409	20.5526	32.3244	118.061	254.295	34.8042	234.811	37.3614	68.924	0	C19H28N3O7S	[M - H]-	Peptides	Peptides	Amino acids, peptides, and analogues	Carboxylic acids and derivatives
13.17_398.2002m/z	Negative	0.00128468	0.0316991	91.2344	0	0	0	0	0	1.04783	4.50372	143.763	0	78.3188	3.60551	23.1454	41.1475	83.2215	43.1342	64.1087	46.4993	145.767	2.18597	91.7609	0	0	0	0	0	1.06084	4.60279	167.403	0	88.6642	3.39237	22.6769	37.8561	91.8638	45.6733	66.0906	48.8333	160.098	2.22963	C13H25N11O4	[M - H]-	N-acyl-alpha amino acids and derivatives	Amino acids and derivatives	Amino acids, peptides, and analogues	Carboxylic acids and derivatives
16.84_575.0380m/z	Negative	0.00128472	0.0316991	0	17.0012	31.9147	26.4415	0	4.20466	27.4226	24.6744	66.5066	18.9236	0	2.16987	20.0083	7.19253	0	0	7.68311	3.14982	10.0429	1.04891	0	17.1678	30.5977	23.9005	0	3.80698	27.763	25.2173	77.4427	18.2762	0	2.0416	19.6034	6.61719	0	0	7.92062	3.30792	11.0303	1.06985	C17H18N6O13P2	[M - H]-	Purine nucleotide sugars	NA	Purine nucleotide sugars	Purine nucleotides
12.43_781.1910m/z	Negative	0.00128612	0.0316991	118.697	0	0.470654	0	1.85559	0	1.65323	4.34121	259.776	0	82.1566	71.1004	111.099	243.245	124.289	87.8655	221.323	39.9485	282.592	2.27889	119.382	0	0.451233	0	1.78662	0	1.67375	4.43671	302.493	0	93.009	66.8972	108.851	223.787	137.196	93.0375	228.165	41.9537	310.375	2.3244	C40H34N2O15	[M - H]-	Amino acids and derivatives	Amino acids and derivatives	Amino acids, peptides, and analogues	Carboxylic acids and derivatives
13.53_413.2271n	Negative	0.00128953	0.0317386	2757.57	286.382	535.23	23.1905	1665.85	805.078	964.419	1643.42	2022.07	495.885	2224.41	3946.49	3300.85	94.5165	4475.63	3815.68	2374.42	3675.34	2689.53	2201.28	2773.49	289.188	513.144	20.962	1603.94	728.933	976.392	1679.58	2354.57	478.919	2518.24	3713.19	3234.04	86.9559	4940.4	4040.29	2447.82	3859.81	2953.95	2245.24	C14H27N11O4	[M - H]-	Oligopeptides	Peptides	Amino acids, peptides, and analogues	Carboxylic acids and derivatives
9.00_465.0051m/z	Negative	0.00129327	0.0317862	0.199114	24.363	10.749	8.87675	4.78429	4.33102	6.12305	6.72854	62.0543	13.6725	1.09242	0.893375	4.63598	0.21356	1.09453	1.17365	0.904946	0.527984	2.65942	2.4791	0.200263	24.6017	10.3054	8.02371	4.60646	3.92139	6.19907	6.87656	72.2584	13.2047	1.23672	0.840562	4.54214	0.196477	1.20819	1.24274	0.932922	0.554486	2.92088	2.52861	C17H10N2O14	[M - H]-	Benzoic acids and derivatives	NA	Benzoic acids and derivatives	Benzene and substituted derivatives
25.07_490.3541m/z	Negative	0.00130431	0.0320129	0	0	30.5874	13.4828	30.369	2.25193	19.9258	6.16384	0	1.49636	0	142.956	321.864	74.7433	721.698	327.495	315.512	128.188	0	267.104	0	0	29.3252	12.1871	29.2402	2.03894	20.1731	6.29944	0	1.44516	0	134.505	315.349	68.7644	796.644	346.772	325.266	134.622	0	272.439	C24H49N3O7	[M - H]-	Alpha amino acids and derivatives	Amino acids and derivatives	Amino acids, peptides, and analogues	Carboxylic acids and derivatives
14.95_783.1379m/z	Negative	0.00131446	0.0322172	6.58678	0	0	0	0	1.67621	4.79964	0	33.2798	0	15.9964	23.3073	15.4536	1.66223	6.88169	19.4352	13.1325	22.1065	16.9228	10.786	6.62479	0	0	0	0	1.51767	4.85922	0	38.7522	0	18.1094	21.9295	15.1408	1.52927	7.59633	20.5793	13.5384	23.2161	18.5865	11.0014	NA	NA	NA	NA	NA	NA
23.04_454.2928n	Negative	0.00132851	0.0323792	0	1340.28	2309.67	0	0	0	92.8722	606.977	3528.86	257.457	575.518	2028.19	111244	1127.77	13325.9	7340.63	801.544	1493.39	83399.2	78967.1	0	1353.41	2214.36	0	0	0	94.0252	620.329	4109.14	248.648	651.54	1908.29	108993	1037.56	14709.7	7772.73	826.323	1568.35	91598.5	80544.2	C21H38N6O5	[M - H]-	Alpha amino acids and derivatives	Amino acids and derivatives	Amino acids, peptides, and analogues	Carboxylic acids and derivatives
12.24_511.2255n	Negative	0.00133028	0.0323792	616.55	109.582	102.813	5.23376	213.267	53.0676	199.97	324.81	763.537	68.4873	639.602	562.512	450.761	54.9954	753.912	766.695	570.968	627.283	808.636	251.969	620.108	110.656	98.5704	4.7308	205.34	48.0484	202.452	331.956	889.091	66.1441	724.089	529.258	441.637	50.5962	832.203	811.826	588.619	658.769	888.137	257.001	C18H29N11O7	[M - H]-	Peptides	Peptides	Amino acids, peptides, and analogues	Carboxylic acids and derivatives
9.17_698.0711m/z	Negative	0.00133369	0.0323956	5.63836	0	0	1.28657	2.16989	3.77673	7.54479	8.02566	17.7698	11.2256	10.1899	21.3066	10.2607	9.87605	15.3065	26.5894	19.4672	22.1967	31.8114	17.5162	5.6709	0	0	1.16293	2.08923	3.41953	7.63846	8.20221	20.6918	10.8416	11.5359	20.047	10.0531	9.08604	16.8961	28.1546	20.069	23.3108	34.9389	17.866	NA	NA	NA	NA	NA	NA
13.51_732.1653m/z	Negative	0.00133619	0.0323956	1.3544	117.498	104.743	0	19.2959	34.735	77.5573	64.6406	0.927182	31.3882	13.9201	182.298	234.322	2.37095	109.909	55.7983	92.8093	94.3007	11.8918	136.739	1.36221	118.649	100.42	0	18.5787	31.4497	78.5202	66.0626	1.07964	30.3142	15.7588	171.522	229.579	2.18129	121.323	59.0828	95.6784	99.034	13.0609	139.47	C48H29O8	[M - H]-	Benzenoids	NA	NA	NA
4.55_808.9764m/z	Negative	0.00134816	0.0325446	15.3805	16.1126	8.51813	14.6444	15.6683	29.183	17.8166	10.3091	1.76396	17.3895	8.91662	5.36261	4.41698	8.69627	9.86607	1.76791	6.98253	6.25919	0	5.17326	15.4692	16.2704	8.16663	13.2371	15.0859	26.4229	18.0378	10.5359	2.05402	16.7945	10.0945	5.04559	4.32758	8.00064	10.8906	1.87198	7.19839	6.57336	0	5.27658	NA	NA	NA	NA	NA	NA
19.30_992.5215m/z	Negative	0.00135377	0.0326351	5.78317	0	0	0	0	0	0	49.1501	9.50968	0	30.0573	116.106	12.7519	0	83.4763	101.849	18.4954	87.4419	22.9652	36.3014	5.81655	0	0	0	0	0	0	50.2314	11.0734	0	34.0277	109.242	12.4938	0	92.1451	107.844	19.0672	91.831	25.223	37.0265	NA	NA	NA	NA	NA	NA
17.33_907.2715m/z	Negative	0.00135868	0.0327087	0.843946	0	0	0	10.5043	1.05619	0.89999	9.59958	0	0	13.7443	8.02019	7.52947	0	16.5875	16.1429	4.12599	9.7081	5.62302	14.6539	0.848816	0	0	0	10.1138	0.956299	0.911163	9.81076	0	0	15.5599	7.54607	7.37708	0	18.31	17.0932	4.25354	10.1954	6.17584	14.9466	NA	NA	NA	NA	NA	NA
18.13_749.1844m/z	Negative	0.00136771	0.0328812	45.0344	0	0	0	7.80059	9.67007	8.02739	44.106	156.438	11.7078	51.6352	1.33132	9.82662	7.0931	112.564	98.9051	77.4232	61.651	170.569	63.4438	45.2943	0	0	0	7.51065	8.75546	8.12704	45.0763	182.162	11.3073	58.4559	1.25262	9.62773	6.52571	124.253	104.727	79.8167	64.7455	187.338	64.7109	C26H34N6O20	[M - H]-	Glycosyl compounds	Glycosyl compounds	Carbohydrates and carbohydrate conjugates	Organooxygen compounds
18.11_607.1898m/z	Negative	0.00137604	0.0330363	73.8417	0	3.94593	0.308122	16.2312	5.12432	16.4608	44.9653	159.929	16.3763	65.6782	7.17342	14.1576	9.91355	131.554	103.455	85.9075	93.0348	190.224	63.2856	74.2678	0	3.7831	0.278512	15.6279	4.63966	16.6652	45.9545	186.227	15.816	74.3539	6.74935	13.871	9.12054	145.215	109.544	88.5633	97.7046	208.926	64.5496	C25H32N6O10S	[M - H]-	Oligopeptides	Peptides	Amino acids, peptides, and analogues	Carboxylic acids and derivatives
4.98_674.2009n	Negative	0.00139298	0.0332615	62.8212	0.981293	1.48569	0.164757	0.455477	17.7111	21.4785	5.44504	59.8487	0.147938	75.5666	28.2111	18.8838	116.805	61.7002	81.952	105.223	32.9303	81.0337	10.0938	63.1837	0.990909	1.42438	0.148924	0.438547	16.036	21.7451	5.56482	69.6901	0.142876	85.5485	26.5433	18.5015	107.461	68.1075	86.776	108.476	34.5832	89.0004	10.2954	NA	NA	NA	NA	NA	NA
20.29_820.3492m/z	Negative	0.00140034	0.0333567	26.3301	75.1627	6.43109	0	42.8485	0.903733	13.6857	237.572	114.585	46.7331	139.049	192.623	48.1693	10.8199	188.674	57.4744	78.295	326.367	133.177	173.152	26.4821	75.8992	6.16571	0	41.2559	0.818257	13.8556	242.798	133.427	45.1342	157.416	181.236	47.1943	9.95441	208.268	60.8575	80.7154	342.748	146.271	176.61	C23H51N17O14S	[M - H]-	Peptides	Peptides	Amino acids, peptides, and analogues	Carboxylic acids and derivatives
11.50_385.2090m/z	Negative	0.00142332	0.0337811	314.235	0	0.00743893	0	48.8713	0	9.89353	15.2599	391.791	0	312.191	77.9419	132.272	7.02027	375.968	332.926	277.575	244.768	329.121	106.412	316.049	0	0.00713197	0	47.0548	0	10.0164	15.5956	456.217	0	353.43	73.3342	129.595	6.45871	415.01	352.523	286.156	257.053	361.478	108.537	C16H30N6O3S	[M - H]-	Dipeptides	Peptides	Amino acids, peptides, and analogues	Carboxylic acids and derivatives
11.78_499.2519m/z	Negative	0.00142626	0.0337811	105.335	17.2303	5.23001	0	5.55854	61.79	229.423	579.623	660.903	9.05402	146.184	476.999	269.588	10.3458	1446.1	2001.94	702.91	2013.3	729.877	853.526	105.942	17.3992	5.01419	0	5.35194	55.9459	232.272	592.374	769.58	8.74424	165.494	448.801	264.131	9.51821	1596.27	2119.78	724.64	2114.35	801.634	870.572	C21H36N6O8	[M - H]-	Oligopeptides	Peptides	Amino acids, peptides, and analogues	Carboxylic acids and derivatives
16.61_699.3329m/z	Negative	0.00144019	0.0340289	10.2592	29.7975	0	0.626309	2.07107	0	17.9283	97.2257	3.81607	0	38.3942	115.942	54.6077	13.9838	105.171	71.3572	58.0949	117.528	13.8067	106.526	10.3184	30.0895	0	0.566121	1.99409	0	18.1509	99.3646	4.44357	0	43.4659	109.088	53.5024	12.8652	116.092	75.5575	59.8908	123.427	15.1641	108.654	C32H40N14O5	[M - H]-	Oligopeptides	Peptides	Amino acids, peptides, and analogues	Carboxylic acids and derivatives
21.44_558.2122n	Negative	0.0014469	0.0340906	555.686	2.90924	0	0	9.39995	0	13.3437	47.5944	64.1425	3.66362	382.937	150.107	174.568	39.0431	89.1454	65.0304	244.321	131.313	224.956	22.9551	558.893	2.93774	0	0	9.05057	0	13.5093	48.6414	74.69	3.53827	433.52	141.234	171.035	35.92	98.4028	68.8583	251.874	137.904	247.072	23.4136	C26H34N6O4S2	[M - H]-	Dipeptides	Peptides	Amino acids, peptides, and analogues	Carboxylic acids and derivatives
11.70_330.1671m/z	Negative	0.00144988	0.0340906	27.062	9.6473	7.42306	6.4036	40.7283	8.25378	27.2495	39.6504	44.0957	4.73437	45.0454	42.4462	31.5421	35.5016	73.7286	65.1539	64.5485	75.3812	51.8215	5.39778	27.2182	9.74184	7.11674	5.78822	39.2144	7.47313	27.5878	40.5226	51.3466	4.57239	50.9957	39.937	30.9036	32.6617	81.3851	68.9891	66.544	79.1648	56.9163	5.50558	C10H21N9O4	[M - H]-	N-acyl-alpha amino acids	Amino acids and derivatives	Amino acids, peptides, and analogues	Carboxylic acids and derivatives
12.70_517.0454m/z	Negative	0.00145178	0.0340906	256.153	0	0.806186	2.44123	2.40009	0	1.20685	0	263.104	0	224.664	40.0697	138.723	421.209	203.392	116.741	213.909	87.3788	285.388	0	257.632	0	0.772919	2.20663	2.31088	0	1.22183	0	306.369	0	254.341	37.701	135.915	387.515	224.514	123.612	220.521	91.7647	313.445	0	C15H12N13O5S2	[M - H]-	Alpha amino acids and derivatives	Amino acids and derivatives	Amino acids, peptides, and analogues	Carboxylic acids and derivatives
21.71_708.2298m/z	Negative	0.00145289	0.0340906	240.832	196.81	200.353	0	113.81	178.528	347.679	477.857	166.212	466.102	320.599	525.767	703.463	0	351.421	481.528	1098.47	527.768	220.691	891.283	242.222	198.738	192.085	0	109.58	161.643	351.995	488.369	193.543	450.155	362.949	494.686	689.225	0	387.914	509.873	1132.43	554.259	242.387	909.084	C20H35N15O12S	[M - H]-	Cyclic peptides	Peptides	Amino acids, peptides, and analogues	Carboxylic acids and derivatives
6.63_301.1516m/z	Negative	0.0014555	0.0341065	780.573	0.0627964	4.61409	4.95841	52.6819	11.5427	0.250753	9.81253	823.73	3.64331	789.996	408.768	415.108	539.727	954.678	406.87	642.951	428.248	871.535	15.9886	785.077	0.0634117	4.42369	4.48191	50.7238	10.451	0.253866	10.0284	959.182	3.51866	894.35	384.603	406.706	496.553	1053.82	430.82	662.827	449.744	957.219	16.308	C8H18N10O3	[M - H]-	N-acyl-alpha amino acids and derivatives	Amino acids and derivatives	Amino acids, peptides, and analogues	Carboxylic acids and derivatives
19.03_772.2976m/z	Negative	0.0014623	0.0342202	5.74055	29.8092	31.204	3.47746	46.423	20.9899	37.6364	468.125	80.8891	33.4176	10.5198	84.759	33.9375	10.4151	167.319	468.339	117.308	918.393	190.712	188.285	5.77368	30.1013	29.9163	3.14328	44.6975	19.0046	38.1036	478.423	94.1903	32.2742	11.9094	79.7484	33.2506	9.58195	184.695	495.908	120.934	964.491	209.461	192.046	C35H47N7O11S	[M - H]-	Oligopeptides	Peptides	Amino acids, peptides, and analogues	Carboxylic acids and derivatives
18.13_613.2081m/z	Negative	0.00147214	0.0343269	210.924	6.14699	10.7034	1.97135	92.7347	36.4859	49.4016	181.352	532.238	81.799	207.749	62.0161	74.7507	45.375	440.932	342.025	285.451	290.807	581.295	257.145	212.141	6.20723	10.2618	1.78191	89.2878	33.035	50.0149	185.341	619.758	79.0003	235.191	58.3499	73.2378	41.7454	486.721	362.158	294.276	305.403	638.445	262.28	C25H38N6O8S2	[M - H]-	Oligopeptides	Peptides	Amino acids, peptides, and analogues	Carboxylic acids and derivatives
18.86_592.2959m/z	Negative	0.00147271	0.0343269	54.2695	20.6662	0	0.141229	99.0495	1.47701	4.03688	58.3071	4.01446	23.0308	68.6766	206.155	29.9412	9.94305	206.478	20.4163	32.1907	48.563	35.8833	108.968	54.5827	20.8687	0	0.127657	95.368	1.33731	4.08699	59.5898	4.67459	22.2428	77.7484	193.968	29.3352	9.14769	227.92	21.6181	33.1858	51.0006	39.4111	111.145	C28H43N5O9	[M - H]-	Alpha amino acids and derivatives	Amino acids and derivatives	Amino acids, peptides, and analogues	Carboxylic acids and derivatives
24.35_856.2328m/z	Negative	0.00147753	0.0343801	0	0	0	0	0	0	0	0.0512773	2.62758	0	2.25216	0.560682	3.63004	0.467123	3.8815	3.63667	2.90118	3.30023	2.75603	0	0	0	0	0	0	0	0	0.0524053	3.05965	0	2.54965	0.527537	3.55657	0.429757	4.28458	3.85074	2.99086	3.46588	3.02698	0	NA	NA	NA	NA	NA	NA
12.70_585.0339m/z	Negative	0.0014789	0.0343801	170.691	0.0314727	0.0741005	2.52115	0.0312674	0.0980223	0.0105383	0	151.117	0	147.77	25.5019	83.6236	239.764	123.462	79.4436	130.676	60.3401	178.847	0	171.676	0.0317811	0.0710428	2.27887	0.0301053	0.0887512	0.0106691	0	175.967	0	167.289	23.9943	81.9311	220.584	136.283	84.1199	134.716	63.3688	196.43	0	C17H26N6O7S5	[M - H]-	Peptides	Peptides	Amino acids, peptides, and analogues	Carboxylic acids and derivatives
12.43_607.0225m/z	Negative	0.00148533	0.0344384	35.2204	0	0	0	4.41365	0	0.646033	1.95746	15.6488	0	53.9147	49.8199	52.4633	87.3368	35.3759	36.8458	58.2319	20.1322	28.7797	0	35.4236	0	0	0	4.2496	0	0.654053	2.00052	18.2221	0	61.0366	46.8748	51.4014	80.3506	39.0496	39.0147	60.0321	21.1428	31.6091	0	C20H20N2O16S2	[M - H]-	N-acyl-alpha amino acids and derivatives	Amino acids and derivatives	Amino acids, peptides, and analogues	Carboxylic acids and derivatives
10.59_586.1228m/z	Negative	0.00148918	0.0344824	177.028	0	0	2.7377	7.48731	4.88018	4.43032	6.19982	124.869	1.14211	170.738	66.5604	42.3704	146.823	128.387	59.8334	52.2202	63.6941	146.638	2.98885	178.05	0	0	2.47461	7.20902	4.41861	4.48532	6.33621	145.403	1.10303	193.292	62.6256	41.5128	135.078	141.719	63.3554	53.8346	66.8911	161.054	3.04854	C19H29N3O16S	[M - H]-	Peptides	Peptides	Amino acids, peptides, and analogues	Carboxylic acids and derivatives
24.39_815.2049m/z	Negative	0.00151162	0.0348235	11.877	165.329	20.0894	24.4629	22.7436	5.77799	52.4052	169.766	490.809	23.858	267.388	340.069	642.386	278.495	273.523	277.718	271.665	234.001	308.545	405.225	11.9455	166.949	19.2604	22.112	21.8982	5.2315	53.0557	173.501	571.516	23.0417	302.708	319.965	629.384	256.218	301.928	294.066	280.064	245.746	338.88	413.318	C44H36N2O12S	[M - H]-	Indoles	NA	Indoles	Indoles and derivatives
13.47_453.0476m/z	Negative	0.00151381	0.0348235	47.0196	121.163	116.977	126.968	26.8183	59.2929	112.742	102.677	209.212	58.3878	55.0458	37.1389	58.5989	38.995	23.0379	33.9129	47.824	34.1163	103.235	45.9646	47.2909	122.35	112.15	114.767	25.8215	53.6849	114.141	104.936	243.614	56.3901	62.317	34.9433	57.4129	35.8757	25.4303	35.9091	49.3024	35.8287	113.384	46.8826	C15H14N6O9S	[M - H]-	N-acyl-alpha amino acids and derivatives	Amino acids and derivatives	Amino acids, peptides, and analogues	Carboxylic acids and derivatives
4.98_573.1689m/z	Negative	0.00151679	0.0348465	24.53	0.0265016	0.416366	0	0	2.93103	4.88555	6.45813	78.8522	0	30.9291	13.1601	8.61978	119.705	30.6434	36.8976	65.8013	40.9141	44.7725	7.54212	24.6716	0.0267613	0.399185	0	0	2.65381	4.9462	6.6002	91.8185	0	35.0146	12.3821	8.44531	110.13	33.8256	39.0696	67.8355	42.9677	49.1743	7.69276	C14H22N16O10	[M - H]-	Alpha amino acids and derivatives	Amino acids and derivatives	Amino acids, peptides, and analogues	Carboxylic acids and derivatives
15.06_434.1521m/z	Negative	0.00151914	0.0348551	7.51573	0.286057	7.88157	1.19153	1.72401	0.567769	0	0	57.8439	0	21.0015	2.48944	8.7737	37.1816	46.4052	25.4598	33.7788	19.2334	61.7996	2.14308	7.5591	0.28886	7.55634	1.07703	1.65994	0.514069	0	0	67.3556	0	23.7757	2.34227	8.59612	34.2074	51.2242	26.9585	34.823	20.1988	67.8754	2.18588	C16H29N5O5S2	[M - H]-	Dipeptides	Peptides	Amino acids, peptides, and analogues	Carboxylic acids and derivatives
23.14_883.1947m/z	Negative	0.00153521	0.0351321	0	26.3965	37.2102	0	0	0	0	0	95.6094	0	3.94104	46.058	356.18	5.42045	344.341	220.018	2.32545	10.0363	273.972	224.406	0	26.6551	35.6747	0	0	0	0	0	111.331	0	4.46163	43.3352	348.971	4.98686	380.099	232.969	2.39734	10.5401	300.907	228.888	NA	NA	NA	NA	NA	NA
25.23_708.3330m/z	Negative	0.00155269	0.03544	0	0	0	0	0	0	0	0	0	0	0	28.9453	58.821	12.1621	52.3614	59.421	28.1849	33.406	0	0	0	0	0	0	0	0	0	0	0	0	0	27.2341	57.6305	11.1892	57.7989	62.9187	29.0562	35.0828	0	0	C33H47N11O5S	[M - H]-	Peptides	Peptides	Amino acids, peptides, and analogues	Carboxylic acids and derivatives
5.06_460.2417m/z	Negative	0.00156499	0.0355572	1.73183	0	0	0	6.25352	0	3.65383	32.6759	4.49322	0	6.32544	6.98813	3.26632	0	27.1186	21.9166	12.4179	66.3623	7.79232	5.67261	1.74182	0	0	0	6.02109	0	3.69919	33.3948	5.23207	0	7.161	6.57502	3.20021	0	29.9348	23.2067	12.8018	69.6933	8.55841	5.7859	C20H31N9O4	[M - H]-	Peptides	Peptides	Amino acids, peptides, and analogues	Carboxylic acids and derivatives
21.10_557.3213n	Negative	0.00156789	0.0355572	115.191	21.4994	19.3907	0	154.711	209.6	437.528	3617.99	1233.17	74.3758	245.552	529.877	449.536	0	2655.86	5574.77	1414.16	8938.47	1860.07	1238.49	115.856	21.7101	18.5905	0	148.96	189.776	442.96	3697.58	1435.95	71.831	277.988	498.553	440.437	0	2931.66	5902.92	1457.88	9387.13	2042.94	1263.22	C29H43N5O6	[M - H]-	Oligopeptides	Peptides	Amino acids, peptides, and analogues	Carboxylic acids and derivatives
24.87_933.1685m/z	Negative	0.0015711	0.0355572	0.0179392	6.94552e-05	23.6232	0	0	0	0	7.31489	144.096	0.0216377	56.2222	52.7058	158.846	67.318	0	31.7313	171.646	308.611	39.4746	141.176	0.0180427	7.01358e-05	22.6484	0	0	0	0	7.47581	167.791	0.0208974	63.6489	49.59	155.631	61.9331	0	33.5992	176.952	324.101	43.3555	143.996	NA	NA	NA	NA	NA	NA
13.51_689.2123n	Negative	0.00157334	0.0355572	6.494	370.677	319.023	13.2778	92.358	138.788	321.223	239.436	14.754	138.068	71.5669	632.864	820.36	36.8028	398.579	212.308	341.218	331.717	86.7099	488.343	6.53147	374.309	305.858	12.0018	88.9251	125.661	325.211	244.703	17.1801	133.344	81.0205	595.451	803.756	33.8589	439.97	224.805	351.767	348.367	95.2347	498.096	C26H35N5O17	[M - H2O - H]-	Oligopeptides	Peptides	Amino acids, peptides, and analogues	Carboxylic acids and derivatives
9.86_355.1620m/z	Negative	0.00157399	0.0355572	47.9962	47.2113	72.1688	35.083	51.5173	86.9579	49.767	51.0676	4.17199	91.903	4.26083	45.2586	17.8029	7.31134	2.61269	6.27896	9.74094	8.67208	7.36784	20.181	48.2732	47.6739	69.1908	31.7115	49.6024	78.7333	50.3849	52.191	4.85802	88.7586	4.82366	42.5831	17.4426	6.72649	2.88401	6.64857	10.0421	9.10737	8.0922	20.5841	C11H20N10O4	[M - H]-	Dipeptides	Peptides	Amino acids, peptides, and analogues	Carboxylic acids and derivatives
11.41_672.1127m/z	Negative	0.00157789	0.0355996	7.00435	0	0.458368	0	0	0	1.49377	4.10074	15.3211	0	8.07094	16.1132	3.18457	1.99225	8.83488	13.7313	13.6659	15.8829	13.1987	1.74651	7.04477	0	0.439453	0	0	0	1.51232	4.19095	17.8405	0	9.13706	15.1607	3.12012	1.83289	9.75235	14.5396	14.0883	16.6801	14.4964	1.78139	NA	NA	NA	NA	NA	NA
12.37_330.1671m/z	Negative	0.00158235	0.0356338	51.7744	0	0	0	28.8532	0	0	32.8548	131.53	0	75.7092	41.8229	61.8282	53.6877	109.664	94.1603	121.634	107.737	126.883	7.97869	52.0732	0	0	0	27.7807	0	0	33.5775	153.158	0	85.7099	39.3505	60.5768	49.3931	121.052	99.7029	125.394	113.145	139.357	8.13804	C10H21N9O4	[M - H]-	Dipeptides	Peptides	Amino acids, peptides, and analogues	Carboxylic acids and derivatives
17.12_178.0503m/z	Negative	0.00159064	0.0357041	0	0	0	16.2584	0	0	5.60791	12.2256	39.7415	5.70487	8.0251	10.5936	7.46571	48.0818	43.2257	28.7697	40.0484	30.4238	58.1374	5.8909	0	0	0	14.696	0	0	5.67753	12.4945	46.2765	5.50968	9.08517	9.96738	7.31461	44.2357	47.7145	30.4631	41.2865	31.9509	63.8531	6.00855	C5H12N2O3P	[M - H]-	Alpha amino acids and derivatives	Amino acids and derivatives	Amino acids, peptides, and analogues	Carboxylic acids and derivatives
13.99_697.0350m/z	Negative	0.00159914	0.0357871	253.069	1.12629	0	0	0	0	0	0	194.531	0	215.464	76.6394	130.476	437.247	152.473	98.8714	198.969	44.8807	258.66	0	254.529	1.13733	0	0	0	0	0	0	226.519	0	243.926	72.1087	127.835	402.271	168.307	104.691	205.12	47.1335	284.09	0	C18H30N4O15P4S	[M - H]-	Purine ribonucleoside diphosphates	Purine ribonucleoside diphosphates	Purine ribonucleotides	Purine nucleotides
19.96_271.1659m/z	Negative	0.00159969	0.0357871	19.3766	37.8475	38.4524	69.3716	37.8738	71.4545	46.3218	20.9724	19.5117	37.7155	10.0297	11.5579	13.9062	35.0521	8.34283	1.96787	20.1626	3.34224	3.56572	31.3449	19.4885	38.2184	36.8657	62.7051	36.4661	64.6962	46.8969	21.4337	22.7202	36.4251	11.3546	10.8747	13.6247	32.2482	9.2092	2.08371	20.7859	3.50999	3.91628	31.9709	C13H24N2O4	[M - H]-	Dipeptides	Peptides	Amino acids, peptides, and analogues	Carboxylic acids and derivatives
21.50_626.3428n	Negative	0.00160044	0.0357871	3073.34	162.904	678.795	1101.76	1318.53	1092.19	1449.39	8240.3	5394.32	91.9028	4718.82	3418.26	2880.72	6179.66	8023.34	10342.1	4580.11	12030.7	6408.36	3286.45	3091.08	164.5	650.784	995.881	1269.53	988.887	1467.38	8421.58	6281.34	88.7584	5342.14	3216.18	2822.42	5685.34	8856.53	10950.9	4721.7	12634.5	7038.4	3352.09	C28H42N12O5	[M - H]-	Oligopeptides	Peptides	Amino acids, peptides, and analogues	Carboxylic acids and derivatives
8.31_620.2158m/z	Negative	0.00160928	0.0359393	166.826	0	0	26.009	7.89162	0	0	0	123.634	0	176.246	15.9463	43.2808	152.76	221.693	55.9802	102.327	36.8208	272.69	0	167.789	0	0	23.5096	7.5983	0	0	0	143.964	0	199.527	15.0036	42.4048	140.541	244.715	59.2754	105.49	38.669	299.499	0	C23H31N11O10	[M - H]-	Oligopeptides	Peptides	Amino acids, peptides, and analogues	Carboxylic acids and derivatives
19.26_914.2753m/z	Negative	0.00161463	0.0360129	17.2765	1.8026	0	0	0.26647	0.732543	0	35.7969	1.16503	0.22354	32.6388	85.7486	17.8321	0	62.2503	53.7428	13.1151	32.7007	6.91645	35.809	17.3762	1.82027	0	0	0.256566	0.663259	0	36.5844	1.35661	0.215892	36.9502	80.6795	17.4712	0	68.7147	56.9063	13.5206	34.342	7.59644	36.5242	NA	NA	NA	NA	NA	NA
10.24_414.1192m/z	Negative	0.00161726	0.0360259	9.88471	0	0	0	1.59323	0	0	0	18.9279	0	12.1184	0	14.86	7.57402	18.0708	4.90286	13.9725	5.8905	20.404	2.39625	9.94175	0	0	0	1.53402	0	0	0	22.0404	0	13.7192	0	14.5592	6.96815	19.9474	5.19146	14.4045	6.18616	22.41	2.44411	NA	NA	NA	NA	NA	NA
17.20_573.2163m/z	Negative	0.0016241	0.0360645	26.5017	14.9851	36.9803	11.8827	0.0433059	0.567731	47.322	30.1092	411.786	28.5593	17.5473	0.0640652	1.97037	5.23375	0	0	2.30195	1.39359	48.6058	0	26.6546	15.132	35.4543	10.7408	0.0416962	0.514034	47.9095	30.7716	479.498	27.5822	19.8652	0.0602779	1.93049	4.81509	0	0	2.37311	1.46354	53.3844	0	C17H39N10O6PS2	[M - H]-	Biotin and derivatives	NA	NA	Biotin and derivatives
18.84_640.2334m/z	Negative	0.0016257	0.0360645	57.8561	3.24836	2.48327	6.49582	9.51546	0	0.358087	11.5831	19.5981	0	47.8228	35.1091	9.08008	33.0993	46.5668	28.3376	7.69007	38.3463	24.8452	6.05409	58.19	3.28019	2.3808	5.87158	9.16178	0	0.362533	11.8379	22.8208	0	54.1399	33.0336	8.8963	30.4516	51.4026	30.0057	7.92781	40.271	27.2878	6.175	C30H31N11O6	[M - H]-	Peptides	Peptides	Amino acids, peptides, and analogues	Carboxylic acids and derivatives
12.70_647.0049m/z	Negative	0.00163083	0.0360645	86.6388	0.0018385	0	0	0	0	0	0	62.8193	0	80.239	7.92322	36.5575	115.275	58.5743	31.287	64.9846	25.4877	83.4748	0	87.1388	0.00185652	0	0	0	0	0	0	73.1492	0	90.838	7.45482	35.8176	106.054	64.657	33.1287	66.9936	26.767	91.6816	0	C17H21N4O17PS2	[M - H]-	Purine ribonucleoside monophosphates	Purine ribonucleoside monophosphates	Purine ribonucleotides	Purine nucleotides
15.59_425.2403m/z	Negative	0.00163267	0.0360645	6466.32	560.251	1379.34	198.947	2422.35	1066.76	1178.91	1100.75	1864.32	529.369	5642.87	3179.92	6884.62	3349.48	6292.15	3295.94	2350.92	2065.72	3393.82	1886.81	6503.63	565.741	1322.42	179.829	2332.32	965.862	1193.55	1124.97	2170.88	511.257	6388.26	2991.94	6745.27	3081.55	6945.57	3489.95	2423.6	2169.41	3727.48	1924.49	C20H34N4O6	[M - H]-	Oligopeptides	Peptides	Amino acids, peptides, and analogues	Carboxylic acids and derivatives
12.66_579.0166m/z	Negative	0.00163679	0.0360645	149.413	0.18553	1.15209	0	0.0179103	0.338494	0.38661	0	149.776	0.032215	140.01	30.0084	92.4931	245.148	120.893	69.9827	136.32	58.2182	168.497	0	150.275	0.187348	1.10455	0	0.0172446	0.306479	0.39141	0	174.405	0.0311127	158.504	28.2344	90.621	225.538	133.448	74.1021	140.535	61.1404	185.063	0	C17H16N4O17S	[M - H]-	Peptides	Peptides	Amino acids, peptides, and analogues	Carboxylic acids and derivatives
13.08_747.2935m/z	Negative	0.00163743	0.0360645	16.3558	5.37872	0	0	11.5424	35.2849	19.462	110.065	25.1028	1.90676	29.204	60.8056	17.941	3.65906	138.059	148.131	72.5354	141.883	34.7609	118.504	16.4502	5.43143	0	0	11.1134	31.9477	19.7036	112.486	29.2306	1.84152	33.0617	57.211	17.5779	3.36636	152.396	156.85	74.7778	149.005	38.1784	120.871	C24H48N10O17	[M - H]-	Oligopeptides	Peptides	Amino acids, peptides, and analogues	Carboxylic acids and derivatives
11.74_567.2335m/z	Negative	0.00164411	0.0361662	133.146	49.0236	74.1861	28.1012	113.671	130.649	177.727	242.577	206.053	79.271	79.8352	324.156	229.358	125.517	540.968	694.243	333.119	672.771	248.268	357.572	133.914	49.504	71.1248	25.4007	109.446	118.292	179.933	247.913	239.936	76.5588	90.381	304.993	224.715	115.476	597.146	735.109	343.417	706.54	272.677	364.714	C24H36N6O8S	[M - H]-	Oligopeptides	Peptides	Amino acids, peptides, and analogues	Carboxylic acids and derivatives
13.91_603.0482m/z	Negative	0.00164808	0.0362083	204.528	0	0	0	0	0	0	0	162.009	0	191.34	56.8863	100.813	390.865	112.298	76.7957	174.279	27.4781	175.129	0	205.708	0	0	0	0	0	0	0	188.649	0	216.615	53.5234	98.7724	359.599	123.959	81.3162	179.667	28.8573	192.347	0	C22H28N4O6S5	[M - H]-	Dipeptides	Peptides	Amino acids, peptides, and analogues	Carboxylic acids and derivatives
20.05_552.2694m/z	Negative	0.0016555	0.0362925	21.0149	56.6848	4.98078	34.4512	24.2474	0	10.3342	20.3497	2.43308	9.11147	11.3274	0	0	29.7388	0.170883	0	0	0.59368	0.000144871	0	21.1362	57.2403	4.77525	31.1405	23.3461	0	10.4625	20.7974	2.83317	8.79972	12.8237	0	0	27.36	0.188628	0	0	0.62348	0.000159113	0	C21H44N7O6PS	[M - H]-	Dipeptides	Peptides	Amino acids, peptides, and analogues	Carboxylic acids and derivatives
20.00_525.2325m/z	Negative	0.00165683	0.0362925	119.8	24.5387	64.1038	1.54245	101.19	3.34614	50.5634	56.7274	53.813	1.88426	164.108	494.229	508.046	8.66459	417.979	235.005	538.87	115.301	92.593	209.885	120.492	24.7791	61.4586	1.39423	97.4286	3.02966	51.1911	57.9753	62.6619	1.81979	185.786	465.012	497.763	7.97149	461.385	248.838	555.529	121.089	101.696	214.076	C20H34N10O5S	[M - H]-	Oligopeptides	Peptides	Amino acids, peptides, and analogues	Carboxylic acids and derivatives
11.07_480.0880m/z	Negative	0.00165958	0.0362925	178.882	3.08587	9.42798	1.21645	6.2008	30.684	67.7148	4.26884	236.828	3.90035	163.24	186.918	123.558	311.852	118.238	221.127	265.471	185.081	199.14	83.65	179.915	3.1161	9.03894	1.09955	5.97033	27.7819	68.5554	4.36275	275.771	3.7669	184.803	175.868	121.057	286.906	130.517	234.144	273.678	194.371	218.718	85.3207	C17H19N7O8S	[M - H]-	Peptides	Peptides	Amino acids, peptides, and analogues	Carboxylic acids and derivatives
24.35_788.2449m/z	Negative	0.00166227	0.0362925	0	2.14423	0	0	0	0	0	2.01971	31.3379	0	17.8288	3.06623	27.0506	2.11069	9.10513	16.543	13.8948	11.3745	11.1906	22.1465	0	2.16524	0	0	0	0	0	2.06414	36.491	0	20.1838	2.88497	26.5031	1.94185	10.0507	17.5168	14.3244	11.9454	12.2907	22.5888	C38H45O18	[M - H]-	Triterpenoids	NA	Triterpenoids	Prenol lipids
24.39_883.1922m/z	Negative	0.00166946	0.0362925	9.25739	98.8507	31.2109	18.3808	11.9911	5.84716	22.6109	96.7272	379.449	4.89341	169.176	192.783	522.631	154.204	140.427	127.161	176.159	148.787	205.675	313.219	9.31081	99.8193	29.923	16.6144	11.5454	5.29413	22.8916	98.8551	441.845	4.72598	191.524	181.387	512.053	141.869	155.01	134.646	181.605	156.255	225.895	319.474	NA	NA	NA	NA	NA	NA
13.30_630.1977m/z	Negative	0.00167215	0.0362925	11.4018	9.87775	1.1471	0	2.64221	12.6614	14.9573	20.7738	21.8261	9.5723	41.3974	39.2591	10.6303	0	116.998	130.895	35.3066	162.125	25.1649	45.1106	11.4676	9.97454	1.09976	0	2.54401	11.4639	15.1429	21.2308	25.4151	9.24479	46.8658	36.9383	10.4152	0	129.148	138.6	36.3981	170.263	27.6389	46.0116	C23H33N7O14	[M - H]-	Oligopeptides	Peptides	Amino acids, peptides, and analogues	Carboxylic acids and derivatives
13.08_658.3292n	Negative	0.00167277	0.0362925	42.8114	16.0011	0.614597	0.0271776	105.406	151.888	144.989	672.866	140.322	4.14035	203.839	330.28	51.9786	2.04187	831.901	862.954	479.05	904.543	217.038	494.652	43.0585	16.1579	0.589236	0.0245658	101.489	137.522	146.789	687.668	163.396	3.99869	230.764	310.755	50.9265	1.87854	918.291	913.751	493.859	949.945	238.376	504.531	C21H47N12O10P	[M - H]-	Peptides	Peptides	Amino acids, peptides, and analogues	Carboxylic acids and derivatives
24.66_544.3242m/z	Negative	0.00168564	0.0363974	0	0	0	0	4.30288	0	0	0	0	0	0.048274	32.4004	69.2354	70.2181	324.05	365.042	122.38	0.00538885	0	252.193	0	0	0	0	4.14294	0	0	0	0	0	0.0546507	30.485	67.834	64.6012	357.701	386.53	126.163	0.00565934	0	257.23	C21H43N11O6	[M - H]-	Peptides	Peptides	Amino acids, peptides, and analogues	Carboxylic acids and derivatives
19.20_769.4089m/z	Negative	0.00170097	0.0366385	2.37731	0.301721	0	0	0	0.528668	2.22608	17.5019	1.93417	0	4.50889	7.04284	2.94128	0	11.5902	14.3082	10.6727	19.0361	7.1239	12.8794	2.39103	0.304678	0	0	0	0.478666	2.25372	17.8869	2.25222	0	5.10449	6.62649	2.88175	0	12.7938	15.1504	11.0026	19.9916	7.82428	13.1366	C31H54N12O11	[M - H]-	Oligopeptides	Peptides	Amino acids, peptides, and analogues	Carboxylic acids and derivatives
24.33_720.2569m/z	Negative	0.0017187	0.0368878	0	0.0931594	0	0	0	0	0	2.3173	33.8429	0	8.71603	1.72933	49.3827	1.54793	18.2554	27.8263	20.5252	12.4078	10.2301	5.8785	0	0.0940723	0	0	0	0	0	2.36828	39.4079	0	9.86736	1.6271	48.3832	1.42411	20.1512	29.4642	21.1597	13.0306	11.2358	5.99591	C33H39N9O8S	[M - H]-	Oligopeptides	Peptides	Amino acids, peptides, and analogues	Carboxylic acids and derivatives
13.30_640.1840m/z	Negative	0.00171957	0.0368878	497.774	110.744	45.3743	31.782	60.0875	327.569	275.255	518.672	387.094	79.6056	550.139	1119.37	284.664	177.447	691.513	717.234	605.661	878.87	428.17	744.662	500.646	111.829	43.5019	28.7278	57.8541	296.587	278.672	530.082	450.747	76.8819	622.809	1053.2	278.903	163.252	763.324	759.453	624.384	922.984	470.265	759.535	C28H35NO16	[M - H]-	Hexoses	Monosaccharides	Carbohydrates and carbohydrate conjugates	Organooxygen compounds
13.34_708.1736m/z	Negative	0.00172607	0.036908	172.355	128.725	90.1542	13.5428	82.3234	185.676	156.798	231.147	112.07	67.0428	194.704	529.32	213.727	55.3514	286.934	287.874	262.375	342.952	120.329	361.152	173.35	129.987	86.434	12.2414	79.2635	168.115	158.745	236.232	130.498	64.749	220.423	498.029	209.401	50.9237	316.731	304.82	270.486	360.166	132.159	368.365	C24H23N17O10	[M - H]-	Alpha amino acids and derivatives	Amino acids and derivatives	Amino acids, peptides, and analogues	Carboxylic acids and derivatives
24.87_797.1949m/z	Negative	0.00173695	0.0370282	4.72384	0	48.5043	3.17309	0	5.67442	0	30.773	282.101	0	96.3807	94.2958	315.985	139.375	2.66328	69.4379	342.632	555.453	83.3388	292.277	4.7511	0	46.5027	2.86816	0	5.13773	0	31.45	328.488	0	109.112	88.7213	309.59	128.226	2.93985	73.5253	353.225	583.334	91.5322	298.115	C46H38O9S2	[M - H]-	Benzenoids	NA	NA	NA
5.31_278.1112n	Negative	0.00174141	0.037056	18.9096	59.7007	58.4776	79.6211	35.2424	51.7564	50.8427	24.4831	30.0043	53.3505	22.2178	14.6919	28.015	30.4501	16.1641	17.3157	16.0461	19.7497	20.5051	40.3568	19.0187	60.2857	56.0645	71.9696	33.9325	46.8613	51.4739	25.0217	34.9382	51.5251	25.1526	13.8234	27.448	28.0143	17.8427	18.3349	16.5421	20.7411	22.521	41.1628	C10H18N2O7	[M - H2O - H]-	Gamma-glutamyl amino acids	Peptides	Amino acids, peptides, and analogues	Carboxylic acids and derivatives
13.93_703.0520m/z	Negative	0.00176119	0.0373761	207.915	0	0	0	0.815339	0	0	0	158.395	0	180.652	47.809	93.977	383.171	126.458	83.5868	179.652	25.5406	174.915	0	209.114	0	0	0	0.785034	0	0	0	184.441	0	204.515	44.9827	92.0749	352.52	139.59	88.507	185.206	26.8226	192.112	0	C24H24N4O17S2	[M - H]-	Alpha amino acids and derivatives	Amino acids and derivatives	Amino acids, peptides, and analogues	Carboxylic acids and derivatives
17.36_598.1591m/z	Negative	0.00176541	0.0373858	5.45284	11.2235	0.672408	0.912515	23.9474	0.89332	5.15365	17.6899	88.3257	0.0836229	12.9597	12.5292	14.3057	5.91484	145.806	133	86.4904	112.094	120.106	3.85617	5.48431	11.3335	0.644661	0.824824	23.0573	0.808829	5.21763	18.079	102.85	0.0807618	14.6716	11.7885	14.0161	5.4417	160.948	140.829	89.1642	117.721	131.914	3.93319	C23H33N7O6S3	[M - H]-	Peptides	Peptides	Amino acids, peptides, and analogues	Carboxylic acids and derivatives
22.47_544.3390m/z	Negative	0.00176821	0.0374002	0	0	0	0	0	0	0	0	0	0	63.4844	605.542	0	0	93.4279	424.763	391.561	618.929	0	51.6485	0	0	0	0	0	0	0	0	0	0	71.8704	569.744	0	0	103.13	449.766	403.666	649.996	0	52.68	C25H47N5O8	[M - H]-	Hybrid peptides	NA	Hybrid peptides	Peptidomimetics
7.18_345.1777m/z	Negative	0.00177217	0.037439	362.92	2.06721	13.7393	5.88797	29.0862	1.66082	8.85553	28.919	645.276	4.03432	254.048	79.5849	150.821	215.952	570.41	187.292	356.895	189.099	563.326	12.823	365.015	2.08746	13.1724	5.32215	28.0051	1.50374	8.96547	29.5552	751.383	3.89629	287.606	74.8801	147.769	198.678	629.645	198.316	367.929	198.591	618.709	13.0791	C14H26N4O6	[M - H]-	Oligopeptides	Peptides	Amino acids, peptides, and analogues	Carboxylic acids and derivatives
13.00_622.1302m/z	Negative	0.00177951	0.0375489	17.6874	11.5255	2.26036	0	1.47798	1.33127	4.20108	28.8593	29.3641	0.727359	19.7135	41.3652	47.0223	5.89754	11.5608	7.67771	12.4276	40.1653	34.2447	14.269	17.7895	11.6385	2.16708	0	1.42305	1.20536	4.25323	29.4941	34.1926	0.702473	22.3176	38.9198	46.0705	5.42579	12.7613	8.12964	12.8118	42.1814	37.6114	14.554	NA	NA	NA	NA	NA	NA
13.86_830.4405m/z	Negative	0.00178759	0.0376169	202.277	0	0	0	0	0	0	0	338.123	0	177.431	28.3527	115.195	505.005	174.552	99.0334	212.466	45.4241	369.417	0	203.444	0	0	0	0	0	0	0	393.723	0	200.869	26.6766	112.864	464.609	192.678	104.863	219.034	47.7041	405.736	0	C43H65N3O13	[M - H]-	Alpha amino acids and derivatives	Amino acids and derivatives	Amino acids, peptides, and analogues	Carboxylic acids and derivatives
19.70_781.3551n	Negative	0.00179102	0.0376169	102.99	8.31107	10.6578	0	65.4118	57.0964	45.1314	280.707	90.9939	1.76538	146.664	224.691	52.9305	23.4057	350.041	287.598	237.335	370.948	157.023	82.8705	103.584	8.39251	10.218	0	62.9805	51.6962	45.6917	286.882	105.957	1.70497	166.037	211.408	51.8592	21.5334	386.391	304.528	244.672	389.567	172.46	84.5256	C32H55N5O17	[M - H]-	Alpha amino acids and derivatives	Amino acids and derivatives	Amino acids, peptides, and analogues	Carboxylic acids and derivatives
11.88_661.2620m/z	Negative	0.00179142	0.0376169	0	0	0	0	22.2429	23.686	15.3079	76.0809	154.11	0	2.46919	9.93897	29.6837	0	252.354	437.388	96.1862	417.122	141.63	86.6144	0	0	0	0	21.4161	21.4457	15.498	77.7546	179.451	0	2.79535	9.35141	29.0829	0	278.56	463.134	99.1598	438.059	155.554	88.3442	C30H46O16	[M - H]-	Disaccharides	Disaccharides	Carbohydrates and carbohydrate conjugates	Organooxygen compounds
20.89_505.2637m/z	Negative	0.001792	0.0376169	629.881	8.56979	13.2896	1.9564	9.628	0	1.64102	137.053	110.424	1.59759	568.632	487.056	119.995	21.9389	555.391	105.239	138.347	357.202	148.568	13.0083	633.516	8.65376	12.7412	1.76839	9.27014	0	1.66139	140.068	128.582	1.54293	643.745	458.263	117.567	20.184	613.066	111.434	142.624	375.132	163.174	13.2681	C14H34N16O3S	[M - H]-	Dipeptides	Peptides	Amino acids, peptides, and analogues	Carboxylic acids and derivatives
19.24_683.3860n	Negative	0.00179342	0.0376169	125.185	65.5874	0	0	52.852	848.177	1192.51	7186.63	4765.77	109.48	422.762	5502.87	868.998	67.9558	7995.01	12495.6	5713.72	14219	5864.18	5624.04	125.907	66.2301	0	0	50.8875	767.955	1207.32	7344.73	5549.44	105.734	478.606	5177.56	851.409	62.5198	8825.26	13231.2	5890.35	14932.7	6440.71	5736.36	C31H53N7O10	[M - H]-	Oligopeptides	Peptides	Amino acids, peptides, and analogues	Carboxylic acids and derivatives
14.01_771.0395m/z	Negative	0.00179814	0.037671	72.7991	0	0	0	0	0	0	0	42.9436	0	82.0219	23.4582	31.3024	146.306	36.2865	26.2153	63.1204	3.90666	59.7095	0	73.2193	0	0	0	0	0	0	0	50.0051	0	92.8565	22.0715	30.6688	134.603	40.0547	27.7584	65.0717	4.10275	65.5798	0	C21H36N6O11S7	[M - H]-	Peptides	Peptides	Amino acids, peptides, and analogues	Carboxylic acids and derivatives
24.37_526.1155m/z	Negative	0.00180286	0.0377251	13.185	8.28339	2.51603	3.61962	10.1422	2.59809	8.47421	5.29385	5.11194	3.63177	6.07201	5.05792	0	2.83022	0	0	5.87289	0	2.64488	0	13.2611	8.36456	2.41221	3.27178	9.76525	2.35236	8.57941	5.41031	5.95253	3.50751	6.87408	4.75891	0	2.60382	0	0	6.05444	0	2.90491	0	NA	NA	NA	NA	NA	NA
24.39_811.4986m/z	Negative	0.00181113	0.0377634	0	0	0	0	0	0	0	0	0	0	18.7347	17.5848	0	5.23458	5.2868	0	7.49072	11.3769	5.97515	0	0	0	0	0	0	0	0	0	0	0	21.2094	16.5453	0	4.81586	5.83582	0	7.72229	11.948	6.56259	0	C27H64N20O9	[M - H]-	Peptides	Peptides	Amino acids, peptides, and analogues	Carboxylic acids and derivatives
23.72_537.2376m/z	Negative	0.00182134	0.0378386	0	0	0	2.80482	0	0	0	0	0	0	0	480.974	19.937	0.0177185	52.8861	359.382	198.983	251.536	11.018	33.1295	0	0	0	2.53528	0	0	0	0	0	0	0	452.54	19.5335	0.0163012	58.3781	380.536	205.135	264.162	12.1013	33.7911	C22H34N8O8	[M - H]-	Oligopeptides	Peptides	Amino acids, peptides, and analogues	Carboxylic acids and derivatives
15.25_475.2223m/z	Negative	0.00182334	0.0378386	643.673	0.804676	29.8329	1.97108	15.6284	8.78358	22.3097	116.192	519.066	0	686.086	613.632	544.606	236.236	464.613	245.801	283.292	530.312	500.219	285.17	647.388	0.812561	28.6019	1.78166	15.0475	7.95282	22.5866	118.748	604.42	0	776.714	577.356	533.583	217.339	512.862	260.269	292.049	556.93	549.398	290.866	C18H28N12O4	[M - H]-	Peptides	Peptides	Amino acids, peptides, and analogues	Carboxylic acids and derivatives
15.14_549.2162m/z	Negative	0.00185213	0.0382108	4.29992	91.143	69.4874	1.56416	16.1083	15.0771	15.9561	20.688	4.55436	34.4674	2.50514	14.594	6.60565	0	0	7.15014	4.97661	8.08886	4.89525	6.16107	4.32473	92.0361	66.62	1.41385	15.5095	13.6511	16.1542	21.1431	5.30327	33.2882	2.83606	13.7313	6.47195	0	0	7.57102	5.13046	8.49488	5.37653	6.28412	C21H38N6O7S2	[M - H]-	Peptides	Peptides	Amino acids, peptides, and analogues	Carboxylic acids and derivatives
24.06_505.3277m/z	Negative	0.00186259	0.0382559	0	0	0	0	1.76025	0	0	0	0	0	200.937	16.5644	71.5425	89.8857	92.4821	47.7089	0	20.9863	0	0	0	0	0	0	1.69482	0	0	0	0	0	227.48	15.5852	70.0945	82.6956	102.086	50.5172	0	22.0397	0	0	C28H46N2O6	[M - H]-	Alpha amino acid esters	Amino acids and derivatives	Amino acids, peptides, and analogues	Carboxylic acids and derivatives
11.05_554.0922m/z	Negative	0.00186301	0.0382559	157.115	25.3417	46.6855	19.1799	36.9885	96.8211	129.034	30.5287	197.668	61.8346	192.55	255.554	129.208	234.62	142.717	264.702	264.297	246.988	174.736	156.68	158.022	25.59	44.759	17.3368	35.6137	87.6637	130.636	31.2003	230.173	59.719	217.984	240.446	126.593	215.852	157.538	280.283	272.468	259.385	191.915	159.81	C18H22N9O8PS	[M - H]-	Purine nucleotides	NA	NA	Purine nucleotides
11.05_356.1460m/z	Negative	0.00186818	0.0382753	90.8047	1.71587	0.851752	0	5.29918	19.467	52.9914	8.10548	162.481	0.485577	100.504	105.239	34.9701	99.572	73.2984	157.11	182.575	147.078	96.9304	57.1488	91.3287	1.73269	0.816605	0	5.10222	17.6258	53.6492	8.28379	189.199	0.468964	113.78	99.0172	34.2623	91.6071	80.9102	166.358	188.219	154.461	106.46	58.2901	C11H27N5O4S2	[M - H]-	Dipeptides	Peptides	Amino acids, peptides, and analogues	Carboxylic acids and derivatives
5.20_385.0938m/z	Negative	0.00188384	0.0384146	35.5223	143.626	41.2292	188.771	35.7554	72.9353	112.898	66.2485	33.282	164.059	14.7995	22.2358	38.971	51.2133	22.4281	21.0624	35.288	43.117	21.7717	138.137	35.7273	145.033	39.5279	170.631	34.4264	66.037	114.299	67.7059	38.7548	158.446	16.7544	20.9213	38.1822	47.1166	24.7572	22.3022	36.3789	45.2812	23.9122	140.896	C14H19N4O7P	[M - H]-	Pyrimidones	Pyrimidones	Pyrimidines and pyrimidine derivatives	Diazines
10.17_480.1714m/z	Negative	0.00189567	0.0385665	49.0753	63.7763	131.091	11.8809	109.453	125.525	84.7543	44.537	15.3862	90.8147	12.8479	72.9913	83.6628	6.52442	20.2721	24.0532	21.9307	11.6488	17.2065	23.6493	49.3585	64.4012	125.681	10.7392	105.385	113.653	85.8065	45.5167	17.9162	87.7075	14.545	68.6763	81.9695	6.00252	22.3773	25.469	22.6086	12.2335	18.8981	24.1216	C14H28N9O8P	[M - H]-	Purine ribonucleoside monophosphates	Purine ribonucleoside monophosphates	Purine ribonucleotides	Purine nucleotides
23.48_677.2141m/z	Negative	0.00190866	0.0386966	0	0	0	0	0	0	0	0	0	0	0	331.127	617.289	0	0	484.094	667.875	228.171	18.4415	890.888	0	0	0	0	0	0	0	0	0	0	0	311.552	604.795	0	0	512.59	688.522	239.624	20.2545	908.681	C29H38N6O11S	[M - H]-	Oligopeptides	Peptides	Amino acids, peptides, and analogues	Carboxylic acids and derivatives
18.23_673.3442n	Negative	0.00191719	0.0387777	543.429	7.85528	23.6748	0.848779	210.149	223.228	262.116	7292.79	1402.58	8.03547	701.991	1579.95	187.207	64.6234	7111.48	8805.82	3243.67	9926.21	1491.38	1105.45	546.565	7.93226	22.6978	0.767212	202.338	202.115	265.37	7453.23	1633.22	7.76054	794.72	1486.55	183.418	59.454	7849.99	9324.16	3343.94	10424.4	1638	1127.52	C27H47N9O11	[M - H]-	Oligopeptides	Peptides	Amino acids, peptides, and analogues	Carboxylic acids and derivatives
19.26_575.3431n	Negative	0.00191961	0.0387777	2917.73	528.043	610.546	6.82762	1125.89	395.667	546.208	5500.55	2813.82	404.619	4939.76	12496.9	2764.44	10.0508	8654.1	9406.07	3237.83	9039.59	3272.75	4942.27	2934.57	533.217	585.352	6.17149	1084.04	358.244	552.989	5621.55	3276.52	390.776	5592.27	11758.1	2708.49	9.24685	9552.8	9959.75	3337.93	9493.32	3594.51	5040.97	C28H45N7O6	[M - H]-	Oligopeptides	Peptides	Amino acids, peptides, and analogues	Carboxylic acids and derivatives
20.33_610.9909m/z	Negative	0.00192418	0.0387777	0	2.18682	0	3.80705	0	2.82413	0	0	1.13127	1.15019	12.7828	1.93592	7.26081	4.61223	3.01464	4.0411	4.76583	2.4359	4.30391	20.3931	0	2.20825	0	3.44119	0	2.55702	0	0	1.31729	1.11084	14.4714	1.82147	7.11385	4.24329	3.3277	4.27898	4.91316	2.55817	4.72705	20.8004	NA	NA	NA	NA	NA	NA
11.07_418.1196m/z	Negative	0.00192626	0.0387777	405.585	34.9585	29.7357	20.5747	37.4373	181.308	255.764	88.7964	545.634	74.4633	417.63	494.022	217.455	449.71	324.136	594.086	634.654	514.069	390.536	294.513	407.925	35.3011	28.5086	18.5975	36.0458	164.16	258.94	90.7498	635.357	71.9156	472.796	464.817	213.054	413.737	357.796	629.056	654.274	539.872	428.931	300.396	C18H21N5O5S	[M - H]-	Peptides	Peptides	Amino acids, peptides, and analogues	Carboxylic acids and derivatives
14.82_631.2319m/z	Negative	0.0019267	0.0387777	74.2513	33.5242	19.6861	13.0037	40.8791	19.4972	65.5864	110.312	71.7086	17.1613	68.2014	105.375	76.4698	49.2882	145.521	137.672	100.647	137.325	88.1459	58.2801	74.6798	33.8527	18.8738	11.754	39.3597	17.6531	66.4006	112.739	83.5001	16.5742	77.2104	99.1459	74.922	45.3455	160.632	145.776	103.759	144.218	96.8118	59.444	C39H36O8	[M - H]-	Xanthenes	Dibenzopyrans	1-benzopyrans	Benzopyrans
12.43_707.1853m/z	Negative	0.00192809	0.0387777	88.453	3.87738	16.298	14.2852	13.1772	3.25315	12.9765	9.64555	161.042	3.70478	53.9351	37.6213	102.332	304.362	67.0413	62.028	179.774	33.3523	179.828	9.8693	88.9635	3.91538	15.6255	12.9124	12.6874	2.94547	13.1376	9.85774	187.523	3.57802	61.0596	35.3973	100.261	280.016	74.0033	65.6792	185.331	35.0263	197.507	10.0664	C27H36N2O20	[M - H]-	O-glycosyl compounds	Glycosyl compounds	Carbohydrates and carbohydrate conjugates	Organooxygen compounds
7.82_466.0766m/z	Negative	0.00193174	0.0388067	6.41071	0	0.830061	0	0	0	0	0	42.2113	0	9.89355	12.907	8.55056	14.2601	6.60181	3.05182	5.32014	33.1739	40.1217	0	6.44771	0	0.795809	0	0	0	0	0	49.1524	0	11.2004	12.144	8.3775	13.1194	7.28738	3.23146	5.4846	34.839	44.0662	0	C16H17N7O8S	[M - H]-	N-acyl-alpha amino acids and derivatives	Amino acids and derivatives	Amino acids, peptides, and analogues	Carboxylic acids and derivatives
17.36_673.2799m/z	Negative	0.00193534	0.0388214	111.963	0.44617	0	0.0667071	2.32016	10.0552	3.51218	8.08007	0.0485083	0.140047	178.648	38.9054	2.51807	0.682659	52.4252	13.6079	12.6281	17.8962	9.50233	9.50512	112.609	0.450542	0	0.0602966	2.23393	9.1042	3.55578	8.25782	0.0564849	0.135255	202.246	36.6054	2.4671	0.628052	57.8693	14.4089	13.0185	18.7945	10.4365	9.69496	C30H46N2O15	[M - H]-	Aminoglycosides	Aminosaccharides	Carbohydrates and carbohydrate conjugates	Organooxygen compounds
10.07_602.1274m/z	Negative	0.00193688	0.0388214	9.46234	0.00688137	0.0933144	0.0507427	0.0426295	0.00975294	0.00305854	1.41265	36.7939	0.155184	12.2745	25.7845	6.60565	32.0783	1.22566	11.6841	19.488	48.848	52.1207	0.252843	9.51695	0.0069488	0.0894638	0.0458664	0.041045	0.0088305	0.00309651	1.44372	42.8442	0.149874	13.8959	24.2602	6.47195	29.5123	1.35294	12.3719	20.0905	51.2999	57.2449	0.257893	C16H30N9O10PS2	[M - H]-	Purine ribonucleoside monophosphates	Purine ribonucleoside monophosphates	Purine ribonucleotides	Purine nucleotides
11.07_589.0321m/z	Negative	0.00193952	0.0388301	172.402	0	0.950126	0	1.09087	0	0	0	160.563	0	146.415	41.2905	173.151	380.078	116.116	79.253	165.881	9.34142	227.412	0	173.397	0	0.910919	0	1.05032	0	0	0	186.966	0	165.755	38.8496	169.646	349.675	128.174	83.9181	171.01	9.8103	249.77	0	C20H22N4O11S3	[M - H]-	N-acyl-alpha amino acids and derivatives	Amino acids and derivatives	Amino acids, peptides, and analogues	Carboxylic acids and derivatives
19.70_651.3957n	Negative	0.00194828	0.0389421	4601.03	479.302	582.322	17.0353	3876.92	2408.89	3175.04	18183.8	6002.79	395.972	6986.39	9286.83	3031.57	1355.53	23123.8	23364.1	11855.7	25070.9	8385.46	11392.7	4627.58	483.998	558.293	15.3982	3732.82	2181.05	3214.46	18583.8	6989.88	382.424	7909.24	8737.82	2970.21	1247.09	25525.1	24739.4	12222.2	26329.3	9209.87	11620.2	C26H53N9O10	[M - H]-	Oligopeptides	Peptides	Amino acids, peptides, and analogues	Carboxylic acids and derivatives
12.22_835.2987m/z	Negative	0.00194954	0.0389421	6.0022	0	0.635147	0.0602494	0	0	0	11.4903	12.4188	0	20.3603	9.87853	6.42066	2.30021	15.5854	21.4563	9.61435	27.6618	12.6291	0	6.03683	0	0.608938	0.0544595	0	0	0	11.7431	14.4609	0	23.0498	9.29455	6.29071	2.11621	17.2039	22.7193	9.91157	29.0503	13.8707	0	C35H52N2O21	[M - H]-	Amino acids and derivatives	Amino acids and derivatives	Amino acids, peptides, and analogues	Carboxylic acids and derivatives
9.23_478.1709n	Negative	0.00195633	0.0390334	57.3671	2.76398	5.80352	0	67.4977	51.6086	49.9968	101.591	59.5415	32.1829	98.6303	104.991	109.24	17.1007	219.639	199.024	122.322	179.739	117.959	118.998	57.6982	2.79106	5.56404	0	64.9889	46.7274	50.6175	103.826	69.3324	31.0817	111.659	98.7839	107.029	15.7327	242.448	210.739	126.104	188.761	129.556	121.374	C17H22N10O7	[M - H]-	Peptides	Peptides	Amino acids, peptides, and analogues	Carboxylic acids and derivatives
25.12_935.1856m/z	Negative	0.00195924	0.0390473	35.6262	66.9916	469.074	253.834	401.109	468.577	215.325	427.516	375.337	303.462	1245.93	1303.54	897.272	1108.48	965.645	961.889	1130.1	639.768	897.857	892.686	35.8318	67.648	449.718	229.441	386.2	424.259	217.998	436.921	437.057	293.08	1410.51	1226.48	879.111	1019.81	1065.92	1018.51	1165.04	671.88	986.129	910.515	NA	NA	NA	NA	NA	NA
19.70_735.3634m/z	Negative	0.00197644	0.0391885	4.81434	0.668427	0.0894581	0	0	0.00180435	0.0166075	58.9516	0.0508103	0	11.5254	20.1505	0.715625	0	78.804	42.4126	41.2501	111.952	10.1757	37.845	4.84212	0.674977	0.0857666	0	0	0.0016337	0.0168137	60.2485	0.0591654	0	13.0478	18.9592	0.701141	0	86.9875	44.9092	42.5253	117.572	11.1762	38.6008	C30H48N12O10	[M - H]-	Oligopeptides	Peptides	Amino acids, peptides, and analogues	Carboxylic acids and derivatives
11.02_479.0569m/z	Negative	0.00197889	0.0391885	731.589	0	50.2642	19.0984	90.8131	15.3858	35.4289	20.1746	781.751	0.0062146	584.045	243.444	757.589	1475.06	575.91	378.316	712.093	131.423	976.448	4.55404	735.811	0	48.19	17.2631	87.4377	13.9306	35.8687	20.6185	910.3	0.00600197	661.193	229.052	742.255	1357.07	635.716	400.585	734.107	138.02	1072.45	4.64499	C20H22N2O6P2S	[M - H]-	Alpha amino acids and derivatives	Amino acids and derivatives	Amino acids, peptides, and analogues	Carboxylic acids and derivatives
20.87_566.2833m/z	Negative	0.0019801	0.0391885	573.917	302.245	47.1949	271.903	289.739	24.4634	251.705	264.083	54.3889	75.9308	288.687	46.8644	24.9882	197.903	22.4856	15.1146	28.7234	13.8454	33.8314	24.9075	577.229	305.207	45.2474	245.773	278.97	22.1496	254.83	269.893	63.3325	73.3329	326.821	44.0939	24.4825	182.072	24.8206	16.0043	29.6114	14.5403	37.1575	25.405	C20H41N9O10	[M - H]-	Oligopeptides	Peptides	Amino acids, peptides, and analogues	Carboxylic acids and derivatives
11.09_621.0489m/z	Negative	0.00198491	0.0391885	224.379	0	7.38411	2.85107	13.4289	0	4.1193	0	225.459	0	194.51	88.129	257.587	483.898	181.945	121.052	240.737	27.9993	300.976	0	225.674	0	7.07941	2.57709	12.9298	0	4.17044	0	262.532	0	220.204	82.9191	252.373	445.19	200.84	128.178	248.18	29.4046	330.566	0	C20H22N4O15S2	[M - H]-	Peptides	Peptides	Amino acids, peptides, and analogues	Carboxylic acids and derivatives
21.25_618.9613m/z	Negative	0.00198545	0.0391885	3.71312	99.696	30.2985	123.806	3.04382	5.22823	3.51372	1.65936	1.8347	51.1783	1.11152	5.95309	1.65654	2.84288	1.78038	0.677585	1.0883	0.966212	1.08252	13.4482	3.73454	100.673	29.0483	111.908	2.93068	4.73374	3.55734	1.69586	2.13639	49.4272	1.25835	5.60116	1.62301	2.61547	1.96526	0.71747	1.12195	1.01471	1.18895	13.7168	NA	NA	NA	NA	NA	NA
10.63_809.3918m/z	Negative	0.00198637	0.0391885	0	0	0	0	8.2223	0	5.66403	2.56354	10.2277	0	6.06201	1.28929	7.38859	6.32796	10.4647	14.2001	5.61037	21.3291	12.3997	16.7222	0	0	0	0	7.91669	0	5.73434	2.61993	11.9095	0	6.86276	1.21307	7.23904	5.82178	11.5514	15.0359	5.78381	22.3997	13.6187	17.0562	C35H46N20O4	[M - H]-	N-acyl-alpha amino acids and derivatives	Amino acids and derivatives	Amino acids, peptides, and analogues	Carboxylic acids and derivatives
18.04_488.2613m/z	Negative	0.00199296	0.0392717	279.742	122.682	6.51641	297.015	54.3085	77.7678	265.621	130.551	304.825	86.1433	156.49	46.7351	2.21568	90.3166	6.34029	23.2653	121.63	110.554	175.497	3.71473	281.357	123.884	6.24751	268.472	52.2899	70.4124	268.919	133.423	354.95	83.196	177.161	43.9723	2.17084	83.092	6.9987	24.6348	125.39	116.103	192.75	3.78893	C17H35N11O6	[M - H]-	Oligopeptides	Peptides	Amino acids, peptides, and analogues	Carboxylic acids and derivatives
14.39_663.2684m/z	Negative	0.00200115	0.0392998	0.610855	0	0	0	0	0	3.89687	10.0708	4.93571	0	4.13221	12.1976	1.72631	0	25.2264	9.86245	7.46653	32.7068	11.9439	30.9159	0.61438	0	0	0	0	0	3.94525	10.2923	5.74732	0	4.67805	11.4766	1.69136	0	27.8461	10.443	7.69735	34.3485	13.1182	31.5334	C27H44N4O15	[M - H]-	Peptides	Peptides	Amino acids, peptides, and analogues	Carboxylic acids and derivatives
16.97_519.7649m/z	Negative	0.00200544	0.0392998	0	0	1.77582	0	7.69973	4.34415	4.62756	0	0	8.09909	1.58665	7.33696	8.12348	0	8.74442	12.2025	9.80498	7.14158	3.0857	18.7863	0	0	1.70255	0	7.41354	3.93328	4.68501	0	0	7.82199	1.79623	6.90322	7.95906	0	9.65249	12.9208	10.1081	7.50005	3.38907	19.1616	NA	NA	NA	NA	NA	NA
13.00_715.1885n	Negative	0.00200656	0.0392998	128.009	0	0	0	2.88009	1.73022	5.03077	16.391	137.045	0	192.195	162.606	22.8229	0	205.052	190.067	86.4662	266.282	119.232	64.68	128.748	0	0	0	2.77304	1.56657	5.09323	16.7516	159.581	0	217.583	152.994	22.361	0	226.346	201.255	89.1392	279.648	130.954	65.9718	C34H35O17	[M - H]-	Lignan glycosides	NA	NA	Lignan glycosides
20.33_600.1622n	Negative	0.00200765	0.0392998	39.7414	100.368	129.483	145.747	5.95311	0	78.538	13.4764	235.663	30.2311	15.901	2.00799	10.1054	66.2046	0	0	28.669	0	105.648	0	39.9707	101.351	124.14	131.741	5.73184	0	79.513	13.7729	274.415	29.1968	18.0014	1.88928	9.90084	60.9087	0	0	29.5552	0	116.035	0	C20H29N10O8PS	[M - H]-	Biotin and derivatives	NA	NA	Biotin and derivatives
10.47_486.2074n	Negative	0.00201279	0.0393131	69.9408	149.68	121.044	8.30235	89.6609	96.3106	95.1409	121.526	32.2791	114.495	20.6086	100.301	69.1992	10.2838	16.7593	37.6533	67.3752	32.0541	21.5668	32.5638	70.3444	151.147	116.05	7.5045	86.3284	87.2014	96.322	124.2	37.587	110.577	23.3308	94.372	67.7986	9.4612	18.4997	39.8698	69.4581	33.663	23.6872	33.2142	C20H26N10O5	[M - H]-	Peptides	Peptides	Amino acids, peptides, and analogues	Carboxylic acids and derivatives
20.16_574.3075n	Negative	0.0020183	0.039377	1065.34	211.921	340.729	12.5682	430.162	270.466	399.986	1457.24	3177.51	342.794	1646.2	1843.45	639.5	322.604	3022.81	3575.02	2180.75	3111.14	3236.5	763.304	1071.49	213.997	326.669	11.3604	414.174	244.885	404.951	1489.3	3700.01	331.066	1863.65	1734.47	626.557	296.799	3336.72	3785.46	2248.16	3267.3	3554.69	778.549	C23H42N8O9	[M - H]-	Oligopeptides	Peptides	Amino acids, peptides, and analogues	Carboxylic acids and derivatives
17.82_530.1704m/z	Negative	0.00204126	0.0397085	183.543	1.18516	5.77114	0.925047	10.9417	25.6518	21.6034	93.4409	278.919	0	222.436	29.9358	33.9974	171.207	146.606	274.818	242.204	208.173	323.48	2.0785	184.602	1.19678	5.53299	0.836151	10.535	23.2256	21.8716	95.4964	324.783	0	251.819	28.1661	33.3093	157.512	161.83	290.995	249.692	218.622	355.282	2.12001	C20H29N5O12	[M - H]-	Oligopeptides	Peptides	Amino acids, peptides, and analogues	Carboxylic acids and derivatives
14.21_751.1625m/z	Negative	0.00204206	0.0397085	30.7094	2.07076	3.94954	0	1.43699	2.69597	7.68097	1.02652	24.025	2.16395	26.9595	37.5243	12.3702	2.868	6.39429	13.505	26.757	4.023	17.5806	10.6741	30.8866	2.09105	3.78656	0	1.38358	2.44098	7.77632	1.0491	27.9757	2.08991	30.5207	35.306	12.1198	2.63858	7.05832	14.3	27.5841	4.22493	19.3091	10.8873	NA	NA	NA	NA	NA	NA
10.63_328.1870m/z	Negative	0.00204784	0.0397683	4.1688	0	0	0	5.87837	0	1.54593	1.14368	11.7721	0	4.52698	2.82149	6.87303	8.7722	13.2096	14.1928	14.8102	12.5428	19.2612	0	4.19286	0	0	0	5.65988	0	1.56512	1.16884	13.7079	0	5.12497	2.65469	6.73391	8.0705	14.5814	15.0283	15.268	13.1724	21.1548	0	NA	NA	NA	NA	NA	NA
6.49_333.1434m/z	Negative	0.00204966	0.0397683	0	2.48836	0	326.449	14.7406	21.0845	255.858	12.5578	523.559	140.518	43.8808	47.7569	10.5835	653.067	363.698	416.38	581.12	30.2654	605.042	323.023	0	2.51275	0	295.078	14.1927	19.0903	259.035	12.8341	609.652	135.71	49.6772	44.9337	10.3693	600.827	401.467	440.89	599.085	31.7845	664.526	329.474	C8H18N10O5	[M - H]-	Alpha amino acids	Amino acids and derivatives	Amino acids, peptides, and analogues	Carboxylic acids and derivatives
17.08_792.3387m/z	Negative	0.00205804	0.0398431	0	0	0	0	0	0	0	20.9664	0.998866	0	18.4511	3.1364	1.92548	0	17.3655	0	11.9207	44.6784	6.74926	20.4563	0	0	0	0	0	0	0	21.4276	1.16312	0	20.8884	2.95099	1.88651	0	19.1689	0	12.2892	46.921	7.41281	20.8648	C26H47N15O14	[M - H]-	Peptides	Peptides	Amino acids, peptides, and analogues	Carboxylic acids and derivatives
23.48_745.2021m/z	Negative	0.00206923	0.0399961	0	0	0	0	0	0	0	0	0	0	0	245.823	427.521	0	0	341.528	503.855	169.85	10.9052	648.681	0	0	0	0	0	0	0	0	0	0	0	231.291	418.868	0	0	361.632	519.431	178.376	11.9773	661.636	C45H34N2O7S	[M - H]-	3-alkylindoles	3-alkylindoles	Indoles	Indoles and derivatives
15.23_880.3825m/z	Negative	0.00207049	0.0399961	0	0	0	0	0	0	0	0	52.6664	0	3.5312	0	13.509	0	60.6335	57.9721	9.7009	60.85	78.835	55.5013	0	0	0	0	0	0	0	0	61.3267	0	3.99765	0	13.2356	0	66.93	61.3846	10.0008	63.9043	86.5856	56.6098	NA	NA	NA	NA	NA	NA
10.21_550.0947m/z	Negative	0.00207536	0.0400463	12.1585	0	0.824966	0	0	0	0	0	22.66	0	21.6437	0	21.4819	10.5507	34.3923	3.65417	19.0891	4.40225	21.9276	2.27037	12.2287	0	0.790924	0	0	0	0	0	26.3861	0	24.5027	0	21.0471	9.70673	37.9638	3.86926	19.6793	4.62321	24.0834	2.31572	C18H25N5O11S2	[M - H]-	Peptides	Peptides	Amino acids, peptides, and analogues	Carboxylic acids and derivatives
12.22_534.1809m/z	Negative	0.00208503	0.0401654	13.3094	0.781889	0	0	3.19438	0	1.31084	2.98103	14.9132	0	20.9141	7.83884	11.9691	0	16.671	27.2652	13.2945	21.2245	16.0613	3.39054	13.3862	0.789551	0	0	3.07565	0	1.32712	3.04661	17.3655	0	23.6767	7.37543	11.7269	0	18.4022	28.8701	13.7055	22.2899	17.6404	3.45825	NA	NA	NA	NA	NA	NA
11.07_486.1032m/z	Negative	0.00208792	0.0401654	319.523	79.024	110.181	69.7057	89.6645	210.003	218.761	80.0323	357.387	169.931	311.47	453.821	277.361	456.649	276.889	494.606	481.56	434.447	324.443	281.082	321.367	79.7983	105.635	63.0071	86.3318	190.141	221.477	81.7929	416.155	164.117	352.613	426.992	271.747	420.121	305.643	523.721	496.447	456.253	356.34	286.696	C16H23N7O7P2	[M - H]-	Purine nucleotides	NA	NA	Purine nucleotides
11.05_213.1244m/z	Negative	0.00209137	0.0401654	2756.38	47.0312	263.078	116.04	366.031	146.472	208.474	164.609	3362.29	12.6945	2112.49	817.267	2636.54	5221.9	2250.32	1359.33	2591.7	537.617	3879.03	24.7154	2772.29	47.4921	252.222	104.889	352.426	132.619	211.062	168.23	3915.18	12.2601	2391.54	768.953	2583.17	4804.19	2484.01	1439.35	2671.82	564.602	4260.39	25.209	C11H21NOP	[M - H]-	Monoalkylamines	Primary amines	Amines	Organonitrogen compounds
17.38_737.0361m/z	Negative	0.0020933	0.0401654	123.43	0	0	1.83774	1.77848	0	0	1.60576	87.6325	0	73.8527	62.8306	88.279	243.595	60.695	82.5279	153.366	38.0914	134.27	0	124.142	0	0	1.66113	1.71237	0	0	1.64108	102.043	0	83.6082	59.1163	86.4922	224.109	66.998	87.3857	158.108	40.0034	147.471	0	C25H22N8O13S3	[M - H]-	N-acyl-alpha amino acids and derivatives	Amino acids and derivatives	Amino acids, peptides, and analogues	Carboxylic acids and derivatives
15.55_667.3044m/z	Negative	0.00209523	0.0401654	2.24665	0.045048	0	0	22.5649	5.69211	26.2308	37.1812	38.1556	0.905872	25.5301	18.0142	19.5063	2.0628	57.6616	54.8563	39.2669	61.7876	46.9897	57.7	2.25962	0.0454895	0	0	21.7262	5.15375	26.5564	37.9991	44.4297	0.874878	28.9025	16.9493	19.1115	1.8978	63.6496	58.0853	40.4808	64.889	51.6094	58.8524	C24H40N14O9	[M - H]-	Oligopeptides	Peptides	Amino acids, peptides, and analogues	Carboxylic acids and derivatives
11.07_375.1630n	Negative	0.0021187	0.0403953	3130.91	770.782	655.9	532.444	702.425	1352.2	1998.69	892.364	4187.83	972.693	3203.26	3374.13	1561.99	3074.27	2336.85	3920.05	4141.97	3842.43	2733.57	2357.1	3148.98	778.335	628.834	481.277	676.317	1224.31	2023.5	911.994	4876.47	939.413	3626.39	3174.67	1530.37	2828.36	2579.53	4150.79	4270.01	4035.3	3002.31	2404.18	C17H21N5O5	[M - H]-	Peptides	Peptides	Amino acids, peptides, and analogues	Carboxylic acids and derivatives
14.27_636.2606m/z	Negative	0.00212508	0.040473	43.5066	111.316	66.428	2.23305	73.8696	79.4767	38.4331	69.1232	16.8145	50.4116	9.70409	77.1337	32.9218	0.0621802	23.9335	24.2075	26.2205	21.5468	27.2387	22.9818	43.7577	112.407	63.6869	2.01846	71.124	71.9597	38.9102	70.6439	19.5794	48.6868	10.9859	72.5738	32.2554	0.0572063	26.4189	25.6324	27.0311	22.6283	29.9166	23.4408	C34H41N2O10	[M - H]-	Alpha amino acids and derivatives	Amino acids and derivatives	Amino acids, peptides, and analogues	Carboxylic acids and derivatives
18.95_704.3082m/z	Negative	0.00213964	0.0405924	116.844	173.661	245.973	43.5564	346.016	214.232	380.623	2868.6	661.14	388.437	186.783	986.05	318.435	73.8625	1243.03	3171.8	742.651	5729.54	1078	1450.55	117.519	175.362	235.823	39.3707	333.155	193.969	385.348	2931.7	769.856	375.147	211.456	927.758	311.99	67.9541	1372.12	3358.51	765.61	6017.13	1183.99	1479.52	C29H59N3O8S4	[M - H]-	Peptides	Peptides	Amino acids, peptides, and analogues	Carboxylic acids and derivatives
12.70_375.0579m/z	Negative	0.00214057	0.0405924	258.828	1.39198	4.61104	22.2915	5.623	8.55766	6.73569	12.4069	230.816	0.555509	180.613	47.7982	116.834	453.352	193.736	109.974	191.929	94.9707	264.662	0.59546	260.322	1.40562	4.42076	20.1494	5.414	7.74827	6.81931	12.6798	268.771	0.536503	204.471	44.9725	114.469	417.088	213.854	116.447	197.863	99.7376	290.682	0.607353	C10H20N2O9S2	[M - H]-	N-acyl-alpha amino acids	Amino acids and derivatives	Amino acids, peptides, and analogues	Carboxylic acids and derivatives
17.03_456.2462m/z	Negative	0.00214643	0.0406161	32.8572	0	14.8789	0	56.6423	0	3.88512	0	64.1567	0	27.2076	12.8054	115.798	25.4784	83.6488	38.8695	17.5772	28.283	88.7926	18.0285	33.0468	0	14.2649	0	54.537	0	3.93335	0	74.7065	0	30.8016	12.0483	113.454	23.4403	92.3354	41.1575	18.1205	29.7026	97.5221	18.3885	C21H31N9O3	[M - H]-	Alpha amino acid amides	Amino acids and derivatives	Amino acids, peptides, and analogues	Carboxylic acids and derivatives
18.77_480.1122m/z	Negative	0.00215671	0.0406709	0	55.5317	7.95506	27.1494	0	68.8281	36.4958	6.36434	0	16.9014	0	0	0	0	0	0	0	0	0	0	0	56.0759	7.6268	24.5404	0	62.3182	36.9489	6.50435	0	16.3231	0	0	0	0	0	0	0	0	0	0	C14H23N7O10S	[M - H]-	Gamma-glutamyl peptides	Peptides	Amino acids, peptides, and analogues	Carboxylic acids and derivatives
18.30_643.2983n	Negative	0.00216226	0.0406709	25.7618	20.4618	15.0323	1.35009	29.7951	10.9398	42.9683	152.532	20.4845	7.92099	40.1027	282.717	27.8226	13.8134	79.7681	38.1889	99.311	208.188	34.4677	130.762	25.9104	20.6623	14.412	1.22035	28.6877	9.90509	43.5017	155.888	23.853	7.64998	45.4	266.004	27.2594	12.7085	88.0518	40.4368	102.381	218.638	37.8564	133.374	C25H41N9O11	[M - H]-	Oligopeptides	Peptides	Amino acids, peptides, and analogues	Carboxylic acids and derivatives
13.34_551.2226n	Negative	0.0021661	0.0406709	3074.11	590.69	234.203	264.951	421.723	2029.81	1737.37	3387.63	2567.33	503.309	3017.34	6469.59	1344.03	1527.37	3962.25	4292.17	3751.49	5098.9	2969.75	4304.3	3091.85	596.478	224.539	239.489	406.048	1837.83	1758.94	3462.16	2989.5	486.089	3415.92	6087.13	1316.82	1405.19	4373.71	4544.83	3867.47	5354.83	3261.72	4390.27	C15H29N13O10	[M - H]-	Oligopeptides	Peptides	Amino acids, peptides, and analogues	Carboxylic acids and derivatives
19.39_586.0646m/z	Negative	0.00217808	0.0408145	0	16.6121	18.1249	8.23501	0	0	7.54509	8.20715	87.2997	30.0039	0	0	0	0	0	0	0	0	13.9106	0	0	16.7749	17.377	7.44363	0	0	7.63876	8.3877	101.655	28.9773	0	0	0	0	0	0	0	0	15.2782	0	C19H21N7O11S2	[M - H]-	Peptides	Peptides	Amino acids, peptides, and analogues	Carboxylic acids and derivatives
13.29_599.2177n	Negative	0.00218609	0.0408426	25.4517	2.02355	1.38624	0.71714	87.145	39.5381	79.7307	93.32	126.72	15.884	27.1678	98.1585	79.059	8.41083	288.353	357.255	174.036	299.539	173.2	178.279	25.5985	2.04338	1.32904	0.648224	83.906	35.7985	80.7205	95.3729	147.558	15.3405	30.7565	92.3557	77.4588	7.73803	318.298	378.284	179.416	314.574	190.228	181.84	C30H37N3O6S2	[M + CH2O2 - H]-	Dipeptides	Peptides	Amino acids, peptides, and analogues	Carboxylic acids and derivatives
19.96_801.3774m/z	Negative	0.00219012	0.0408426	11.2431	1.96346	30.9203	0	8.57739	0	0	12.6442	0.94472	2.7817	39.915	80.4189	89.3281	3.83795	11.2453	6.44522	7.31675	6.84892	15.7204	12.322	11.308	1.9827	29.6443	0	8.25858	0	0	12.9224	1.10007	2.68652	45.1875	75.6648	87.5201	3.53094	12.4131	6.82461	7.54294	7.19269	17.2659	12.5681	C27H50N18O11	[M - H]-	Oligopeptides	Peptides	Amino acids, peptides, and analogues	Carboxylic acids and derivatives
13.91_675.2149m/z	Negative	0.00219202	0.0408426	206.677	0	0.167256	1.43279	13.0259	2.04606	2.49782	2.55526	258.084	0.249327	150.672	23.2685	53.3514	625.156	127.514	51.7732	169.987	7.10835	260.162	8.29341	207.869	0	0.160354	1.2951	12.5418	1.85254	2.52883	2.61148	300.522	0.240796	170.575	21.893	52.2715	575.148	140.756	54.8207	175.242	7.46515	285.74	8.45905	C26H28N16O7	[M - H]-	Peptides	Peptides	Amino acids, peptides, and analogues	Carboxylic acids and derivatives
21.22_556.9906m/z	Negative	0.00219564	0.0408426	5.44312	590.45	76.1215	660.552	11.9065	27.5344	47.7934	8.87837	15.39	294.289	5.12767	10.4452	36.3524	8.81144	3.27034	6.8381	4.49812	1.89111	6.70629	35.8334	5.47453	596.236	72.9803	597.074	11.464	24.9302	48.3868	9.07368	17.9207	284.22	5.805	9.82775	35.6166	8.10659	3.60995	7.24061	4.63718	1.98603	7.36561	36.5491	C15H18N4O13S3	[M - H]-	Alpha amino acids and derivatives	Amino acids and derivatives	Amino acids, peptides, and analogues	Carboxylic acids and derivatives
24.10_465.2473m/z	Negative	0.00220652	0.0409218	25.1482	15.0212	16.2439	69.4659	12.0643	21.2515	16.6733	18.2715	39.6605	15.431	93.7799	87.1669	19.1133	161.637	75.1479	63.1099	94.5694	84.6206	35.2888	15.3407	25.2934	15.1684	15.5736	62.7903	11.6159	19.2415	16.8803	18.6734	46.1821	14.903	106.168	82.0139	18.7265	148.707	82.9517	66.8247	97.493	88.868	38.7582	15.6471	C20H38N2O10	[M - H]-	O-glucuronides	Sugar acids and derivatives	Carbohydrates and carbohydrate conjugates	Organooxygen compounds
13.85_747.2416m/z	Negative	0.0022131	0.0409218	2.14032	5.36878	0	0	0.701103	7.82928	20.017	139.546	30.4683	0	44.809	134.99	30.7471	0.88467	131.29	130.335	83.1286	199.697	24.6854	107.776	2.15267	5.42139	0	0	0.675044	7.08878	20.2655	142.616	35.4784	0	50.728	127.01	30.1247	0.813904	144.924	138.007	85.6985	209.721	27.1123	109.928	C26H44N4O21	[M - H]-	N-acylneuraminic acids	Sugar acids and derivatives	Carbohydrates and carbohydrate conjugates	Organooxygen compounds
7.39_400.1456n	Negative	0.00222022	0.0409626	876.534	3.40583	51.4897	186.254	759.703	3.88065	40.045	124.942	540.447	28.1373	2631.71	170.142	429.487	3014.01	2904.54	317.84	2158.89	509.885	649.831	27.9282	881.592	3.4392	49.365	168.355	731.466	3.51361	40.5421	127.691	629.316	27.1746	2979.34	160.084	420.794	2772.92	3206.17	336.549	2225.63	535.478	713.718	28.486	C17H24N2O9	[M - H]-	Dipeptides	Peptides	Amino acids, peptides, and analogues	Carboxylic acids and derivatives
13.51_379.0432m/z	Negative	0.00222141	0.0409626	70.7748	183.378	156.946	155.128	41.1569	74.3751	155.83	166.453	417.528	92.8784	71.0988	50.2361	89.3492	66.2987	41.0709	58.4043	66.93	57.8602	157.345	68.5171	71.1832	185.175	150.469	140.22	39.6271	67.3406	157.765	170.115	486.186	89.7006	80.4906	47.2663	87.5407	60.9953	45.336	61.8422	68.9991	60.7644	172.814	69.8855	C10H14N5O9S	[M - H]-	Alpha amino acids	Amino acids and derivatives	Amino acids, peptides, and analogues	Carboxylic acids and derivatives
12.57_620.2327m/z	Negative	0.00222458	0.0409626	14.8846	0	0	0	0	0	0.32113	0.657287	20.9167	0	12.8518	1.54925	5.0567	29.5329	13.8378	6.11533	10.8602	3.2207	27.6083	0.826241	14.9705	0	0	0	0	0	0.325117	0.671746	24.3562	0	14.5494	1.45766	4.95435	27.1705	15.2748	6.4753	11.1959	3.38236	30.3226	0.842743	C25H35N9O8S	[M - H]-	Oligopeptides	Peptides	Amino acids, peptides, and analogues	Carboxylic acids and derivatives
8.64_614.2170m/z	Negative	0.00222527	0.0409626	40.7542	16.6005	9.19255	6.51719	9.89914	14.1091	23.9647	132.444	40.2072	4.29892	48.1809	218.059	68.223	10.4598	99.7295	126.794	124.259	149.218	51.0734	75.6091	40.9894	16.7632	8.81322	5.89089	9.53121	12.7747	24.2622	135.358	46.8188	4.15184	54.5453	205.168	66.8422	9.62312	110.086	134.258	128.1	156.708	56.0946	77.1192	NA	NA	NA	NA	NA	NA
18.11_539.2005m/z	Negative	0.00222932	0.0409943	80.8377	1.62958	3.3952	0.733414	14.3614	1.50033	3.40211	39.4883	145.845	16.765	77.3374	10.3135	12.3365	11.6461	122.797	88.773	68.412	78.6444	183.084	61.6895	81.3042	1.64555	3.2551	0.662933	13.8276	1.35843	3.44434	40.357	169.827	16.1914	87.5532	9.70378	12.0869	10.7145	135.549	93.9985	70.527	82.5918	201.084	62.9216	C19H37N6O8PS	[M - H]-	Biotin and derivatives	NA	NA	Biotin and derivatives
18.67_460.2352n	Negative	0.00224611	0.0412169	1305.3	0	11.4306	0	332.435	3.9143	39.8366	135.135	1825.9	29.2109	2071.79	1222.16	251.951	6.75552	2437.37	763.449	1061.77	2468.48	1467.13	612.954	1312.83	0	10.959	0	320.079	3.54408	40.3312	138.107	2126.15	28.2115	2345.47	1149.91	246.852	6.21513	2690.48	808.388	1094.6	2592.38	1611.37	625.196	C28H32N2O4	[M - H]-	Dipeptides	Peptides	Amino acids, peptides, and analogues	Carboxylic acids and derivatives
24.53_295.2285m/z	Negative	0.00224915	0.0412215	5.49096	0	0	0	101.054	0	0	45.0354	23.7789	0	324.166	62.3821	7.93061	0	768.306	20.6613	0	402.775	33.8867	10.2627	5.52264	0	0	0	97.2976	0	0	46.0261	27.689	0	366.986	58.6943	7.7701	0	848.092	21.8775	0	422.992	37.2183	10.4677	C8H28N10O2	[M - H]-	Guanidines	NA	Guanidines	Organonitrogen compounds
19.73_468.9664m/z	Negative	0.00225104	0.0412215	5.79439	369.863	294.45	288.552	160.757	34.5115	110.082	0.316762	2.39556	499.033	0.143564	35.5777	119.144	28.0906	0.00628675	0.108646	22.469	0.138692	0	200.247	5.82783	373.487	282.3	260.823	154.782	31.2474	111.449	0.32373	2.78948	481.959	0.162527	33.4745	116.733	25.8436	0.0069396	0.115041	23.1636	0.145653	0	204.246	C12H12N2O14P2	[M - H]-	Pyrimidine ribonucleotides	NA	Pyrimidine ribonucleotides	Pyrimidine nucleotides
12.68_653.0226m/z	Negative	0.0022579	0.0413041	97.553	0.293069	0.396089	5.53419	0.53922	0.394594	0.309544	0	71.5398	0.58061	84.0472	12.891	42.112	117.995	64.9987	47.4334	74.4102	19.3104	96.3473	0.0632507	98.1159	0.295941	0.379745	5.00236	0.519178	0.357273	0.313387	0	83.3036	0.560745	95.1493	12.1289	41.2596	108.556	71.7486	50.2255	76.7106	20.2796	105.82	0.0645139	C17H28N4O13P2S3	[M - H]-	Biotin and derivatives	NA	NA	Biotin and derivatives
16.86_799.2228m/z	Negative	0.00226074	0.041313	7.91606	0.427265	0	0	18.5056	0	2.80785	3.42279	0	0	3.77375	27.0817	9.07166	3.42095	27.4779	13.1829	9.3501	11.3685	3.39264	18.2388	7.96174	0.431452	0	0	17.8178	0	2.84271	3.49809	0	0	4.27224	25.4808	8.88805	3.14731	30.3313	13.9588	9.63915	11.9391	3.72619	18.603	NA	NA	NA	NA	NA	NA
6.45_496.1649m/z	Negative	0.00226623	0.0413158	120.662	1.86214	1.44706	12.0403	8.87046	36.9093	67.0723	35.7726	201.804	21.212	136.425	143.889	36.2188	174.344	188.364	150.842	200.017	187.994	145.32	133.957	121.358	1.88039	1.38734	10.8833	8.54076	33.4184	67.9049	36.5595	234.988	20.4862	154.446	135.383	35.4857	160.398	207.924	159.721	206.2	197.431	159.607	136.632	C17H23N9O9	[M - H]-	Purine nucleosides	NA	NA	Purine nucleosides
13.91_545.2577m/z	Negative	0.00227344	0.0413158	497.879	1.43553	5.83356	2.64064	6.70627	0.0400545	13.5845	32.2521	735.995	0	305.733	62.6365	105.088	1583.09	403.314	126.269	362.904	76.1724	699.528	38.7898	500.752	1.4496	5.59284	2.38687	6.45701	0.0362661	13.7531	32.9616	857.02	0	346.118	58.9336	102.961	1456.46	445.196	133.701	374.123	79.9958	768.302	39.5645	C27H38N4O8	[M - H]-	Cyclic depsipeptides	Cyclic depsipeptides	Depsipeptides	Peptidomimetics
11.83_501.2335m/z	Negative	0.00227889	0.0413158	58.1544	3.58467	0.794663	0	11.0074	3.34116	9.9841	62.2617	135.709	0	86.5894	97.0924	87.2011	0.758966	132.708	155.197	134.418	188.766	130.439	88.2169	58.49	3.6198	0.761871	0	10.5983	3.02515	10.108	63.6313	158.025	0	98.0274	91.3527	85.4362	0.698255	146.49	164.332	138.573	198.241	143.263	89.9788	C26H30N8O3	[M - H]-	Alpha amino acids and derivatives	Amino acids and derivatives	Amino acids, peptides, and analogues	Carboxylic acids and derivatives
15.59_493.2272m/z	Negative	0.00228348	0.0413422	2377.6	231.117	563.716	68.4144	908.277	433.842	471.014	446.117	673.982	194.778	2122.32	1261.69	2530.46	1297.02	2250.05	1217.68	873.898	780.944	1250.24	713.393	2391.32	233.382	540.454	61.8399	874.518	392.809	476.862	455.931	784.81	188.114	2402.66	1187.1	2479.24	1193.27	2483.71	1289.36	900.914	820.143	1373.16	727.641	C18H34N6O10	[M - H]-	Oligopeptides	Peptides	Amino acids, peptides, and analogues	Carboxylic acids and derivatives
19.03_746.7927m/z	Negative	0.00228934	0.0413614	1.96874	8.33993	23.1194	1.26807	11.2015	22.0939	10.8111	18.5961	0	20.0133	0	0	0	1.84716	0	0	7.06137	0	0	0	1.9801	8.42165	22.1654	1.14621	10.7851	20.0042	10.9453	19.0052	0	19.3286	0	0	0	1.6994	0	0	7.27966	0	0	0	NA	NA	NA	NA	NA	NA
13.91_739.0233m/z	Negative	0.00229181	0.0413614	135.261	0	1.47806	4.08315	0	0	0.495143	0	87.7249	0.576267	130.657	34.0319	50.7281	314.065	74.4908	34.2753	97.7439	13.7785	96.9765	0	136.042	0	1.41706	3.69076	0	0	0.50129	0	102.15	0.556551	147.916	32.02	49.7014	288.943	82.2264	36.2928	100.766	14.4701	106.511	0	C20H20N8O19S2	[M - H]-	N-acyl-alpha amino acids and derivatives	Amino acids and derivatives	Amino acids, peptides, and analogues	Carboxylic acids and derivatives
23.64_694.2793m/z	Negative	0.00229394	0.0413614	0	0	0	0	0	0	0	0	0	0	10.912	0	0	6.90588	2.92766	11.2108	3.5194	11.1968	0	23.2794	0	0	0	0	0	0	0	0	0	0	12.3534	0	0	6.35347	3.23169	11.8708	3.6282	11.7588	0	23.7444	C26H41N13O8S	[M - H]-	Cyclic peptides	Peptides	Amino acids, peptides, and analogues	Carboxylic acids and derivatives
13.93_671.0356m/z	Negative	0.00230089	0.0414443	152.587	0	0	0	0	0	0	0	102.1	0	110.47	41.3153	58.6555	271.615	67.9021	54.9288	105.863	10.112	104.05	0	153.467	0	0	0	0	0	0	0	118.889	0	125.063	38.8729	57.4683	249.888	74.9535	58.1621	109.135	10.6196	114.28	0	C20H20N10O11S3	[M - H]-	N-acyl-alpha amino acids and derivatives	Amino acids and derivatives	Amino acids, peptides, and analogues	Carboxylic acids and derivatives
17.73_514.1949n	Negative	0.00231932	0.0416072	35.6615	0	0	0	0.00105123	0	0.974836	6.27304	100.552	0	47.2476	14.8695	2.89179	0	193.465	195.7	134.816	189.912	161.78	31.5625	35.8673	0	0	0	0.00101216	0	0.986938	6.41104	117.087	0	53.4887	13.9905	2.83326	0	213.555	207.219	138.983	199.444	177.686	32.1929	C22H26N8O7	[M - H]-	Oligopeptides	Peptides	Amino acids, peptides, and analogues	Carboxylic acids and derivatives
11.09_683.0194m/z	Negative	0.00231939	0.0416072	122.084	0	0.553988	0	2.61207	0	1.02201	0	135.231	0	101.126	39.1031	151.923	310.406	102.029	73.1404	132.848	6.2834	178.175	0	122.788	0	0.531128	0	2.51498	0	1.0347	0	157.468	0	114.484	36.7914	148.848	285.576	112.624	77.4457	136.955	6.59879	195.692	0	C24H20N4O16S2	[M - H]-	Peptides	Peptides	Amino acids, peptides, and analogues	Carboxylic acids and derivatives
19.26_710.3111m/z	Negative	0.00232621	0.0416446	387.57	237.319	162.096	54.8738	244.881	71.7917	154.656	665.317	449.8	127.158	543.985	1299.8	408.076	102.019	848.137	864.223	398.674	849.661	457.928	595.362	389.807	239.645	155.407	49.6005	235.779	65.0015	156.576	679.953	523.763	122.807	615.842	1222.96	399.816	93.8583	936.213	915.094	410.998	892.309	502.948	607.253	C20H41N17O12	[M - H]-	Oligopeptides	Peptides	Amino acids, peptides, and analogues	Carboxylic acids and derivatives
7.39_416.1085n	Negative	0.00233255	0.0417157	198.862	0	6.38813	1.77992	14.5456	0	1.16512	8.84257	129.856	5.42969	219.269	17.5902	101.044	258.315	271.972	41.7299	96.8188	105.822	145.874	4.35128	200.01	0	6.12453	1.60887	14.0049	0	1.17958	9.03709	151.21	5.24391	248.233	16.5503	98.9985	237.652	300.215	44.1863	99.8119	111.133	160.216	4.43819	C16H24N4O5S2	[M - H]-	N-acyl amines	N-acyl amines	Fatty amides	Fatty Acyls
11.67_386.1808m/z	Negative	0.00234487	0.0418651	141.91	0	2.64736	3.20324	12.5129	7.49337	21.5646	23.5291	245.138	7.81592	197.592	40.2993	43.8972	106.464	81.9832	69.011	97.7098	110.576	210.124	16.0263	142.729	0	2.53812	2.89542	12.0478	6.78464	21.8323	24.0467	285.448	7.54851	223.693	37.9169	43.0087	97.948	90.4969	73.0732	100.73	116.126	230.782	16.3464	C16H29N5O4S	[M - H]-	Dipeptides	Peptides	Amino acids, peptides, and analogues	Carboxylic acids and derivatives
5.57_345.1776m/z	Negative	0.00234566	0.0418651	127.059	0.101868	0	0.088643	0.419365	0.0458691	0.350137	0.642127	442.897	0.191438	147.197	11.5204	19.5206	106.835	521.617	59.1482	245.865	59.2603	456.491	0	127.792	0.102866	0	0.0801245	0.403778	0.0415307	0.354484	0.656253	515.725	0.184888	166.641	10.8393	19.1255	98.2895	575.785	62.6299	253.466	62.2348	501.37	0	C14H26N4O6	[M - H]-	Oligopeptides	Peptides	Amino acids, peptides, and analogues	Carboxylic acids and derivatives
14.99_658.2461m/z	Negative	0.00235487	0.0419037	8.25105	2.88635	8.22815	0	22.8795	2.89638	19.7361	14.4531	9.83422	26.4176	31.338	5.51487	11.0124	2.32457	67.6112	41.0714	28.0478	33.3576	11.9016	59.912	8.29866	2.91463	7.88862	0	22.0291	2.62244	19.9811	14.771	11.4513	25.5137	35.4776	5.18885	10.7895	2.13862	74.6324	43.489	28.9149	35.0319	13.0716	61.1085	C30H33N11O7	[M - H]-	Oligopeptides	Peptides	Amino acids, peptides, and analogues	Carboxylic acids and derivatives
10.42_373.1726m/z	Negative	0.00235497	0.0419037	176.147	13.3386	70.6438	43.9455	63.4324	22.7528	55.9397	129	332.239	24.865	185.75	189.018	222.72	237.307	196.965	213.734	242.537	238.578	239.602	107.387	177.163	13.4693	67.7286	39.7224	61.0747	20.6008	56.6342	131.838	386.872	24.0142	210.286	177.844	218.212	218.324	217.42	226.315	250.035	250.553	263.158	109.531	C12H31N4O5PS	[M - H]-	Dipeptides	Peptides	Amino acids, peptides, and analogues	Carboxylic acids and derivatives
19.22_772.3472m/z	Negative	0.00236365	0.0420157	1.91162	1.603	0.756476	4.35664	4.85777	82.3893	104.24	625.144	342.793	4.00646	27.1366	468.759	66.5289	5.65869	617.59	1002.6	490.187	1041.81	441.367	497.201	1.92265	1.61871	0.72526	3.93797	4.67721	74.5968	105.534	638.896	399.161	3.86938	30.7212	441.048	65.1824	5.20604	681.724	1061.61	505.341	1094.1	484.76	507.131	C24H51N15O12S	[M - H]-	Oligopeptides	Peptides	Amino acids, peptides, and analogues	Carboxylic acids and derivatives
8.83_450.1478m/z	Negative	0.0023683	0.0420559	63.6633	0.8804	2.09076	0	17.9622	5.89319	10.8818	8.82942	89.0246	0.930993	56.8542	26.0613	42.2317	58.9334	53.3458	70.0432	89.0215	63.3021	85.9678	4.40656	64.0307	0.889027	2.00448	0	17.2946	5.3358	11.0169	9.02365	103.664	0.899139	64.3643	24.5206	41.3769	54.2192	58.8856	74.1662	91.7736	66.4795	94.4196	4.49457	C11H29N7O8S2	[M - H]-	Gamma-glutamyl peptides	Peptides	Amino acids, peptides, and analogues	Carboxylic acids and derivatives
14.45_408.1772m/z	Negative	0.00237396	0.0421138	7.64159	0	0	0	1.58955	0	0.557697	7.11404	15.7117	0	8.00541	9.29745	2.28897	4.19694	21.9898	18.5998	23.8852	27.7278	10.86	0.891497	7.68568	0	0	0	1.53047	0	0.564621	7.27054	18.2952	0	9.06288	8.74781	2.24265	3.86122	24.2733	19.6947	24.6236	29.1196	11.9277	0.909302	C14H27N5O9	[M - H]-	Oligopeptides	Peptides	Amino acids, peptides, and analogues	Carboxylic acids and derivatives
13.32_427.2430n	Negative	0.00238527	0.0422097	26.1377	0	0	0	39.5899	2.11632	9.78404	127.406	257.692	0	47.8546	129.69	10.3355	0	1089.01	1324.72	346.785	1567.34	344.262	268.678	26.2885	0	0	0	38.1184	1.91615	9.9055	130.208	300.066	0	54.1759	122.023	10.1263	0	1202.1	1402.7	357.506	1646.01	378.108	274.044	C19H33N5O6	[M - H]-	Oligopeptides	Peptides	Amino acids, peptides, and analogues	Carboxylic acids and derivatives
7.74_386.1546m/z	Negative	0.00238631	0.0422097	221.239	9.65359	4.32042	0	4.52498	10.8515	19.9721	13.7051	177.047	0.693134	150.088	106.324	65.2677	83.3612	133.193	88.2183	102.413	78.0164	173.265	7.78779	222.516	9.74818	4.14214	0	4.3568	9.8252	20.22	14.0066	206.16	0.669418	169.913	100.038	63.9467	76.693	147.024	93.4112	105.579	81.9323	190.3	7.94333	C12H21N9O6	[M - H]-	Dipeptides	Peptides	Amino acids, peptides, and analogues	Carboxylic acids and derivatives
19.19_431.2296m/z	Negative	0.00238804	0.0422097	129.543	0	0	0	1.20738	0	0	7.8086	96.0551	0	164.787	34.5132	0	1.77117	334.018	101.477	44.1264	354.015	119.769	36.8106	130.291	0	0	0	1.16251	0	0	7.98038	111.85	0	186.554	32.4729	0	1.62949	368.704	107.45	45.4906	371.784	131.544	37.5458	C16H33N8O4P	[M - H]-	Oligopeptides	Peptides	Amino acids, peptides, and analogues	Carboxylic acids and derivatives
15.10_457.2272m/z	Negative	0.00238896	0.0422097	36.6574	0.843238	2.76997	1.47736	11.7861	5.21548	8.10507	12.6334	58.9966	0	34.6881	7.68248	35.4774	10.2936	49.0312	34.1547	30.5256	24.7049	48.3824	15.6265	36.8689	0.851501	2.65567	1.33539	11.348	4.7222	8.20569	12.9113	68.6978	0	39.2702	7.22832	34.7593	9.4702	54.123	36.1651	31.4692	25.9449	53.1391	15.9386	C21H30N8O4	[M - H]-	Oligopeptides	Peptides	Amino acids, peptides, and analogues	Carboxylic acids and derivatives
12.47_499.2517m/z	Negative	0.00240273	0.042368	377.192	0.697526	0	0	4.7037	14.4956	44.5489	123.023	548.168	0	375.717	445.42	313.571	264.65	407.508	356.376	328.12	325.663	468.701	139.035	379.369	0.704361	0	0	4.52887	13.1246	45.102	125.729	638.308	0	425.347	419.089	307.224	243.48	449.826	377.354	338.264	342.009	514.781	141.812	C16H36N8O10	[M - H]-	Oligopeptides	Peptides	Amino acids, peptides, and analogues	Carboxylic acids and derivatives
22.77_705.3253m/z	Negative	0.00240999	0.042411	0	0	0	0	0	0	0	15.675	0	0	0	18.9614	27.141	2.65564	3.5096	8.15976	5.59998	18.5584	0	15.3083	0	0	0	0	0	0	0	16.0198	0	0	0	17.8405	26.5917	2.44321	3.87405	8.64008	5.7731	19.4899	0	15.614	C29H54O19	[M - H]-	Flavonoid-3-O-glycosides	Flavonoid O-glycosides	Flavonoid glycosides	Flavonoids
11.86_400.2200m/z	Negative	0.00242177	0.0424526	352.514	0	0	0	0	0	6.31082	12.3266	315.408	0.47456	509.19	249.647	1.71936	2.7892	853.11	397.531	404.295	462.979	361.449	17.1682	354.549	0	0	0	0	0	6.38917	12.5978	367.272	0.458323	576.45	234.889	1.68456	2.56609	941.702	420.931	416.794	486.218	396.984	17.5111	C15H31N9O2S	[M - H]-	Peptides	Peptides	Amino acids, peptides, and analogues	Carboxylic acids and derivatives
13.02_662.1635m/z	Negative	0.00242258	0.0424526	192.018	15.6613	15.0613	9.32285	35.0068	96.9139	56.2827	129.254	180.174	17.12	226.474	322.859	48.3607	26.5875	252.715	275.982	184.343	343.166	154.939	235.716	193.126	15.8148	14.4398	8.42693	33.7056	87.7477	56.9814	132.097	209.802	16.5343	256.389	303.773	47.3819	24.4607	278.959	292.228	190.042	360.391	170.171	240.424	C36H29N3O10	[M - H]-	Alkaloids and derivatives	NA	NA	NA
7.60_469.2779m/z	Negative	0.00243004	0.0424526	5.21542	0	0	0	4.49811	9.19858	0	102.756	26.2046	0	12.7808	28.7135	5.20097	0	117.181	123.252	35.5367	165.447	34.7903	28.6448	5.24551	0	0	0	4.33092	8.32857	0	105.017	30.5137	0	14.4691	27.0161	5.0957	0	129.35	130.507	36.6353	173.751	38.2107	29.2169	C18H43N6O4PS	[M - H]-	Dipeptides	Peptides	Amino acids, peptides, and analogues	Carboxylic acids and derivatives
[truncated: 1,133 more rows]
[truncated: 3 more columns]

## Sheet: NC_vs_Brus
				Normalized Abundace																				Raw Abundance
				NC	NC	NC	NC	NC	NC	NC	NC	NC	NC	Brus	Brus	Brus	Brus	Brus	Brus	Brus	Brus	Brus	Brus	NC	NC	NC	NC	NC	NC	NC	NC	NC	NC	Brus	Brus	Brus	Brus	Brus	Brus	Brus	Brus	Brus	Brus
[truncated: 1,758 more rows]
[truncated: 3 more columns]

## Sheet: NC_vs_Combo
				Normalized Abundance																				Raw Abundance
[truncated: 4,547 more rows]
[truncated: 3 more columns]

## Sheet: C_vs_E
Metabolites Significantly Different in Clostridiaceae- vs Enterobacteriaceae-type Individuals by GLMM
[truncated: 537 more rows]
[truncated: 23 more columns]
