# Supplementary material for: Interplay between Cruciferous Vegetables and the Gut Microbiome: A Multi-Omic Approach
Source: Nutrients. 2022 Dec 22;15(1):42. doi: 10.3390/nu15010042 (PMC9824405; doi:10.3390/nu15010042)
Supplement: Supplementary file 1 [file nutrients-15-00042-s001.zip › Supplemental_Table_S3.xlsx]

## Sheet: Sheet1
L1 and L2 Annotations
L1 Annotations
Name	Formula	PubChem CID	Mass (Da)	Found At Mass (Da)	ESI Mode	Adduct	Expected RT (min)	Found At RT (min)	Isotope score	Error (ppm)	Library	MS/MS match	Intensity in QC2	Compound	InChiKey
2-ACETAMIDO-2-DEOXY-BETA-D-GLUCOSYLAMINE	C8H16N2O5	439454	220.106	219.099	NEG	M-H	4.4	4.78295	0.932547	0.0858541	IROA, KEGG, HMDB	yes	8722	4.79_219.0985m/z	MCGXOCXFFNKASF-FMDGEEDCSA-N
3'-CMP	C9H14N3O8P	6131	323.052	322.045	NEG	M-H	5.06	5.09056	0.911063	0.893142	IROA, Metlin, KEGG, HMDB, MoNA	yes	17413	5.08_322.0447m/z	IERHLVCPSMICTF-XVFCMESISA-N
4-HYDROXY-L-PROLINE	C5H9NO3	5810	131.058	132.065	POS	M-H	4.78	4.77329	0.692358	-1.05805	IROA, Metlin, HMDB,	yes	22088	4.78_132.0647m/z	PMMYEEVYMWASQN-DMTCNVIQSA-N
4-OXO-PROLINE	C5H7NO3	413589	129.043	128.035	NEG	M+H	8.29	8.18487	0.995357	-1.73311	IROA, KEGG, HMDB	yes	454124	8.30_128.0349m/z	HFXAFXVXPMUQCQ-UHFFFAOYSA-N
ADENINE	C5H5N5	190	135.054	136.061	POS	M+H	7.82	7.77561	0.908736	-2.41913	IROA, Metlin, HMDB, MONA, KEGG	yes	73286	7.75_136.0611m/z	GFFGJBXGBJISGV-UHFFFAOYSA-N
ADENOSINE	C10H13N5O4	60961	267.097	268.104	POS	M+H	8.87	9.14961	0.921618	-0.886132	IROA, Metlin, KEGG, HMDB, MoNA	yes	158500	9.10_268.1037m/z	OIRDTQYFTABQOQ-KQYNXXCUSA-N
AGMATINE	C5H14N4	199	130.122	131.129	POS	M+H	4	4.02569	0.94249	0.39887	IROA, Metlin, HMDB, MONA, KEGG	yes	127778	4.06_131.1284m/z	QYPPJABKJHAVHS-UHFFFAOYSA-N
ALPHA-ACETYLLYSINE	C8H16N2O3	92907	188.116	187.109	NEG	M-H	5.54	5.41675	0.974716	0.0967453	IROA, Metlin, KEGG, HMDB	yes	11268	5.43_187.1086m/z	VEYYWZRYIYDQJM-ZETCQYMHSA-N
AMINOADIPATE	C6H11NO4	469	161.069	160.062	NEG	M-H	4.89	4.90174	0.634741	0.923196	IROA, Metlin, KEGG, HMDB	yes	1633	5.02_160.0610m/z	OYIFNHCXNCRBQI-UHFFFAOYSA-N
AMINOBENZOIC ACID	C7H7NO2	978	137.048	138.055	POS	M+H	14.85	14.8823	0.931589	-1.82102	IROA, Metlin	yes	6138	14.89_138.0542m/z	ALYNCZNDIQEVRV-UHFFFAOYSA-N
ARGININE	C6H14N4O2	6322	174.112	175.119	POS	M+H	4.33	4.43601	0.987268	1.13319	IROA	yes	1222768	4.43_175.1184m/z	ODKSFYDXXFIFQN-BYPYZUCNSA-N
ASPARAGINE	C4H8N2O3	6267	132.053	131.046	NEG	M-H	4.48	4.57568	0.730901	-2.41483	IROA, Metlin, HMDB	yes	26463	4.57_131.0454m/z	DCXYFEDJOCDNAF-REOHCLBHSA-N
ASPARTATE	C4H7NO4	5960	133.038	132.03	NEG	M-H	4.5	4.58033	0.979485	-1.14628	IROA, Metlin, KEGG, HMDB	yes	225603	4.57_133.0368n	CKLJMWTZIZZHCS-REOHCLBHSA-N
AZELAIC ACID	C9H16O4	2266	188.105	187.098	NEG	M-H	20.6	20.3209	0.966439	0.550013	IROA, KEGG, HMDB, MONA	yes	31443	20.29_187.0974m/z	BDJRBEYXGGNYIS-UHFFFAOYSA-N
CITRATE	C6H8O7	311	192.027	191.02	NEG	M-H	5.8	5.49866	0.987363	0.321619	IROA, Metlin, MONA	yes	27943	5.51_191.0195m/z	KRKNYBCHXYNGOX-UHFFFAOYSA-N
CITRULLINE	C6H13N3O3	9750	175.096	176.103	POS	M+H	4.79	4.79882	0.965247	0.703685	IROA, Metlin, KEGG, HMDB, MoNA	yes	744107	4.80_176.1024m/z	RHGKLRLOHDJJDR-BYPYZUCNSA-N
CREATINE	C4H9N3O2	586	131.069	132.077	POS	M+H	5.33	5.29594	0.90348	-1.39419	IROA, Metlin, HMDB, MONA, KEGG	yes	40567	5.28_132.0761m/z	CVSVTCORWBXHQV-UHFFFAOYSA-N
CYSTATHIONINE	C7H14N2O4S	834	222.067	221.06	NEG	M-H	4.45	4.47237	0.7412	-0.9	IROA, HMDB, MoNA	yes	3534	4.48_221.0602m/z	ILRYLPWNYFXEMH-UHFFFAOYSA-N
CYSTINE	C6H12N2O4S2	595	240.024	239.017	NEG	M-H	4.46	4.47771	0.695789	-1.2	IROA, KEGG, HMDB, MONA	yes	4206	4.48_239.0164m/z	LEVWYRKDKASIDU-UHFFFAOYSA-N
CYTIDINE	C9H13N3O5	6175	243.086	244.093	POS	M+H	5.37	5.19944	0.919909	0.929231	IROA, Metlin, KEGG, HMDB, MoNA	yes	14398	5.19_244.0916m/z	UHDGCWIWMRVCDJ-XVFCMESISA-N
CYTIDINE CYCLIC MONOPHOSPHATE	C9H12N3O7P	53481030	305.041	304.034	NEG	M-H	5.28	5.20666	0.924766	0.71515	IROA, KEGG, HMDB, MONA	yes	38407	5.20_305.0415n	NMPZCCZXCOMSDQ-ZRTZXPPTSA-N
DEOXYCHOLIC ACID	C24H40O4	222528	392.293	391.286	NEG	M-H	25.4	25.0515	0.974188	0.899821	IROA, Metlin, KEGG, HMDB, MoNA	yes	705989	25.05_392.2922n	KXGVEGMKQFWNSR-LLQZFEROSA-N
ERUCIC ACID	C22H42O2	5281116	338.318	337.311	NEG	M-H	26.6	26.2958	0.771078	0.859572	IROA	yes	5199	25.91_337.3108m/z	DPUOLQHDNGRHBS-KTKRTIGZSA-N
GLUTAMIC ACID	C5H9NO4	33032	147.053	148.06	POS	M+H	4.62	4.6736	0.992809	-0.205971	IROA, Metlin, KEGG, HMDB	yes	1127872	4.67_147.0524n	WHUUTDBJXJRKMK-VKHMYHEASA-N
GLUTAMINE	C5H10N2O3	5961	146.069	147.076	POS	M+H	4.62	4.65288	0.673289	-0.600917	IROA, Metlin, KEGG, HMDB	yes	109092	4.65_147.0756m/z	ZDXPYRJPNDTMRX-VKHMYHEASA-N
GLYCEROL PHOSPHATE	C3H9O6P	754	172.014	171.006	NEG	M-H	4.52	4.52177	0.976047	-0.929139	IROA, KEGG, HMDB, MONA	yes	24027	4.51_171.0061m/z	AWUCVROLDVIAJX-UHFFFAOYSA-N
GLYCOCHOLATE	C26H43NO6	10140	465.309	466.315	POS	M+H	24.15	23.9127	0.845585	-2.49782	IROA, Metlin, KEGG, HMDB, MoNA	yes	2135343	23.91_465.3058n	RFDAIACWWDREDC-FRVQLJSFSA-N
GUANINE	C5H5N5O	135398634	151.049	152.056	POS	M+H	7.76	6.79031	0.858654	-1.82412	IROA, Metlin, KEGG, HMDB	yes	29325	7.86_152.0558m/z	UYTPUPDQBNUYGX-UHFFFAOYSA-N
GUANOSINE	C10H13N5O5	135398635	283.092	284.099	POS	M+H	8.02	7.92673	0.930293	-0.215497	IROA, Metlin, KEGG, MoNA	yes	30017	7.90_284.0984m/z	NYHBQMYGNKIUIF-UUOKFMHZSA-N
GUANOSINE 5'-MONOPHOSPHATE	C10H14N5O8P	135398631	363.058	364.066	POS	M+H	5.5	5.36926	0.928699	1.30568	IROA, Metlin, KEGG, HMDB, MoNA	yes	8010	5.36_364.0640m/z	RQFCJASXJCIDSX-UUOKFMHZSA-N
HISTAMINE	C5H9N3	774	111.08	112.087	POS	M+H	3.88	3.94342	0.812586	-1.4077	IROA, Metlin, HMDB, KEGG, MONA	yes	8094	3.96_112.0862m/z	NTYJJOPFIAHURM-UHFFFAOYSA-N
HISTIDINE	C6H9N3O2	6274	155.069	156.077	POS	M+H	4.32	4.43307	0.918467	-0.354003	IROA, Metlin, KEGG, HMDB	yes	283776	4.43_156.0762m/z	HNDVDQJCIGZPNO-YFKPBYRVSA-N
HISTIDINOL	C6H11N3O	776	141.09	142.097	POS	M+H	3.96	3.93121	0.440097	-0.817282	IROA, Metlin, HMDB, MONA, KEGG	yes	3593	3.92_142.0968m/z	ZQISRDCJNBUVMM-UHFFFAOYSA-N
HOMOSERINE	C4H9NO3	779	119.058	120.065	POS	M+H	4.57	4.65032	0.996565	-1.77189	IROA, Metlin, HMDB	yes	110894	4.65_120.0647m/z	UKAUYVFTDYCKQA-UHFFFAOYSA-N
HYDROXYISOBUTYRIC ACID	C4H8O3	11671	104.047	103.04	NEG	M-H	7.62	7.89804	0.722861	-1.39622	IROA and KEGG	yes	11554	7.88_103.0394m/z	BWLBGMIXKSTLSX-UHFFFAOYSA-N
HYPOXANTHINE	C5H4N4O	135398638	136.039	137.046	POS	M+H	8.43	8.3604	0.948184	-0.15761	IROA, Metlin, HMDB, MONA, KEGG	yes	596555	8.39_137.0452m/z	FDGQSTZJBFJUBT-UHFFFAOYSA-N
INDOLE-3-ACETATE	C10H9NO2	801	175.063	176.071	POS	M+H	20.26	19.8658	0.651348	-0.525154	IROA, Metlin, KEGG	yes	17379	19.85_176.0699m/z	SEOVTRFCIGRIMH-UHFFFAOYSA-M
INOSINE	C10H12N4O5	135398641	268.081	267.073	NEG	M-H	8.14	8.14514	0.942269	-0.0661126	IROA, Metlin, MONA	yes	20698	8.13_267.0736m/z	UGQMRVRMYYASKQ-KQYNXXCUSA-N
ISOLEUCINE	C6H13NO2	6306	131.095	132.102	POS	M+H	6.93	6.77555	0.988981	0.118765	IROA, Metlin, HMDB, MONA, KEGG	yes	1555732	6.83_132.1013m/z	AGPKZVBTJJNPAG-WHFBIAKZSA-N
LACTATE	C3H6O3	612	90.0317	89.0242	NEG	M-H	6.01	6.05774	0.984498	-2.28208	IROA and Metlin	yes	107817	6.06_89.0239m/z	JVTAAEKCZFNVCJ-UHFFFAOYSA-N
MALATE	C4H6O5	525	134.022	133.014	NEG	M-H	5.34	5.37689	0.973484	-3.3647	IROA, Metlin, KEGG, HMDB	yes	68086	5.37_133.0136m/z	BJEPYKJPYRNKOW-UHFFFAOYSA-N
METHIONINE	C5H11NO2S	6137	149.051	148.044	NEG	M-H	6.27	6.28326	0	-0.357369	IROA, Metlin, KEGG, HMDB, MoNA	yes	29046	6.28_148.0433m/z	FFEARJCKVFRZRR-BYPYZUCNSA-N
METHYLADENINE	C6H7N5	71593	149.07	150.077	POS	M+H	11.62	11.2264	0.837405	-1.93498	IROA, Metlin, KEGG, HMDB	yes	9538	11.24_150.0767m/z	HCGHYQLFMPXSDU-UHFFFAOYSA-N
METHYLTHIOADENOSINE	C11H15N5O3S	439176	297.09	298.097	POS	M+H	16.15	16.1773	0.223083	-0.34025	IROA, HMDB	yes	22687	16.18_298.0961m/z	WUUGFSXJNOTRMR-IOSLPCCCSA-N
N-ACETYL-D-GALACTOSAMINE	C8H15NO6	439174	221.09	220.082	NEG	M-H	5.21	5.21377	0.727049	-0.5	IROA, HMDB	yes	1155	5.23_220.0824m/z	OVRNDRQMDRJTHS-RTRLPJTCSA-N
N-ACETYL-D-TRYPTOPHAN	C13H14N2O3	439917	246.1	245.093	NEG	M-H	19.8	19.6753	0.744384	-0.322672	IROA, Metlin, HMDB	yes	6916	19.68_245.0931m/z	DZTHIGRZJZPRDV-GFCCVEGCSA-N
N-ACETYL-DL-GLUTAMIC ACID	C7H11NO5	185	189.064	188.056	NEG	M-H	7.74	7.57994	0.934199	-0.959273	IROA, KEGG, HMDB, MONA	yes	4927	8.66_188.0560m/z	RFMMMVDNIPUKGG-UHFFFAOYSA-N
N-ACETYL-DL-METHIONINE	C7H13NO3S	6180	191.062	190.054	NEG	M-H	14.9	14.7127	0.976175	-0.523261	IROA, Metlin, KEGG, HMDB	yes	9469	14.73_190.0543m/z	XUYPXLNMDZIRQH-UHFFFAOYSA-N
N-ACETYL-DL-PHENYLALANINE	C11H13NO3	101184	207.09	206.082	NEG	M-H	19.51	19.2863	0.886148	0.248824	IROA, Metlin, KEGG, HMDB	yes	44751	19.28_206.0822m/z	CBQJSKKFNMDLON-SNVBAGLBSA-N
N-ACETYL-LEUCINE	C8H15NO3	70912	173.105	172.098	NEG	M-H	17.52	17.5212	0.941021	-0.9	IROA, KEGG, HMDB, MONA	yes	49393	17.50_172.0978m/z	WXNXCEHXYPACJF-ZETCQYMHSA-N
N-ACETYLNEURAMINATE	C11H19NO9	439197	309.106	310.114	POS	M+H	4.88	4.84621	0.876593	2.36927	IROA, KEGG	yes	66679	4.83_309.1074n	SQVRNKJHWKZAKO-LUWBGTNYSA-N
NICOTINATE	C6H5NO2	938	123.032	124.039	POS	M+H	9.1	9.14347	0.981596	-4.80709	IROA, Metlin, HMDB, KEGG	yes	133735	9.11_124.0387m/z	PVNIIMVLHYAWGP-UHFFFAOYSA-N
ORNITHINE	C5H12N2O2	389	132.09	133.097	POS	M+H	4.17	4.17117	0.991708	-0.399363	IROA, Metlin, HMDB, MONA, KEGG	yes	259848	4.17_132.0891n	AHLPHDHHMVZTML-UHFFFAOYSA-N
PANTOTHENIC ACID	C9H17NO5	6613	219.111	220.118	POS	M+H	10.74	10.4847	0.923745	0.583592	IROA, Metlin, KEGG, HMDB, MoNA	yes	17547	10.47_220.1174m/z	GHOKWGTUZJEAQD-ZETCQYMHSA-N
PETROSELINIC ACID	C18H34O2	5281125	282.256	283.263	POS	M+H	26.07	25.7968	0.553435	-0.222547	IROA, Metlin	yes	5257	24.85_283.2621m/z	CNVZJPUDSLNTQU-SEYXRHQNSA-N
PHENYLALANINE	C9H11NO2	6140	165.079	166.086	POS	M+H	9.8	9.56186	0.967876	-0.300244	IROA, Metlin, KEGG, HMDB	yes	3375205	9.55_165.0781n	COLNVLDHVKWLRT-QMMMGPOBSA-N
PHOSPHOCHOLINE	C5H14NO4P	1014	183.066	184.073	POS	M+H	5.35	5.2996	0.742209	0.278639	IROA, Metlin, MoNA	yes	15721	5.30_184.0724m/z	YHHSONZFOIEMCP-UHFFFAOYSA-O
PIPECOLINIC ACID	C6H11NO2	849	129.079	130.086	POS	M+H	6.93	6.22275	0.95345	-3.46238	IROA, Metlin, HMDB, MONA	yes	23203	6.91_130.0855m/z	HXEACLLIILLPRG-UHFFFAOYSA-N
PURINE	C5H4N4	1044	120.044	119.036	NEG	M-H	11.4	11.6683	0.865739	-1	IROA, Metlin, KEGG, HMDB	yes	845	11.65_119.0356m/z	KDCGOANMDULRCW-UHFFFAOYSA-N
PYRIDOXINE (vit B6)	C8H11NO3	1054	169.074	170.081	POS	M+H	7.68	7.72417	0.524522	-0.991136	IROA, Metlin	yes	3060	7.71_170.0803m/z	LXNHXLLTXMVWPM-UHFFFAOYSA-N
QUINATE	C7H12O6	6508	192.063	191.056	NEG	M-H	5.06	5.12914	0.865598	-0.611168	IROA, Metlin, MONA	yes	2741	5.16_192.0629n	AAWZDTNXLSGCEK-LNVDRNJUSA-N
QUINOLINE	C9H7N	7047	129.058	130.065	POS	M+H	19.92	19.8711	0.900252	-1.36465	IROA	yes	9004	19.87_130.0642m/z	SMWDFEZZVXVKRB-UHFFFAOYSA-N
RIBOSE	C5H10O5	90428	150.053	149.045	NEG	M-H	4.91	5.13459	0.961671	-2.20182	IROA, HMDB, MoNA	yes	12485	5.18_150.0522n	PYMYPHUHKUWMLA-MROZADKFSA-N
RIBOSE 5-PHOSPHATE	C5H11O8P	77982	230.019	229.012	NEG	M-H	4.52	4.53409	0.700902	-0.1	IROA, KEGG, HMDB	yes	8512	4.51_230.0181n	PPQRONHOSHZGFQ-LMVFSUKVSA-N
SPERMIDINE	C7H19N3	1102	145.158	146.165	POS	M+H	3.38	3.48234	0.921351	-0.450069	IROA, Metlin, HMDB, MONA, KEGG	yes	152945	3.47_146.1646m/z	ATHGHQPFGPMSJY-UHFFFAOYSA-N
SPERMINE	C10H26N4	1103	202.216	203.223	POS	M+H	3.11	3.26827	0.925991	-0.83084	IROA, Metlin, KEGG, HMDB, MoNA	yes	156330	3.27_203.2225m/z	PFNFFQXMRSDOHW-UHFFFAOYSA-N
SUBERIC ACID	C8H14O4	10457	174.089	173.082	NEG	M-H	19.1	18.7518	0.932126	-0.935245	IROA, KEGG, HMDB, MONA	yes	3568	18.77_174.0891n	TYFQFVWCELRYAO-UHFFFAOYSA-N
SUCCINATE	C4H6O4	1110	118.027	117.019	NEG	M-H	7.37	7.37126	0.986544	-1.13118	IROA, Metlin, KEGG, HMDB	yes	108815	7.41_118.0262n	KDYFGRWQOYBRFD-UHFFFAOYSA-N
TAURINE	C2H7NO3S	1123	125.015	124.007	NEG	M-H	4.52	4.60101	0.965423	-2.87547	IROA, Metlin, HMDB	yes	56142	4.59_124.0067m/z	XOAAWQZATWQOTB-UHFFFAOYSA-N
THYMINE	C5H6N2O2	1135	126.043	125.035	NEG	M-H	10.6	10.7809	0.921584	-1.93397	IROA, KEGG, HMDB	yes	3511	10.75_125.0351m/z	RWQNBRDOKXIBIV-UHFFFAOYSA-N
TRIGONELLINE	C7H7NO2	5570	137.048	138.055	POS	M+H	9.47	9.33942	0.968615	-2.60788	Metlin	yes	13429	9.31_138.0543m/z	WWNNZCOKKKDOPX-UHFFFAOYSA-N
TRYPTOPHAN	C11H12N2O2	6305	204.09	205.097	POS	M+H	12.12	11.8558	0.975019	0.699542	IROA, Metlin, KEGG, HMDB, MoNA	yes	1112172	11.84_205.0966m/z	QIVBCDIJIAJPQS-VIFPVBQESA-N
TYRAMINE	C8H11NO	5610	137.084	138.091	POS	M+H	7.39	7.22771	0.723247	-1.08811	IROA, Metlin, KEGG	yes	51615	7.27_138.0906m/z	DZGWFCGJZKJUFP-UHFFFAOYSA-N
TYROSINE	C9H11NO3	6057	181.074	180.067	NEG	M-H	6.39	6.45699	0.944087	0.198864	IROA, Metlin, KEGG, HMDB	yes	28626	6.45_180.0665m/z	OUYCCCASQSFEME-QMMMGPOBSA-N
URIDINE 5'-DIPHOSPHOGALACTOSE	C15H24N2O17P2	6857410	566.055	565.049	NEG	M-H	4.54	4.143	0	3.04479	IROA, Metlin	yes	1155	4.16_565.0481m/z	HSCJRCZFDFQWRP-LNYDKVEPSA-N
URIDINE-5-MONOPHOSPHATE	C9H13N2O9P	6030	324.036	323.029	NEG	M-H	4.87	5.3574	0.256854	0.256178	IROA, Metlin	yes	22936	4.91_323.0293m/z	DJJCXFVJDGTHFX-XVFCMESISA-N
UROCANATE	C6H6N2O2	736715	138.043	139.05	POS	M+H	6.54	6.32162	0.621682	-0.673349	IROA, Metlin, MoNA	yes	21161	6.27_138.0423n	LOIYMIARKYCTBW-OWOJBTEDSA-N
VALINE	C5H11NO2	6287	117.079	118.086	POS	M+H	5.51	5.36216	0.97917	-4.33477	IROA, Metlin	yes	691063	5.56_118.0856m/z	KZSNJWFQEVHDMF-BYPYZUCNSA-N
XANTHINE	C5H4N4O2	1188	152.033	153.04	POS	M+H	8.58	8.62212	0.950224	-3.58636	IROA, Metlin, KEGG, HMDB	yes	185058	8.62_153.0399m/z	LRFVTYWOQMYALW-UHFFFAOYSA-N
XANTHOSINE	C10H12N4O6	64959	284.076	283.068	NEG	M-H	8.66	7.79135	0.896644	-0.416374	IROA, Metlin	yes	1434	8.60_283.0686m/z	UBORTCNDUKBEOP-UUOKFMHZSA-N
L2 Annotations
Name	Formula	PubChemID	Neutral Mass (Da)	m/z	ESI Mode	Adduct	Expected RT	Retention Time (Min)	Isotope Similarity	Mass Error (ppm)	Fragmentation Score	Score	Library	Compound	Inchikey
(-)-Matairesinol 4'-[apiosyl-(1->2)-glucoside]	C31H40O15	85245812	NA	673.213	NEG	M+Na-2H	NA	23.7234	72.8309	2.38257	64.6	46.9	HMDB	23.72_673.2129m/z	DGVRVIYWXWHLAT-UHFFFAOYSA-N
((2R,3S)-3-Amino-2-hydroxy-2-(1H-imidazol-4-ylmethyl)-5-methyl)-5-methylhexanoic Acid	C11H19N3O3	3905	241.143	240.135	NEG	M-H, M+FA-H	NA	14.4275	95.4739	0.329979	59.6	50.9	HMDB	14.43_241.1427n	WZFDNGAENBEYMA-UHFFFAOYSA-N
(√Ç¬±)13-HpODE	C18H32O4	6437847	NA	311.223	NEG	M-H	NA	24.2717	92.8157	-0.748743	77.4	53.9	METLIN	24.27_311.2225m/z	JDSRHVWSAMTSSN-BSZOFBHHSA-N
(17alpha,23S)-17,23-Epoxy-29-hydroxy-27-norlanosta-1,8-diene-3,15,24-trione	C29H40O5	131751892	NA	489.262	NEG	M+Na-2H	NA	23.4837	75.9193	-0.849997	65.9	48.2	HMDB	23.48_489.2618m/z	BQWYLPVWSPZWPN-UHFFFAOYSA-N
(2R)-1-O-beta-D-Galactopyranosylglycerol	C9H18O8	4302177	NA	299.098	NEG	M+FA-H	NA	5.03932	88.8551	-0.66512	83.5	54.3	HMDB	5.04_299.0982m/z	NHJUPBDCSOGIKX-UHFFFAOYSA-N
(5E)-7-{4,6-Dihydroxy-2-[(1E,5E)-3-hydroxyocta-1,5-dien-1-yl]oxan-3-yl}hept-5-enoylcarnitine	C27H45NO8	156962988	NA	532.289	NEG	M+Na-2H	NA	23.8533	98.4659	-1.13391	72.4	53.9	HMDB	23.85_532.2886m/z	QFGOVFMTCUELFP-JELQFSEDSA-N
(5Z)-7-[(1R,2R,3R,5S)-3,5-Dihydroxy-2-[(1E,3S,5Z)-3-hydroxyocta-1,5-dien-1-yl]cyclopentyl]hept-5-enoylcarnitine	C27H45NO7	156962960	NA	494.312	NEG	M-H	NA	23.5799	91.5073	-0.702087	61.2	50.4	HMDB	23.58_494.3120m/z	AINXNBZBNISPKQ-JNMJJDSHSA-N
[D-Met2, Pro5]-enkephalinamide	C30H40N6O6S	13174931	612.274	611.267	NEG	M-H, M+Na-2H	NA	13.8287	85.2754	1.97843	71	50.8	HMDB	13.83_612.2742n	UIRWGVLTPPSGEN-UHFFFAOYSA-N
1-(3-(4-Phenylbenzyl)-4-hydroxychroman-7-yl)cyclopentane-1-carboxylic acid	C28H28O4	9867257	NA	429.207	POS	M+H	NA	17.6949	93.2991	1.20146	58.5	50.1	HMDB	17.69_429.2066m/z	KMNLXCBYBKHKSK-BKMJKUGQSA-N
1-(4-O-beta-D-glucopyranosyl-3-methoxyphenyl)-3,5-dihydroxydecane	C25H42O7	157010032	454.293	453.285	NEG	M-H, M+Na-2H	NA	23.7234	99.0159	-0.831804	65.8	52.8	HMDB	23.72_454.2927n	VFLYULAVOFVIAM-RRDRPCBCSA-N
1-Deoxy-1-(N6-lysino)-D-fructose	C12H24N2O7	154585522	NA	309.165	POS	M+H	NA	4.20428	92.1282	-2.16571	65.4	51	HMDB	4.20_309.1650m/z	ZAWLGBRDVQURAK-TYCYOEEFSA-N
1-Hydroxy-3-octanone	C8H16O2	13864714	NA	189.113	NEG	M+FA-H	NA	18.5363	98.3655	-1.21841	68.4	53.1	HMDB	18.54_189.1131m/z	VGFJNJIGFHOBEJ-UHFFFAOYSA-N
1-Oleoyl-2-{6-[(7-nitro-2-1,3-benzoxadiazol-4-yl)amino]hexanoyl}-sn-glycero-3-phospho-L-serine	C36H58N5O13P	92136150	NA	820.349	NEG	M+Na-2H	NA	20.2929	91.2503	-2.88366	71.3	51.8	HMDB	20.29_820.3492m/z	KSMXNLSOKSIAMR-BDZCPYMJSA-N
12-(2,3-Dihydroxycyclopentyl)-2-dodecanone	C17H32O3	245875	NA	329.233	NEG	M+FA-H	NA	23.0622	88.3906	-0.965592	58.8	49.2	KEGG	23.06_329.2331m/z	VOFBBQZXUQXUQN-UHFFFAOYSA-N
12-Ketodeoxycholic acid	C24H38O4	3080612	390.275	373.272	POS	M+H-H2O, M+H	NA	24.5269	98.1352	-4.55649	74	53.4	HMDB	24.53_390.2752n	CVNYHSDFZXHMMJ-VPUMZWJWSA-N
12-O-D-Glucuronoside-13-hydroxyoctadec-9Z-enoate	C24H42O10	131769831	NA	473.273	POS	M+H-H2O	NA	20.7557	92.8594	-2.15196	55.2	49.1	HMDB	20.76_473.2735m/z	ZWDYIYOIBZOENK-YZGJGUBNSA-N
13-hydroxyoctadecanoic acid	C18H36O3	5282911	NA	283.262	POS	M+H-H2O	NA	25.8098	88.2417	-3.0463	77.5	52.4	HMDB	25.81_283.2622m/z	MRWKWISFCDSNQN-UHFFFAOYSA-N
16-Hydroxy-10-oxohexadecanoic acid	C16H30O4	85837000	NA	285.207	NEG	M-H	NA	23.7603	87.0658	-0.162645	53.6	48.1	HMDB	23.76_285.2071m/z	ZNMHENLYDLACAS-UHFFFAOYSA-N
2-[(2S,3S,3aR,5R,8R,8aS)-2,3,8-Trihydroxy-8-(hydroxymethyl)-3-methyldecahydro-5-azulenyl]-2-propanyl beta-D-glucopyranoside	C21H38O10	14507477	NA	471.221	NEG	M+Na-2H	NA	10.9784	88.0431	-1.41326	83.9	54.1	KEGG	10.98_471.2205m/z	ZQIOVWYOYSNXID-UHFFFAOYSA-N
2-[4-(3-Hydroxypropyl)-2-methoxyphenoxy]-1,3-propanediol 1-glucoside	C19H30O10	131752798	NA	463.183	NEG	M+FA-H	NA	16.2142	89.1373	2.85615	52.6	47.7	HMDB	16.21_463.1833m/z	LRRKTNFBBSNZEN-UHFFFAOYSA-N
2-Carboxy-1-[5-(2-carboxy-1-pyrrolidinyl)-2-hydroxy-2,4-pentadienylidene]pyrrolidinium	C15H20N2O5	131751678	NA	329.112	NEG	M+Na-2H	NA	17.4592	98.1659	-0.301245	72.9	54.1	HMDB	17.46_329.1118m/z	DJTFHMOANYEGKP-UHFFFAOYSA-N
2-Hydroxycinnamic acid	C9H8O3	637540	NA	165.054	POS	M+H	NA	5.83402	98.5113	-5.08561	69.5	52.4	HMDB	5.83_165.0538m/z	PMOWTIHVNWZYFI-AATRIKPKSA-N
2-Hydroxymethylclavam	C6H9NO3	3050259	NA	188.056	NEG	M+FA-H	NA	7.66335	94.6597	-2.09545	73.2	53.1	KEGG	7.66_188.0561m/z	CRVXTEJTLQIKDI-XINAWCOVSA-N
2-Hydroxypropyl glucosinolate	C10H19NO10S2	131752372	377.044	422.025	NEG	M-H2O-H, M+FA-H	NA	5.3713	97.2021	-1.87988	59.9	51	HMDB	5.37_377.0443n	GUFJTWBPQBCRFN-IZZDOVSWSA-N
2-ketocaproic acid	C6H10O3	159664	NA	129.055	NEG	M-H	NA	12.6642	93.0009	-3.06656	74.6	52.8	KEGG	12.66_129.0553m/z	XNIHZNNZJHYHLC-UHFFFAOYSA-N
2-O-alpha-D-Glucopyranosyl-O-beta-D-galactopyranosylhydroxylysine	C18H34N2O13	122304	486.207	485.2	NEG	M-H, M+Na-2H	NA	10.472	85.5889	2.63033	72.2	50.9	HMDB	10.47_486.2074n	UTIRJVJBKWSIOX-SRMFCGEKSA-N
2-O-Sulfo-L-idopyranuronic acid	C6H10O10S	439915	274	294.975	NEG	M+Na-2H, M+FA-H, M-H	NA	7.38803	89.9785	1.63101	70	51.6	KEGG	7.39_273.9999n	COJBCAMFZDFGFK-HNFCZKTMSA-N
2-Pyrrolidone-5-carboxylic acid	C5H7NO3	499	NA	130.049	POS	M+H	NA	8.2614	99.4597	-4.16819	93.5	57.6	HMDB	8.26_130.0493m/z	ODHCTXKNWHHXJC-UHFFFAOYSA-N
2'-N-Acetylparomamine	C14H27N3O8	46173948	NA	348.176	POS	M+H-H2O	NA	8.67788	94.444	-2.46694	58	49.9	KEGG	8.68_348.1756m/z	ARLIVUJSSKFVPL-JPYLPOILSA-N
20-deoxo-23-deoxytylonolide	C23H38O5	10250053	NA	393.264	NEG	M-H	NA	24.0067	86.9332	-2.07149	61.8	49.2	KEGG	24.01_393.2638m/z	YJSXTLYNFBFHAT-HJOMEYPASA-N
3-aminoacrylic acid	C3H5NO2	46173136	NA	88.0388	POS	M+H	NA	4.88823	96.2633	-5.96864	70.5	52	KEGG	4.89_88.0388m/z	YTLYLLTVENPWFT-UPHRSURJSA-N
3-formyl Indole	C9H7NO	333703	NA	144.045	NEG	M-H	NA	20.256	91.4173	-2.46086	59.3	49.6	METLIN	20.26_144.0451m/z	JFDDFGLNZWNJTK-UHFFFAOYSA-N
3-hydroxyheptanoic acid	C7H14O3	3083220	NA	145.087	NEG	M-H	NA	19.5636	97.2715	-2.6389	54.8	49.8	HMDB	19.56_145.0866m/z	OXSSIXNFGTZQMZ-UHFFFAOYSA-N
3-Phenyl-2-propenenitrile	C9H7N	1550846	NA	130.065	POS	M+H	NA	21.8692	95.6708	0.382652	75.4	54.1	HMDB	21.87_130.0652m/z	ZWKNLRXFUTWSOY-QPJJXVBHSA-N
4-(2-Nitroethyl)phenyl primeveroside	C19H27NO12	75110958	NA	506.155	NEG	M+FA-H	NA	5.01982	89.4783	6.68678	51.6	46.7	HMDB	5.02_506.1546m/z	ZHVLPKFAODFQST-UHFFFAOYSA-N
4-Aminophenylmannoside	C12H17NO6	122647	NA	292.08	NEG	M+Na-2H	NA	5.88445	93.9344	-0.6401	78.5	54.3	HMDB	5.88_292.0801m/z	MIAKOEWBCMPCQR-GCHJQGSQSA-N
4-Hydroxy-(3',4'-dihydroxyphenyl)-valeric acid	C11H14O5	52920332	NA	227.09	POS	M+H	NA	19.8501	89.0614	-4.29526	67	50.2	HMDB	19.85_227.0904m/z	JDBYFCLHVYVXCX-UHFFFAOYSA-N
4-Hydroxy-17beta-estradiol-2-S-glutathione	C28H39N3O9S	131769844	NA	614.217	NEG	M+Na-2H	NA	9.7874	78.7583	3.29776	77.1	50.4	HMDB	9.79_614.2173m/z	ARFSXJIGVSWGDY-AGFNSGRBSA-N
4-Hydroxyretinoic acid glucuronide	C26H36O9	131770406	NA	493.244	POS	M+H	NA	23.0633	91.9297	1.83734	61.5	50.3	HMDB	23.06_493.2441m/z	LVCMXFSJTNPFHH-FRCNGJHJSA-N
4-O-alpha-D-Galactopyranuronosyl-D-galacturonic acid	C12H18O13	4532283	NA	351.058	NEG	M-H2O-H	NA	5.07798	97.1384	2.48206	62.2	51.3	HMDB	5.08_351.0578m/z	IGSYEZFZPOZFNC-UHFFFAOYSA-N
4-O,6-O-Benzylidene-alpha-D-glucopyranose	C13H16O6	100089	NA	251.09	POS	M+H-H2O	NA	19.0652	97.458	-4.15203	49.3	48.4	HMDB	19.07_251.0903m/z	FOLRUCXBTYDAQK-UHFFFAOYSA-N
5-Hydantoinpropionic acid	C6H8N2O4	782	172.048	193.035	NEG	M-H, M+Na-2H	NA	4.661	96.653	-3.26534	53.8	49.3	KEGG	4.66_172.0478n	VWFWNXQAMGDPGG-UHFFFAOYSA-N
5-L-Glutamyl-taurine	C7H14N2O6S	68759	NA	235.04	NEG	M-H2O-H	NA	5.3513	86.0053	0.477817	57.1	48.5	HMDB	5.35_235.0395m/z	WGXUDTHMEITUBO-YFKPBYRVSA-N
5-O-Mycaminosyprotylonolide	C31H53NO8	21669911	NA	588.351	NEG	M+Na-2H	NA	24.702	93.2108	-1.04574	73.4	53.1	KEGG	24.70_588.3512m/z	BMKVJAXXBOWJEE-BPFVPZITSA-N
5,6,7,8-Tetrahydromethanopterin	C30H45N6O16P	135398665	NA	821.257	NEG	M+FA-H	NA	17.3082	81.573	-4.7977	69.5	49.1	HMDB	17.31_821.2574m/z	SCBIBGUJSMHIAI-LHIIQLEZSA-N
7,8-Dihydro-7-hydroxy-8-S-glutathionyl-benzo[a]pyrene	C30H29N3O7S	11954069	NA	558.166	POS	M+H-H2O	NA	15.8053	80.8152	-5.00068	80.1	51	HMDB	15.81_558.1665m/z	GODDWIDSELPRPA-QMIJOYDGSA-N
7,8-Dihydrovomifoliol 9-[rhamnosyl-(1->6)-glucoside]	C25H42O12	85219381	NA	555.243	NEG	M+Na-2H	NA	19.9957	85.7371	0.388769	79	52.9	HMDB	20.00_555.2425m/z	JDTFCGGOAXAFRS-UHFFFAOYSA-N
9-Oxo-nonanoic acid	C9H16O3	75704	NA	217.108	NEG	M+FA-H	NA	19.4132	95.734	0.304348	61.1	51.3	HMDB	19.41_217.1082m/z	WLGDDELKYAWBBL-UHFFFAOYSA-N
9,10-Epoxyoctadecanoic acid	C18H34O4	15868	NA	313.238	NEG	M-H	NA	24.404	96.4226	-0.781229	57.1	50.5	HMDB	24.40_313.2382m/z	IMYZYCNQZDBZBQ-UHFFFAOYSA-N
Aconitic acid	C6H6O6	643757	NA	173.009	NEG	M-H	NA	6.19825	97.981	-0.176989	69.7	53.5	METLIN	6.20_173.0091m/z	GTZCVFVGUGFEME-IWQZZHSRSA-N
Alanylleucine	C9H18N2O3	96801	NA	201.124	NEG	M-H	NA	9.3271	91.6972	-1.08253	69.8	52	HMDB	9.33_201.1242m/z	RDIKFPRVLJLMER-BQBZGAKWSA-N
Alanyllysine	C9H19N3O3	7016106	NA	218.149	POS	M+H	NA	4.14995	96.9109	-2.88771	66.3	51.9	HMDB	4.15_218.1493m/z	QXRNAOYBCYVZCD-BQBZGAKWSA-N
Albanin F	C40H36O11	5830135	NA	713.203	NEG	M+Na-2H	NA	12.4256	82.2397	3.94332	62.1	47.9	HMDB	12.43_713.2032m/z	APPXYONGBIXGRO-UHFFFAOYSA-N
Arginyl-prolyl-proline	C16H28N6O4	152660	NA	369.224	POS	M+H	NA	23.0058	88.1543	-1.25897	59	49.1	HMDB	23.01_369.2240m/z	YCYXHLZRUSJITQ-SRVKXCTJSA-N
Arginylalanine	C9H19N5O3	7020333	NA	246.156	POS	M+H	NA	4.40877	91.6019	-1.84605	60.7	50	HMDB	4.41_246.1556m/z	WVRUNFYJIHNFKD-WDSKDSINSA-N
Arginylhistidine	C12H21N7O3	9815197	NA	332.146	NEG	M+Na-2H	NA	5.3713	96.7972	3.16366	58.7	50.4	HMDB	5.37_332.1462m/z	BNODVYXZAAXSHW-UHFFFAOYSA-N
Arginyllysine	C12H26N6O3	6427006	NA	301.199	NEG	M-H	NA	3.72988	93.7959	-0.285822	56.1	49.9	HMDB	3.73_301.1993m/z	JQFZHHSQMKZLRU-IUCAKERBSA-N
Arginylproline	C11H21N5O3	151004	NA	272.171	POS	M+H	NA	5.13157	96.9306	-2.74022	70.4	52.8	HMDB	5.13_272.1710m/z	HMNSRTLZAJHSIK-YUMQZZPRSA-N
Argipressin (4-9)	C28H49N13O10S2	123778	NA	772.298	NEG	M-H2O-H	NA	19.031	83.2949	-1.61803	75	51.3	HMDB	19.03_772.2976m/z	QLKCJPVQOVZUPP-XOQXHNSSSA-N
Asparaginyl-Leucine	C10H19N3O4	44232490	NA	244.13	NEG	M-H	NA	8.81395	95.0109	-0.0259775	56.6	50.3	HMDB	8.81_244.1303m/z	HXWUJJADFMXNKA-BQBZGAKWSA-N
Asparaginyl-Lysine	C10H20N4O4	21451266	NA	259.141	NEG	M-H	NA	4.04053	96.6912	-0.00917479	62.9	51.9	HMDB	4.04_259.1412m/z	QJMCHPGWFZZRID-UHFFFAOYSA-N
Aspartyl-Glutamine	C9H15N3O6	471584	NA	242.079	NEG	M-H2O-H	NA	5.5068	92.3646	0.983542	68.1	51.9	HMDB	5.51_242.0785m/z	GSMPSRPMQQDRIB-WHFBIAKZSA-N
Aspartyl-Leucine	C10H18N2O5	6992367	NA	267.096	NEG	M+Na-2H	NA	6.25725	89.3384	-0.199507	68.6	51.5	HMDB	6.26_267.0962m/z	ZVDPYSVOZFINEE-BQBZGAKWSA-N
beta-aspartyl-L-leucine	C10H18N2O5	3549397	NA	245.114	NEG	M-H	NA	6.82258	92.399	-0.398865	57.3	49.8	HMDB	6.82_245.1142m/z	IYJILWQAFPUBHP-UHFFFAOYSA-N
beta-L-aspartyl-L-arginine	C10H19N5O5	18218189	NA	290.145	POS	M+H	NA	4.63108	95.6568	-2.4203	67.3	52	KEGG	4.63_290.1452m/z	PSZNHSNIGMJYOZ-UHFFFAOYSA-N
Blumenol C O-[apiosyl-(1->6)-glucoside]	C24H40O11	85192078	NA	525.232	NEG	M+Na-2H	NA	19.9957	93.5504	1.5269	66.2	51.6	HMDB	20.00_525.2325m/z	TUDVISHNHBQYQJ-UHFFFAOYSA-N
Camptothecin	C20H16N2O4	24360	NA	393.109	NEG	M+FA-H	NA	4.51268	82.4594	-0.917379	59	48.1	KEGG	4.51_393.1089m/z	VSJKWCGYPAHWDS-FQEVSTJZSA-N
Carnosine	C9H14N4O3	439224	NA	225.099	NEG	M-H	NA	4.43735	91.2734	-1.29198	74.4	52.8	HMDB	4.44_225.0990m/z	CQOVPNPJLQNMDC-ZETCQYMHSA-N
CDP-DG(5-iso PGF2VI/i-12:0)	C42H71N3O18P2	157001411	NA	966.415	NEG	M-H	NA	13.8287	70.4769	1.04776	72.9	48.4	HMDB	13.83_966.4145m/z	LXCSEJLVVISNRG-HACGKQSASA-N
CDP-DG(a-13:0/i-12:0)	C37H67N3O15P2	131822724	NA	900.406	NEG	M+FA-H	NA	19.4132	94.1443	3.68759	60.8	50.1	HMDB	19.41_900.4061m/z	URXLTEPIZQRTAV-WXBMFJRSSA-N
Cholic acid	C24H40O5	221493	NA	407.28	NEG	M-H	NA	23.7186	98.4907	-1.2018	70.7	53.6	METLIN	23.72_407.2798m/z	BHQCQFFYRZLCQQ-OELDTZBJSA-N
Cholyllysine	C30H52N2O6	19032058	NA	537.387	POS	M+H	NA	22.294	95.4402	-6.16016	54.1	48.5	HMDB	22.29_537.3865m/z	FTOTVNJFGHCOCZ-UHFFFAOYSA-N
Colforsin daropate	C27H43NO8	444029	NA	530.273	NEG	M+Na-2H	NA	23.503	82.2945	-1.60883	71.7	50.4	HMDB	23.50_530.2727m/z	RSOZZQTUMVBTMR-XGUNBQNXSA-N
Cortisol 21-sulfate	C21H30O8S	102172	NA	463.141	NEG	M+Na-2H	NA	10.4152	79.2997	0.207419	57.9	47.4	HMDB	10.42_463.1409m/z	JOVLCJDINAUYJW-VWUMJDOOSA-N
CUDA	C19H36N2O3	22978774	NA	341.278	POS	M+H	NA	24.5087	98.4944	-4.46542	86.7	56	METLIN	24.51_341.2783m/z	HPTJABJPZMULFH-UHFFFAOYSA-N
Cyanidin 3-O-(2"-xylosyl-6"-(6"'-p-hydroxybenzoyl-glucosyl)-galactoside)	C39H43O22+	157009770	NA	844.205	NEG	M-H2O-H	NA	21.7076	74.3566	-1.71146	54.8	45.4	HMDB	21.71_844.2053m/z	WHBJXPQTZNEYPW-QQEQYYRMSA-O
D-myo-Inositol-1,3-diphosphate	C6H14O12P2	128419	NA	338.989	NEG	M-H	NA	4.05987	94.1377	-0.785164	66	51.8	METLIN	4.06_338.9885m/z	PUVHMWJJTITUGO-WJPCITMWSA-N
Decaglycerol	C30H62O21	111835	NA	803.378	NEG	M+FA-H	NA	20.3115	89.5671	1.98713	67.9	51	HMDB	20.31_803.3781m/z	WOKDXPHSIQRTJF-UHFFFAOYSA-N
delta-Hydroxylysylnorleucine	C12H25N3O5	122155	NA	272.162	NEG	M-H2O-H	NA	10.472	86.0754	0.00543637	72.6	51.7	HMDB	10.47_272.1616m/z	SWTKBYSXMULFHZ-SMILAEQMSA-N
DG(2:0/5-iso PGF2VI/0:0)	C23H38O8	157005050	NA	487.255	NEG	M+FA-H	NA	19.9957	86.4864	0.904544	68.5	50.8	HMDB	20.00_487.2553m/z	ITFVVMIMAPSJJG-HUSWSDFISA-N
Dhlnl	C12H25N3O6	124011	NA	288.156	NEG	M-H2O-H	NA	5.64528	85.6057	-0.480633	56.1	48.2	HMDB	5.65_288.1563m/z	COYAOJMPFAKKAM-RJQCTPFPSA-N
DIPROTIN B	C16H29N3O4	146208	NA	326.209	NEG	M-H	NA	16.6292	97.9217	0.162362	61.4	51.8	METLIN	16.63_326.2086m/z	NHXZRXLFOBFMDM-AVGNSLFASA-N
Dslet	C33H46N6O10	107847	NA	667.309	NEG	M-H2O-H	NA	20.9095	89.3613	-1.01111	64.2	50.5	HMDB	20.91_667.3090m/z	PKSODCLCMBUCPW-LVNBQDLPSA-N
DTDP-alpha-D-glucose(2-)	C16H26N2O16P2	443210	NA	609.076	NEG	M+FA-H	NA	5.21482	80.1542	3.27842	77.8	50.8	HMDB	5.21_609.0758m/z	YSYKRGRSMLTJNL-URARBOGNSA-N
Endomorphin-1	C34H38N6O5	5311080	NA	593.287	POS	M+H-H2O	NA	16.0461	86.8383	0.11872	82.6	53.9	HMDB	16.05_593.2872m/z	ZEXLJFNSKAHNFH-SYKYGTKKSA-N
Eriocarpin	C29H38O11	441858	NA	545.237	POS	M+H-H2O	NA	25.0805	73.0135	-2.65031	74.3	48.8	KEGG	25.08_545.2366m/z	FKJNCBGJYUAKQQ-MBVMSADQSA-N
gamma-Glutamyl-S-methylcysteine sulfoxide	C9H16N2O6S	13894651	NA	281.079	POS	M+H	NA	5.13157	96.4441	-3.68861	59	50.2	HMDB	5.13_281.0792m/z	MQEBEBZYRKXMDL-UHFFFAOYSA-N
gamma-Glutamylglutamic acid	C10H16N2O7	92865	276.095	277.102	POS	M+H-H2O, M+H	NA	4.9624	99.062	-2.62384	59.1	51	HMDB	4.96_276.0950n	OWQDWQKWSLFFFR-WDSKDSINSA-N
gamma-Glutamylisoleucine	C11H20N2O5	22885096	NA	259.13	NEG	M-H	NA	6.63192	93.6212	0.235216	70.3	52.7	HMDB	6.63_259.1300m/z	SNCKGJWJABDZHI-ZKWXMUAHSA-N
gamma-Glutamylthreonine	C9H16N2O6	53861142	248.101	247.094	NEG	M-H2O-H, M+Na-2H, M-H	NA	4.94298	96.5277	0.0814869	56.8	50.6	HMDB	4.94_248.1009n	GWNXFCYUJXASDX-ZDLURKLDSA-N
Gibberellin A37 glucosyl ester	C26H36O10	156908048	NA	491.23	POS	M+H-H2O	NA	24.2121	80.2836	4.31316	80.2	51.1	HMDB	24.21_491.2298m/z	BQKJRWQLMRWZET-FMKDHIMUSA-N
Glu Asp Leu	C15H25N3O8	444128	375.163	376.17	POS	M+H-H2O, M+H	NA	10.9957	97.0799	-3.3804	63.5	51.3	METLIN	11.00_375.1629n	JVSBYEDSSRZQGV-GUBZILKMSA-N
Glu Ile Val	C16H29N3O6	71464664	NA	360.212	POS	M+H	NA	13.5455	93.4607	-3.44822	66.7	51.2	METLIN	13.55_360.2117m/z	INGJLBQKTRJLFO-UKJIMTQDSA-N
Glu Val Ile Glu	C21H36N4O9	NA	NA	487.241	NEG	M-H	NA	12.8716	84.0672	0.285179	52.4	47.2	METLIN	12.87_487.2411m/z	NA
Glu Val Lys	C16H30N4O6	145455559	NA	375.224	POS	M+H	NA	4.74192	85.8818	1.1483	64.8	49.9	METLIN	4.74_375.2242m/z	ZYRXTRTUCAVNBQ-GVXVVHGQSA-N
Glu Val Val	C15H27N3O6	71464666	NA	346.196	POS	M+H	NA	11.2006	93.9454	-3.32673	69.1	51.8	METLIN	11.20_346.1961m/z	SOYWRINXUSUWEQ-DLOVCJGASA-N
glucoraphanin	C12H23NO10S3	9548634	NA	436.041	NEG	M-H	NA	7.53318	92.9596	-0.165503	67.6	52.1	KEGG	7.53_436.0411m/z	GMMLNKINDDUDCF-RFOBZYEESA-N
Glutaminylproline	C10H17N3O4	11736661	NA	244.129	POS	M+H	NA	11.4554	87.7988	-1.93547	73.2	51.7	HMDB	11.46_244.1287m/z	NJMYZEJORPYOTO-BQBZGAKWSA-N
Glutamylarginine	C11H21N5O5	9796450	NA	304.16	POS	M+H	NA	4.42777	88.1942	-3.49113	74	51.6	HMDB	4.43_304.1605m/z	MPZWMIIOPAPAKE-BQBZGAKWSA-N
Glutathione monoisopropyl ester	C13H23N3O6S	114894	NA	370.105	NEG	M+Na-2H	NA	9.34593	81.2498	-0.189372	55.5	47.3	HMDB	9.35_370.1054m/z	MVNCPACIPXNJIW-IUCAKERBSA-N
Gly Leu Phe	C17H25N3O4	128287	NA	334.177	NEG	M-H	NA	18.508	81.3647	-0.421108	58.3	47.8	METLIN	18.51_334.1771m/z	TVUWMSBGMVAHSJ-KBPBESRZSA-N
Gly-arg-gly-glu-ser-pro	C23H39N9O10	492974	NA	602.289	POS	M+H	NA	21.0901	94.6421	0.12594	64.3	51.7	HMDB	21.09_602.2893m/z	AGOOUZZBQZNYCU-AJNGGQMLSA-N
Glycyl-Lysine	C8H17N3O3	3080576	NA	202.12	NEG	M-H	NA	4.04053	94.7874	-0.425186	67.5	52.4	HMDB	4.04_202.1196m/z	IKAIKUBBJHFNBZ-LURJTMIESA-N
Glycyl-Tryptophan	C13H15N3O3	92181	NA	260.104	NEG	M-H	NA	13.4746	86.4678	-0.500652	58.8	48.9	HMDB	13.47_260.1039m/z	AJHCSUXXECOXOY-NSHDSACASA-N
Glycylleucine	C8H16N2O3	102468	NA	187.109	NEG	M-H	NA	9.25027	96.1872	-0.648161	63.1	51.7	HMDB	9.25_187.1087m/z	DKEXFJVMVGETOO-UHFFFAOYSA-N
Glycylproline	C7H12N2O3	79101	NA	171.077	NEG	M-H	NA	6.92818	93.4443	-0.820384	90.9	56.7	METLIN	6.93_171.0774m/z	KZNQNBZMBZJQJO-UHFFFAOYSA-N
Glycylvaline	C7H14N2O3	97417	NA	173.093	NEG	M-H	NA	6.55157	93.7737	-1.50361	52.1	48.8	HMDB	6.55_173.0929m/z	STKYPAFSDFAEPH-UHFFFAOYSA-N
His Gly	C8H12N4O3	101179	NA	213.098	POS	M+H	NA	4.14995	94.6537	-2.87635	70.1	52.3	METLIN	4.15_213.0976m/z	LYCVKHSJGDMDLM-LURJTMIESA-N
His Gly Leu	C14H23N5O4	145455848	NA	326.181	POS	M+H	NA	5.31788	89.7067	-3.27573	76.4	52.5	METLIN	5.32_326.1812m/z	RGPWUJOMKFYFSR-QWRGUYRKSA-N
His Leu	C12H20N4O3	189008	NA	269.16	POS	M+H	NA	5.31788	96.724	-2.32494	72.2	53.2	METLIN	5.32_269.1602m/z	MMFKFJORZBJVNF-UWVGGRQHSA-N
His Leu Gln	C17H28N6O5	46851994	NA	397.218	POS	M+H	NA	5.24307	97.7332	-3.35001	80.4	54.8	METLIN	5.24_397.2181m/z	UROVZOUMHNXPLZ-AVGNSLFASA-N
His Ser	C9H14N4O4	6992830	242.1	243.108	POS	M+H-H2O, M+H	NA	4.14995	94.0308	-4.19394	70.2	51.9	METLIN	4.15_242.1005n	KRBMQYPTDYSENE-BQBZGAKWSA-N
His Ser Ser	C12H19N5O6	NA	NA	330.14	POS	M+H	NA	4.03862	84.8815	-2.32843	76.6	51.7	METLIN	4.04_330.1400m/z	NA
Histidyllysine	C12H21N5O3	148224	NA	282.157	NEG	M-H	NA	3.78705	93.4592	-0.325423	76.6	53.9	HMDB	3.79_282.1571m/z	CZVQSYNVUHAILZ-UWVGGRQHSA-N
Histidylproline	C11H16N4O3	152322	NA	251.115	NEG	M-H	NA	5.13698	97.5082	-1.15008	88.4	56.9	HMDB	5.14_251.1147m/z	LNCFUHAPNTYMJB-IUCAKERBSA-N
Hydroxyphenyllactic acid	C9H10O4	9378	182.058	181.051	NEG	M-H2O-H, M-H	NA	12.2233	97.3778	1.16087	77.9	54.8	HMDB	12.22_182.0581n	JVGVDSSUAVXRDY-UHFFFAOYSA-N
Hydroxyprolyl-Alanine	C8H14N2O4	61156985	NA	203.102	POS	M+H	NA	5.44805	94.039	-3.78029	79.8	53.9	HMDB	5.45_203.1019m/z	PHMGRHJWVYZMPA-UHFFFAOYSA-N
Ile Asp Val	C15H27N3O6	145456092	NA	346.196	POS	M+H	NA	15.0459	94.2896	-4.06212	72.3	52.4	METLIN	15.05_346.1959m/z	LLZLRXBTOOFODM-QSFUFRPTSA-N
Ile Gln Val	C16H30N4O5	145456124	NA	359.227	POS	M+H	NA	15.1957	92.7597	-4.23422	64.5	50.5	METLIN	15.20_359.2274m/z	DVRDRICMWUSCBN-UKJIMTQDSA-N
Ile Glu Val	C16H29N3O6	145456142	NA	360.211	POS	M+H	NA	15.957	92.6952	-4.11108	71.1	51.8	METLIN	15.96_360.2114m/z	WUKLZPHVWAMZQV-UKJIMTQDSA-N
Ile Gly Pro Val	C18H32N4O5	132513237	384.236	385.243	POS	M+H-H2O, M+H	NA	17.6949	98.9064	-2.06718	57.1	50.7	METLIN	17.69_384.2365n	RKFJIFFBTNLLBH-NJFASDTFSA-N
Ile His Ala	C15H25N5O4	NA	NA	340.197	POS	M+H	NA	5.37422	88.7586	-2.7105	80	53.1	METLIN	5.37_340.1970m/z	NA
Ile Ile Asp	C16H29N3O6	73669361	NA	360.212	POS	M+H	NA	12.2435	89.2237	-3.67368	67.3	50.4	METLIN	12.24_360.2116m/z	PWDSHAAAFXISLE-SXTJYALSSA-N
Ile Leu Glu	C17H31N3O6	145456189	NA	374.227	POS	M+H	NA	12.9832	92.239	-4.03091	69.7	51.5	METLIN	12.98_374.2271m/z	HUORUFRRJHELPD-MNXVOIDGSA-N
Ile Thr Glu	C15H27N3O7	145456278	NA	362.191	POS	M+H	NA	8.8482	95.7895	-3.86316	60.8	50.4	METLIN	8.85_362.1908m/z	COWHUQXTSYTKQC-RWRJDSDZSA-N
Ile Thr Val	C15H29N3O5	145456290	NA	332.217	POS	M+H	NA	15.6357	98.0993	-3.111	61.4	51.2	METLIN	15.64_332.2170m/z	QHUREMVLLMNUAX-OSUNSFLBSA-N
Ile-Val-Val	C16H31N3O4	145456336	NA	328.224	NEG	M-H	NA	16.988	87.6675	-1.04146	68.5	51	HMDB	16.99_328.2238m/z	YHFPHRUWZMEOIX-CYDGBPFRSA-N
Indolelactic acid	C11H11NO3	92904	NA	204.067	NEG	M-H	NA	18.6481	91.7024	-0.54818	73.1	52.8	HMDB	18.65_204.0665m/z	XGILAAMKEQUXLS-UHFFFAOYSA-N
Isoleucyl-Valine	C11H22N2O3	449407	NA	229.156	NEG	M-H	NA	10.548	98.1119	0.260829	63.9	52.3	HMDB	10.55_229.1558m/z	BCXBIONYYJCSDF-CIUDSAMLSA-N
Isoleucylproline	C11H20N2O3	444876	NA	229.154	POS	M+H	NA	13.8868	99.2028	-2.63902	76.6	54.5	HMDB	13.89_229.1541m/z	BBIXOODYWPFNDT-CIUDSAMLSA-N
Kaempferol 3-[6''-(3-hydroxy-3-methylglutaryl)glucoside]-7-glucoside	C33H38O20	44258879	NA	775.173	NEG	M+Na-2H	NA	12.4157	72.7163	3.53561	74.4	48.6	HMDB	12.42_775.1730m/z	KNBPTHQAIKQFMM-PIMLCQBCSA-N
Kinetensin 1-3	C15H30N6O4	53481564	NA	379.21	NEG	M+Na-2H	NA	24.2902	88.1734	6.07348	66.8	49.6	HMDB	24.29_379.2097m/z	JXUGDUWBMKIJDC-MMWGEVLESA-N
L-rhamnofuranose	C6H12O5	11953811	NA	163.061	NEG	M-H	NA	5.46797	92.6203	-2.47673	82.4	54.4	KEGG	5.47_163.0608m/z	AFNUZVCFKQUDBJ-ZZWDRFIYSA-N
Leu Asn Thr	C14H26N4O6	145456362	NA	347.192	POS	M+H	NA	8.45457	91.7663	-2.82124	74.3	52.5	METLIN	8.45_347.1915m/z	FIJMQLGQLBLBOL-HJGDQZAQSA-N
Leu Glu Lys	C17H32N4O6	11417852	NA	389.238	POS	M+H	NA	5.11273	92.1293	-2.61017	61.3	50.1	METLIN	5.11_389.2384m/z	HQUXQAMSWFIRET-AVGNSLFASA-N
Leu Gly Val	C13H25N3O4	10149437	NA	288.191	POS	M+H	NA	14.1754	98.9919	-2.65151	83.5	55.9	METLIN	14.18_288.1910m/z	POZULHZYLPGXMR-ONGXEEELSA-N
Leu His	C12H20N4O3	6992828	NA	269.16	POS	M+H	NA	4.9624	96.467	-2.54214	85.1	55.7	METLIN	4.96_269.1601m/z	XWOBNBRUDDUEEY-UWVGGRQHSA-N
Leu Ile Glu	C17H31N3O6	145456445	NA	374.227	POS	M+H	NA	13.6016	89.558	-3.92489	58.8	48.8	METLIN	13.60_374.2271m/z	HGFGEMSVBMCFKK-MNXVOIDGSA-N
Leu-Gly-Pro	C13H23N3O4	439585	NA	284.162	NEG	M-H	NA	12.4965	97.6328	0.426236	54.9	50.4	KEGG	12.50_284.1617m/z	YFBBUHJJUXXZOF-UWVGGRQHSA-N
Leucyl-Arginine	C12H25N5O3	152914	NA	288.202	POS	M+H	NA	5.35555	93.6289	-2.76808	84.7	55	HMDB	5.36_288.2022m/z	SENJXOPIZNYLHU-IUCAKERBSA-N
Leucyl-Gamma-glutamate	C11H21N3O4	131750774	NA	260.16	POS	M+H	NA	5.59553	98.299	-3.14996	76.8	54.3	HMDB	5.60_260.1597m/z	GSRPWCGECLOSNH-UHFFFAOYSA-N
Leucylproline	C11H20N2O3	80817	NA	227.14	NEG	M-H	NA	13.9127	98.9365	-0.507095	57	51.1	HMDB	13.91_227.1400m/z	VTJUNIYRYIAIHF-IUCAKERBSA-N
Lithocholic acid glycine conjugate	C26H43NO4	115245	NA	478.317	NEG	M+FA-H	NA	24.2161	96.0165	-1.7557	55.7	49.9	HMDB	24.22_478.3167m/z	XBSQTYHEGZTYJE-OETIFKLTSA-N
Lucidone C	C24H36O5	14109415	NA	449.254	NEG	M+FA-H	NA	23.8533	80.3631	-2.35286	82.1	51.9	HMDB	23.85_449.2535m/z	JEVOHZHOHSNOGF-UHFFFAOYSA-N
Lys Val	C11H23N3O3	6992341	NA	246.181	POS	M+H	NA	4.66808	97.0782	-2.88566	78.7	54.5	METLIN	4.67_246.1805m/z	YQAIUOWPSUOINN-IUCAKERBSA-N
Lysylhydroxyproline	C11H21N3O4	68578696	NA	258.146	NEG	M-H	NA	5.64528	93.6473	-0.472156	68.6	52.3	HMDB	5.65_258.1458m/z	BFDLYDRHDPSQHM-VGMNWLOBSA-N
Mandelonitrile rutinoside	C20H27NO10	131751315	NA	462.137	NEG	M+Na-2H	NA	4.905	87.7683	-2.47785	71.6	51.3	HMDB	4.91_462.1371m/z	QSPJUYWAUZTHLP-UHFFFAOYSA-N
Methionyl-Methionine	C10H20N2O3S2	6993082	NA	301.065	NEG	M+Na-2H	NA	4.661	88.3459	-3.35833	55.2	47.9	HMDB	4.66_301.0653m/z	ZYTPOUNUXRBYGW-YUMQZZPRSA-N
Molybdopterin precursor Z	C10H12N5O7P	136969246	NA	344.04	NEG	M-H	NA	5.4293	96.5687	0.106403	72.7	53.8	HMDB	5.43_344.0402m/z	YQGTWNYNWXGPDP-UHFFFAOYSA-N
Musabalbisiane C	C28H40O12	131752424	NA	589.23	NEG	M+Na-2H	NA	25.0524	73.1557	6.40038	71.8	47.5	HMDB	25.05_589.2303m/z	CPJNTZBFGMGXON-DFBMNNFESA-N
Myristoylglycine	C16H31NO3	72348	NA	286.236	POS	M+H	NA	21.3867	95.6041	-4.23725	51.7	48.5	HMDB	21.39_286.2365m/z	DYUGTPXLDJQBRB-UHFFFAOYSA-N
N-alpha-Acetyl-L-lysine	C8H16N2O3	92907	NA	187.109	NEG	M-H	NA	6.55157	93.2831	-0.727202	60.1	50.5	HMDB	6.55_187.1087m/z	VEYYWZRYIYDQJM-ZETCQYMHSA-N
N-Arachidonoyl Valine	C25H41NO3	156963068	NA	448.306	NEG	M+FA-H	NA	24.495	98.9132	-1.5639	62.4	51.9	HMDB	24.49_448.3062m/z	POHUGXZHPJSWDJ-ZMDWBYSWSA-N
N-Carbamoylputrescine	C5H13N3O	502	NA	132.113	POS	M+H	NA	4.86975	95.979	-3.56206	75.5	53.5	HMDB	4.87_132.1127m/z	YANFYYGANIYHGI-UHFFFAOYSA-N
N-gamma-Glutamyl-S-propylcysteine	C11H20N2O5S	21201348	NA	313.084	NEG	M+Na-2H	NA	12.7021	93.5999	-0.384919	65	51.6	HMDB	12.70_313.0838m/z	MTFUIXBAXHURMH-UHFFFAOYSA-N
N(2)-succinyl-L-arginine	C10H18N4O5	439968	NA	319.126	NEG	M+FA-H	NA	4.62368	96.0891	-0.582963	67.6	52.6	KEGG	4.62_319.1258m/z	UMOXFSXIFQOWTD-LURJTMIESA-N
N1,N10-Diferuloylspermidine	C27H35N3O6	131751432	NA	498.256	POS	M+H	NA	21.0346	96.1278	-6.99063	93.8	56.4	HMDB	21.03_498.2564m/z	IGHVUFYLAJSILE-UQXQTEIVSA-N
N6-Acetyl-5S-hydroxy-L-lysine	C8H16N2O4	87253536	NA	185.093	NEG	M-H2O-H	NA	6.73837	90.407	-1.88023	71.7	52	HMDB	6.74_185.0928m/z	FVTTTYGNCVTXEI-UHFFFAOYSA-N
Non-5-enedioylcarnitine	C16H27NO6	156962736	NA	312.179	POS	M+H-H2O	NA	18.1391	95.1265	-3.41411	66.8	51.6	HMDB	18.14_312.1794m/z	SKYOJPGNKVSFLD-SNAWJCMRSA-N
Nordeoxycholic acid	C23H38O4	193905	NA	377.269	NEG	M-H	NA	24.7958	92.1285	-1.60344	66.6	51.4	HMDB	24.80_377.2691m/z	PLRQOCVIINWCFA-AHFDLSHQSA-N
Norlichexanthone	C14H10O5	5281657	NA	279.027	NEG	M+Na-2H	NA	4.58702	84.894	-2.81411	56	47.5	KEGG	4.59_279.0268m/z	AQZHBCDRWFMXIN-UHFFFAOYSA-N
PE(LTE4/18:1(11Z))	C46H81N2O11PS	156964581	NA	883.523	POS	M+H-H2O	NA	24.545	84.3366	-3.85135	58.5	47.7	HMDB	24.55_883.5231m/z	BJGZQQOSNPGCRY-OVFKKPDOSA-N
pentigetide	C22H36N8O11	162960	NA	589.254	POS	M+H	NA	13.8127	87.0195	-5.8466	83.2	52.7	KEGG	13.81_589.2542m/z	KQDIGHIVUUADBZ-PEDHHIEDSA-N
PG(i-20:0/22:6(5Z,8E,10Z,13Z,15E,19Z)-2OH(7S, 17S))	C48H83O12P	447244232	NA	865.555	POS	M+H-H2O	NA	24.5269	95.2806	-4.44338	56.1	49.2	HMDB	24.53_865.5550m/z	NA
Phe-Pro-Ile	C20H29N3O4	131738793	NA	374.208	NEG	M-H	NA	19.8837	98.4274	-0.923873	73.6	54.2	HMDB	19.88_374.2082m/z	FZBGMXYQPACKNC-HJWJTTGWSA-N
PHENACYLAMINE	C8H9NO	11952	NA	136.075	POS	M+H	NA	5.83402	98.4739	-6.29064	75.1	53.3	METLIN	5.83_136.0748m/z	HEQOJEGTZCTHCF-UHFFFAOYSA-N
phenylalanyl-L-proline	C14H18N2O3	162656	NA	263.138	POS	M+H	NA	17.4819	99.2213	-2.86621	93.8	57.9	HMDB	17.48_263.1383m/z	WEQJQNWXCSUVMA-NEPJUHHUSA-N
Phenyllactic acid	C9H10O3	1303	166.063	165.055	NEG	M-H2O-H, M-H	NA	17.9265	97.5169	-2.29021	81.2	55.2	HMDB	17.93_166.0626n	NWCHELUCVWSRRS-UHFFFAOYSA-N
PI(TXB2/18:0)	C47H85O17P	156979731	NA	973.525	NEG	M+Na-2H	NA	24.5313	89.9366	-2.04334	91.7	55.8	HMDB	24.53_973.5252m/z	QISROVIZZQCFPK-OTKHIFSKSA-N
PL	C28H46O10	6436287	NA	563.281	NEG	M+Na-2H	NA	24.2161	88.908	-4.53742	82.3	53.2	HMDB	24.22_563.2813m/z	IZFPDEQYDFAJRK-IVPFDPHOSA-N
Pro Pro Phe	C19H25N3O4	10133086	NA	360.19	POS	M+H	NA	21.1086	92.9403	-3.89579	84.8	54.6	METLIN	21.11_360.1904m/z	NAIPAPCKKRCMBL-JYJNAYRXSA-N
Pro-leu	C11H20N2O3	444109	NA	227.14	NEG	M-H	NA	11.3501	95.3746	-0.510534	54.8	49.9	HMDB	11.35_227.1400m/z	ZKQOUHVVXABNDG-IUCAKERBSA-N
Proline	C5H9NO2	145742	NA	116.07	POS	M+H	NA	19.25	94.204	-6.9319	98.8	57	HMDB	19.25_116.0698m/z	ONIBWKKTOPOVIA-BYPYZUCNSA-N
Prolylglycine	C7H12N2O3	6426709	NA	217.083	NEG	M+FA-H	NA	4.905	95.7144	-0.826057	69.9	52.9	HMDB	4.91_217.0829m/z	RNKSNIBMTUYWSH-YFKPBYRVSA-N
Prosopinine	C18H35NO3	42608371	NA	314.268	POS	M+H	NA	22.294	95.784	-4.20926	87.6	55.7	KEGG	22.29_314.2676m/z	SEUBYHFHBZVRCC-QGAIPKOMSA-N
Retinoyl b-glucuronide	C26H36O8	627275	NA	477.251	POS	M+H	NA	25.0805	82.7013	4.75059	61.4	47.7	HMDB	25.08_477.2506m/z	MTGFYEHKPMOVNE-UHFFFAOYSA-N
Riboflavin cyclic-4',5'-phosphate	C17H19N4O8P	11026517	NA	459.069	NEG	M+Na-2H	NA	17.4782	95.5391	1.35783	61.1	51	HMDB	17.48_459.0693m/z	CVZKYDYRJQYYDJ-SCRDCRAPSA-N
Schidigeragenin B	C27H40O4	10502675	NA	449.267	NEG	M+Na-2H	NA	24.1602	83.485	-0.727965	69.5	50.4	HMDB	24.16_449.2670m/z	NTVAFGGHUHTGEK-ZSRPSOFJSA-N
Ser Gln Ser	C11H20N4O7	9923081	320.132	321.14	POS	M+H-H2O, M+H	NA	4.61227	97.74	-2.74159	74.6	53.8	METLIN	4.61_320.1323n	FMDHKPRACUXATF-ACZMJKKPSA-N
Serylleucine	C9H18N2O4	7015695	NA	217.119	NEG	M-H	NA	8.77712	91.6929	-0.551622	50.8	48.4	HMDB	8.78_217.1193m/z	NFDYGNFETJVMSE-BQBZGAKWSA-N
Sinapic acid	C11H12O5	637775	NA	223.061	NEG	M-H	NA	20.201	90.658	-1.68949	78.7	53.5	METLIN	20.20_223.0608m/z	PCMORTLOPMLEFB-ONEGZZNKSA-N
Taurocholic acid	C26H45NO7S	11954195	515.288	498.285	POS	M+H-H2O, M+H	NA	22.632	96.7177	-6.33937	86	55.1	METLIN	22.63_515.2884n	XSOLDPYUICCHJX-QZEPYOAJSA-N
Threoninyl-Gamma-glutamate	C9H17N3O5	131750786	NA	246.109	NEG	M-H	NA	4.793	96.4474	-0.242754	75.7	54.4	HMDB	4.79_246.1095m/z	BTVBLYICTTUOEJ-UHFFFAOYSA-N
Threonylhydroxyproline	C9H16N2O5	140079421	NA	253.08	NEG	M+Na-2H	NA	6.75938	88.8676	-1.5454	65.8	50.6	HMDB	6.76_253.0802m/z	LARRWQRLUSYTHC-JWXFUTCRSA-N
Threonylisoleucine	C10H20N2O4	57281443	NA	213.124	NEG	M-H2O-H	NA	7.81817	88.0889	-0.859684	66.6	50.7	HMDB	7.82_213.1243m/z	LUMXICQAOKVQOB-YWIQKCBGSA-N
Threonyllysine	C10H21N3O4	10332210	NA	248.16	POS	M+H	NA	4.14995	97.0131	-2.41424	67.6	52.4	HMDB	4.15_248.1599m/z	YKRQRPFODDJQTC-CSMHCCOUSA-N
TriHOME isomer 1	C18H34O5	9858729	NA	329.233	NEG	M-H	NA	23.426	92.7461	-0.725079	71.7	52.7	HMDB	23.43_329.2331m/z	MDIUMSLCYIJBQC-MVFSOIOZSA-N
TriHOME isomer 1	C18H34O5	9858729	NA	329.233	NEG	M-H	NA	23.426	92.7461	-0.725079	71.7	52.7	HMDB	23.43_329.2331m/z	MDIUMSLCYIJBQC-MVFSOIOZSA-N
TriHOME isomer 2	C18H34O5	14968868	NA	329.233	NEG	M-H	NA	22.5826	89.1127	-0.434866	46.3	47	HMDB	22.58_329.2332m/z	NTVFQBIHLSPEGQ-SYMVGPSASA-N
TriHOME isomer 3	C18H34O5	9858729	NA	313.237	POS	M+H-H2O	NA	24.3231	86.5502	-1.2693	70.1	51	HMDB	24.32_313.2369m/z	MDIUMSLCYIJBQC-MVFSOIOZSA-N
TriHOME isomer 3	C18H34O5	9858729	NA	313.237	POS	M+H-H2O	NA	24.3231	86.5502	-1.2693	70.1	51	HMDB	24.32_313.2369m/z	MDIUMSLCYIJBQC-MVFSOIOZSA-N
Tryptophyl-Aspartate	C15H17N3O5	7019108	NA	320.123	POS	M+H	NA	10.9178	90.4395	-1.87377	82.6	54.2	HMDB	10.92_320.1235m/z	PEEAINPHPNDNGE-JQWIXIFHSA-N
Tryptophyl-Gamma-glutamate	C16H20N4O4	131750788	NA	333.155	POS	M+H	NA	10.9406	97.4546	-2.03407	59.5	50.9	HMDB	10.94_333.1551m/z	FNGTUNXVLUYBPN-UHFFFAOYSA-N
Tryptophyl-Valine	C16H21N3O3	19816756	NA	304.165	POS	M+H	NA	16.0412	85.1117	-2.52285	92.9	55	HMDB	16.04_304.1648m/z	LWFWZRANSFAJDR-UHFFFAOYSA-N
Ttatpn	C43H46N8O6	131305	NA	815.355	NEG	M+FA-H	NA	19.2239	82.1428	2.95151	73	50.3	HMDB	19.22_815.3545m/z	JFMKMZZAVDKJAH-DVFGYWHBSA-N
Tyr Leu	C15H22N2O4	4466134	NA	295.165	POS	M+H	NA	13.5268	90.7955	-2.07432	69.9	51.6	METLIN	13.53_295.1646m/z	AUEJLPRZGVVDNU-UHFFFAOYSA-N
Tyr-pro-phe-pro-gly-pro-ile	C41H55N7O9	121946	NA	790.409	POS	M+H	NA	22.165	94.8488	-6.03389	75	52.6	HMDB	22.17_790.4086m/z	RKYJTDSQXOMDAD-JKXTZXEVSA-N
Tyrosyl-Isoleucine	C15H22N2O4	7019110	NA	295.164	POS	M+H	NA	12.9032	95.9657	-2.97695	83	55.1	HMDB	12.90_295.1644m/z	QJKMCQRFHJRIPU-XDTLVQLUSA-N
Tyrosyl-Leucine	C15H22N2O4	87071	NA	277.154	POS	M+H-H2O	NA	17.1743	94.3172	-3.60225	58.1	49.6	HMDB	17.17_277.1536m/z	AUEJLPRZGVVDNU-STQMWFEESA-N
Tyrosyl-Proline	C14H18N2O4	13055260	278.127	279.133	POS	M+H	NA	12.3837	99.0093	-2.63522	55.4	50.3	HMDB	12.38_279.1332m/z	VNYDHJARLHNEGA-UHFFFAOYSA-N
Tyrosyl-Serine	C12H16N2O5	18218253	NA	289.08	NEG	M+Na-2H	NA	11.5651	92.5631	-0.534923	63.3	51	HMDB	11.57_289.0804m/z	ZSXJENBJGRHKIG-UHFFFAOYSA-N
Uridine	C9H12N2O6	6029	NA	243.062	NEG	M-H	NA	5.4293	93.0292	0.949047	50	48.4	METLIN	5.43_243.0625m/z	DRTQHJPVMGBUCF-XVFCMESISA-N
Ustiloxin C	C23H34N4O10S	157841	NA	579.172	NEG	M+Na-2H	NA	14.9678	90.3762	-4.60867	70.7	51.1	HMDB	14.97_579.1717m/z	GLUWKRSBTMPQNR-UHFFFAOYSA-N
Val Asp Leu	C15H27N3O6	145458869	NA	346.196	POS	M+H	NA	15.3875	95.8055	-4.62306	79.2	53.9	METLIN	15.39_346.1957m/z	TZVUSFMQWPWHON-NHCYSSNCSA-N
Val Asp Val	C14H25N3O6	91974545	NA	332.18	POS	M+H	NA	12.3094	95.8788	-3.36772	78.5	54.1	METLIN	12.31_332.1805m/z	SCBITHMBEJNRHC-LSJOCFKGSA-N
Val Glu Glu	C15H25N3O8	10292841	NA	376.171	POS	M+H	NA	9.02037	98.8109	-2.37789	54.7	50.1	METLIN	9.02_376.1705m/z	SZTTYWIUCGSURQ-AUTRQRHGSA-N
Val His	C11H18N4O3	7408625	NA	255.145	POS	M+H	NA	4.74192	94.7658	-2.48696	79.1	54.2	METLIN	4.74_255.1445m/z	BNQVUHQWZGTIBX-IUCAKERBSA-N
Val Pro Val	C15H27N3O4	10358218	NA	314.207	POS	M+H	NA	13.7661	89.0282	-2.70995	86	54.4	METLIN	13.77_314.2066m/z	QSPOLEBZTMESFY-SRVKXCTJSA-N
Val-Gly-Val-Ala-Pro-Gly	C22H38N6O7	124934	NA	543.278	NEG	M+FA-H	NA	14.8541	93.4506	-1.43784	66.5	51.6	HMDB	14.85_543.2777m/z	RLCSROTYKMPBDL-USJZOSNVSA-N
Val-Tyr-Leu-Arg	C26H43N7O6	20054220	NA	530.309	NEG	M-H2O-H	NA	24.7393	93.732	-0.515698	59	50.4	HMDB	24.74_530.3094m/z	PQXJRCMPKACZNI-UHFFFAOYSA-N
Valyl-prolyl-glycyl-valyl-glycine	C19H33N5O6	6452594	NA	472.241	NEG	M+FA-H	NA	16.7422	94.1386	-0.816724	79.9	54.6	HMDB	16.74_472.2409m/z	LFTRJWKKLPVMNE-RCBQFDQVSA-N
Valylaspartic acid	C9H16N2O5	7009608	NA	231.099	NEG	M-H	NA	5.3513	96.9983	-0.000417	68.2	53	HMDB	5.35_231.0986m/z	OBTCMSPFOITUIJ-FSPLSTOPSA-N
Vitexin 7-rutinoside	C33H40O19	44257769	NA	761.19	NEG	M+Na-2H	NA	15.4783	77.4159	-1.80319	69	48.9	HMDB	15.48_761.1897m/z	HGBXMQQIDYBMQP-UQGBHINUSA-N
