# Supplementary material for: Interplay between Cruciferous Vegetables and the Gut Microbiome: A Multi-Omic Approach
Source: Nutrients. 2022 Dec 22;15(1):42. doi: 10.3390/nu15010042 (PMC9824405; doi:10.3390/nu15010042)
Supplement: Supplementary file 1 [file nutrients-15-00042-s001.zip › Supplemental_Table_S4.xlsx]

## Sheet: Supplemental_Table_4
Differentially Abundant Microbes by Treatment Group
OTU	Group 1	Group 2	Log 2 Fold Change*	pval	padj	Phylum	Class	Order	Family	Genus
ASV1167	NC	Broc	0.760803	5.33e-07	3.09e-06	Firmicutes	Clostridia	Clostridiales	Ruminococcaceae	Ruminococcaceae_UCG-005
ASV1167	NC	Brus	0.802117	1.2e-07	7.45e-07	Firmicutes	Clostridia	Clostridiales	Ruminococcaceae	Ruminococcaceae_UCG-005
ASV1167	NC	Combo	0.596804	0.00492683	0.0188687	Firmicutes	Clostridia	Clostridiales	Ruminococcaceae	Ruminococcaceae_UCG-005
ASV1167	Broc	Combo	-0.163999	0.00366399	0.0141832	Firmicutes	Clostridia	Clostridiales	Ruminococcaceae	Ruminococcaceae_UCG-005
ASV1167	Brus	Combo	-0.205313	0.000868	0.00385659	Firmicutes	Clostridia	Clostridiales	Ruminococcaceae	Ruminococcaceae_UCG-005
ASV130	NC	Broc	-1.08234	4.97e-10	4.16e-09	Firmicutes	Clostridia	Clostridiales	Clostridiaceae_1	f_Clostridiaceae_1_ASV130
ASV130	NC	Brus	-0.88377	5.13e-07	3.03e-06	Firmicutes	Clostridia	Clostridiales	Clostridiaceae_1	f_Clostridiaceae_1_ASV130
ASV130	NC	Combo	-1.1878	2.45e-07	1.47e-06	Firmicutes	Clostridia	Clostridiales	Clostridiaceae_1	f_Clostridiaceae_1_ASV130
ASV132	NC	Brus	-1.90284	1.7e-06	9.4e-06	Firmicutes	Clostridia	Clostridiales	Clostridiaceae_1	f_Clostridiaceae_1_ASV132
ASV132	Broc	Brus	-1.72925	0.00230353	0.00942354	Firmicutes	Clostridia	Clostridiales	Clostridiaceae_1	f_Clostridiaceae_1_ASV132
ASV132	Brus	Combo	2.34649	3.88e-05	0.000197	Firmicutes	Clostridia	Clostridiales	Clostridiaceae_1	f_Clostridiaceae_1_ASV132
ASV134	NC	Broc	2.94057	0.000454	0.00209509	Firmicutes	Clostridia	Clostridiales	Lachnospiraceae	Agathobacter
ASV134	NC	Combo	2.10617	0.00268844	0.0107538	Firmicutes	Clostridia	Clostridiales	Lachnospiraceae	Agathobacter
ASV141	NC	Broc	-1.02053	5.32e-08	3.48e-07	Firmicutes	Clostridia	Clostridiales	Clostridiaceae_1	f_Clostridiaceae_1_ASV141
ASV141	NC	Brus	-1.88427	5.35e-18	4.94e-17	Firmicutes	Clostridia	Clostridiales	Clostridiaceae_1	f_Clostridiaceae_1_ASV141
ASV141	NC	Combo	-0.407864	3.96e-05	0.000198	Firmicutes	Clostridia	Clostridiales	Clostridiaceae_1	f_Clostridiaceae_1_ASV141
ASV141	Broc	Brus	-0.863736	0.000674	0.00306949	Firmicutes	Clostridia	Clostridiales	Clostridiaceae_1	f_Clostridiaceae_1_ASV141
ASV141	Brus	Combo	1.4764	2.68e-06	1.46e-05	Firmicutes	Clostridia	Clostridiales	Clostridiaceae_1	f_Clostridiaceae_1_ASV141
ASV148	NC	Combo	-1.30971	0.00207344	0.00857973	Firmicutes	Clostridia	Clostridiales	Ruminococcaceae	Subdoligranulum
ASV148	Broc	Combo	-1.01522	0.00191606	0.00802072	Firmicutes	Clostridia	Clostridiales	Ruminococcaceae	Subdoligranulum
ASV148	Brus	Combo	-1.0299	0.00256367	0.0103699	Firmicutes	Clostridia	Clostridiales	Ruminococcaceae	Subdoligranulum
ASV1487	NC	Broc	3.7111	0	0	Firmicutes	Erysipelotrichia	Erysipelotrichales	Erysipelotrichaceae	Erysipelatoclostridium
ASV1487	NC	Brus	0.571877	1.2e-29	1.27e-28	Firmicutes	Erysipelotrichia	Erysipelotrichales	Erysipelotrichaceae	Erysipelatoclostridium
ASV1487	NC	Combo	-0.0800594	2.44e-07	1.47e-06	Firmicutes	Erysipelotrichia	Erysipelotrichales	Erysipelotrichaceae	Erysipelatoclostridium
ASV1487	Broc	Brus	-3.13923	0	0	Firmicutes	Erysipelotrichia	Erysipelotrichales	Erysipelotrichaceae	Erysipelatoclostridium
ASV1487	Broc	Combo	-3.79116	0	0	Firmicutes	Erysipelotrichia	Erysipelotrichales	Erysipelotrichaceae	Erysipelatoclostridium
ASV1487	Brus	Combo	-0.651937	1.37e-05	7.12e-05	Firmicutes	Erysipelotrichia	Erysipelotrichales	Erysipelotrichaceae	Erysipelatoclostridium
ASV157	NC	Broc	-0.180609	1.88e-08	1.3e-07	Firmicutes	Clostridia	Clostridiales	Clostridiaceae_1	f_Clostridiaceae_1_ASV157
ASV157	NC	Brus	-1.45715	5.63e-07	3.22e-06	Firmicutes	Clostridia	Clostridiales	Clostridiaceae_1	f_Clostridiaceae_1_ASV157
ASV157	NC	Combo	-0.327602	1.72e-05	8.85e-05	Firmicutes	Clostridia	Clostridiales	Clostridiaceae_1	f_Clostridiaceae_1_ASV157
ASV1584	NC	Broc	-1.76311	0	0	Actinobacteria	Coriobacteriia	Coriobacteriales	Eggerthellaceae	Adlercreutzia
ASV1584	NC	Combo	-4.13736	0	0	Actinobacteria	Coriobacteriia	Coriobacteriales	Eggerthellaceae	Adlercreutzia
ASV1584	Broc	Brus	1.76311	0	0	Actinobacteria	Coriobacteriia	Coriobacteriales	Eggerthellaceae	Adlercreutzia
ASV1584	Broc	Combo	-2.37426	0	0	Actinobacteria	Coriobacteriia	Coriobacteriales	Eggerthellaceae	Adlercreutzia
ASV1584	Brus	Combo	-4.13736	0	0	Actinobacteria	Coriobacteriia	Coriobacteriales	Eggerthellaceae	Adlercreutzia
ASV168	NC	Broc	-0.943508	6.44e-09	4.73e-08	Firmicutes	Clostridia	Clostridiales	Clostridiaceae_1	f_Clostridiaceae_1_ASV168
ASV168	NC	Brus	-1.80113	1.66e-13	1.49e-12	Firmicutes	Clostridia	Clostridiales	Clostridiaceae_1	f_Clostridiaceae_1_ASV168
ASV168	NC	Combo	-0.333488	0.000167	0.000804	Firmicutes	Clostridia	Clostridiales	Clostridiaceae_1	f_Clostridiaceae_1_ASV168
ASV168	Brus	Combo	1.46764	0.000194	0.00092	Firmicutes	Clostridia	Clostridiales	Clostridiaceae_1	f_Clostridiaceae_1_ASV168
ASV2	NC	Broc	3.36037	2.67e-99	3.44e-98	Firmicutes	Clostridia	Clostridiales	Clostridiaceae_1	f_Clostridiaceae_1_ASV2
ASV2	NC	Brus	3.40455	1.14e-117	1.51e-116	Firmicutes	Clostridia	Clostridiales	Clostridiaceae_1	f_Clostridiaceae_1_ASV2
ASV2	NC	Combo	3.48292	3.56e-246	4.92e-245	Firmicutes	Clostridia	Clostridiales	Clostridiaceae_1	f_Clostridiaceae_1_ASV2
ASV2	Broc	Combo	0.122541	4.53e-40	5.1e-39	Firmicutes	Clostridia	Clostridiales	Clostridiaceae_1	f_Clostridiaceae_1_ASV2
ASV2	Brus	Combo	0.0783683	1.5e-29	1.55e-28	Firmicutes	Clostridia	Clostridiales	Clostridiaceae_1	f_Clostridiaceae_1_ASV2
ASV277	NC	Broc	4.6215	0	0	Firmicutes	Clostridia	Clostridiales	Peptostreptococcaceae	Paeniclostridium
ASV277	NC	Brus	4.1254	0	0	Firmicutes	Clostridia	Clostridiales	Peptostreptococcaceae	Paeniclostridium
ASV277	NC	Combo	8.01001	0	0	Firmicutes	Clostridia	Clostridiales	Peptostreptococcaceae	Paeniclostridium
ASV277	Broc	Brus	-0.496107	0	0	Firmicutes	Clostridia	Clostridiales	Peptostreptococcaceae	Paeniclostridium
ASV277	Broc	Combo	3.3885	0	0	Firmicutes	Clostridia	Clostridiales	Peptostreptococcaceae	Paeniclostridium
ASV277	Brus	Combo	3.88461	0	0	Firmicutes	Clostridia	Clostridiales	Peptostreptococcaceae	Paeniclostridium
ASV398	NC	Combo	-1.02794	3.21e-09	2.57e-08	Firmicutes	Clostridia	Clostridiales	Lachnospiraceae	f_Lachnospiraceae_ASV398
ASV398	Broc	Combo	-1.66117	3.41e-09	2.67e-08	Firmicutes	Clostridia	Clostridiales	Lachnospiraceae	f_Lachnospiraceae_ASV398
ASV4	NC	Combo	0.493344	0.00321944	0.0127362	Firmicutes	Clostridia	Clostridiales	Clostridiaceae_1	Clostridium_sensu_stricto_1
ASV415	NC	Broc	3.27988	0.000109	0.000529	Firmicutes	Clostridia	Clostridiales	Lachnospiraceae	Roseburia
ASV415	NC	Brus	4.15662	0	0	Firmicutes	Clostridia	Clostridiales	Lachnospiraceae	Roseburia
ASV415	NC	Combo	5.06661	0	0	Firmicutes	Clostridia	Clostridiales	Lachnospiraceae	Roseburia
ASV415	Broc	Brus	0.876735	1.54e-20	1.49e-19	Firmicutes	Clostridia	Clostridiales	Lachnospiraceae	Roseburia
ASV415	Broc	Combo	1.78673	0	0	Firmicutes	Clostridia	Clostridiales	Lachnospiraceae	Roseburia
ASV415	Brus	Combo	0.909993	0	0	Firmicutes	Clostridia	Clostridiales	Lachnospiraceae	Roseburia
ASV427	Broc	Combo	-1.82878	0.00627686	0.0232956	Firmicutes	Clostridia	Clostridiales	Lachnospiraceae	Dorea
ASV427	Brus	Combo	-3.06654	0.00575088	0.0215658	Firmicutes	Clostridia	Clostridiales	Lachnospiraceae	Dorea
ASV457	NC	Brus	1.65928	3.61e-08	2.46e-07	Firmicutes	Clostridia	Clostridiales	Clostridiaceae_1	f_Clostridiaceae_1_ASV457
ASV457	NC	Combo	1.5981	6.62e-06	3.51e-05	Firmicutes	Clostridia	Clostridiales	Clostridiaceae_1	f_Clostridiaceae_1_ASV457
ASV457	Broc	Brus	0.877198	0.000736	0.00331361	Firmicutes	Clostridia	Clostridiales	Clostridiaceae_1	f_Clostridiaceae_1_ASV457
ASV461	NC	Broc	-6.25031	3.35e-98	4.16e-97	Firmicutes	Clostridia	Clostridiales	Lachnospiraceae	Lachnoclostridium
ASV461	NC	Brus	-5.23981	2.78e-74	3.22e-73	Firmicutes	Clostridia	Clostridiales	Lachnospiraceae	Lachnoclostridium
ASV461	NC	Combo	-7.21094	8.48e-82	1.02e-80	Firmicutes	Clostridia	Clostridiales	Lachnospiraceae	Lachnoclostridium
ASV461	Broc	Brus	1.01051	1.66e-06	9.32e-06	Firmicutes	Clostridia	Clostridiales	Lachnospiraceae	Lachnoclostridium
ASV461	Broc	Combo	-0.960621	0.000936	0.00410933	Firmicutes	Clostridia	Clostridiales	Lachnospiraceae	Lachnoclostridium
ASV462	NC	Broc	2.39737	2e-12	1.71e-11	Firmicutes	Clostridia	Clostridiales	Clostridiaceae_1	f_Clostridiaceae_1_ASV462
ASV462	NC	Brus	1.65297	3.87e-08	2.58e-07	Firmicutes	Clostridia	Clostridiales	Clostridiaceae_1	f_Clostridiaceae_1_ASV462
ASV462	NC	Combo	2.31006	1.66e-08	1.17e-07	Firmicutes	Clostridia	Clostridiales	Clostridiaceae_1	f_Clostridiaceae_1_ASV462
ASV487	NC	Broc	-1.40916	0	0	Firmicutes	Clostridia	Clostridiales	Lachnospiraceae	Lachnospira
ASV487	NC	Brus	-3.40018	0	0	Firmicutes	Clostridia	Clostridiales	Lachnospiraceae	Lachnospira
ASV487	NC	Combo	-0.715175	0	0	Firmicutes	Clostridia	Clostridiales	Lachnospiraceae	Lachnospira
ASV487	Broc	Brus	-1.99102	0	0	Firmicutes	Clostridia	Clostridiales	Lachnospiraceae	Lachnospira
ASV487	Broc	Combo	0.693985	0	0	Firmicutes	Clostridia	Clostridiales	Lachnospiraceae	Lachnospira
ASV487	Brus	Combo	2.68501	0	0	Firmicutes	Clostridia	Clostridiales	Lachnospiraceae	Lachnospira
ASV514	NC	Broc	-1.28398	9.61e-20	9.1e-19	Firmicutes	Clostridia	Clostridiales	Ruminococcaceae	Ruminococcus_2
ASV514	NC	Brus	-1.79763	6.04e-21	6.04e-20	Firmicutes	Clostridia	Clostridiales	Ruminococcaceae	Ruminococcus_2
ASV514	NC	Combo	-1.47413	5.83e-36	6.36e-35	Firmicutes	Clostridia	Clostridiales	Ruminococcaceae	Ruminococcus_2
ASV514	Broc	Combo	-0.19015	1.11e-09	9.07e-09	Firmicutes	Clostridia	Clostridiales	Ruminococcaceae	Ruminococcus_2
ASV514	Brus	Combo	0.323503	1.16e-08	8.36e-08	Firmicutes	Clostridia	Clostridiales	Ruminococcaceae	Ruminococcus_2
ASV556	NC	Broc	1.67153	3.66e-09	2.75e-08	Firmicutes	Clostridia	Clostridiales	Clostridiaceae_1	f_Clostridiaceae_1_ASV556
ASV556	NC	Brus	1.05966	3.67e-09	2.75e-08	Firmicutes	Clostridia	Clostridiales	Clostridiaceae_1	f_Clostridiaceae_1_ASV556
ASV556	NC	Combo	1.76839	4.47e-13	3.92e-12	Firmicutes	Clostridia	Clostridiales	Clostridiaceae_1	f_Clostridiaceae_1_ASV556
ASV584	NC	Broc	1.66772	5.71e-08	3.67e-07	Firmicutes	Clostridia	Clostridiales	Clostridiaceae_1	f_Clostridiaceae_1_ASV584
ASV584	NC	Brus	0.95827	7.12e-05	0.000351	Firmicutes	Clostridia	Clostridiales	Clostridiaceae_1	f_Clostridiaceae_1_ASV584
ASV584	NC	Combo	1.66459	9.1e-08	5.75e-07	Firmicutes	Clostridia	Clostridiales	Clostridiaceae_1	f_Clostridiaceae_1_ASV584
ASV625	NC	Brus	2.81245	0.00106568	0.00456721	Firmicutes	Bacilli	Lactobacillales	Streptococcaceae	Streptococcus
ASV683	NC	Broc	1.54096	2.8e-06	1.51e-05	Firmicutes	Clostridia	Clostridiales	Clostridiaceae_1	f_Clostridiaceae_1_ASV683
ASV683	NC	Brus	0.78601	0.0129139	0.0469596	Firmicutes	Clostridia	Clostridiales	Clostridiaceae_1	f_Clostridiaceae_1_ASV683
ASV683	NC	Combo	1.46975	0.000431	0.00201299	Firmicutes	Clostridia	Clostridiales	Clostridiaceae_1	f_Clostridiaceae_1_ASV683
ASV72	NC	Broc	1.38942	0.00102189	0.00443229	Firmicutes	Bacilli	Lactobacillales	Enterococcaceae	f_Enterococcaceae_ASV72
ASV72	Broc	Combo	-1.24058	0.00563315	0.0213467	Firmicutes	Bacilli	Lactobacillales	Enterococcaceae	f_Enterococcaceae_ASV72
ASV820	Broc	Combo	-2.6617	0.00363893	0.0141832	Firmicutes	Erysipelotrichia	Erysipelotrichales	Erysipelotrichaceae	Erysipelotrichaceae_UCG-003
ASV85	Broc	Combo	-1.90006	0.00751989	0.0276241	Firmicutes	Bacilli	Lactobacillales	Enterococcaceae	f_Enterococcaceae_ASV85
ASV91	NC	Broc	1.32483	0.00184124	0.00779821	Firmicutes	Bacilli	Lactobacillales	Enterococcaceae	f_Enterococcaceae_ASV91
* Calculated as Group 1 relative to Group 2: A positive number designates that Group 1 is higher while a negative number designates Group 2 as higher
