# Supplementary material for: Interplay between Cruciferous Vegetables and the Gut Microbiome: A Multi-Omic Approach
Source: Nutrients. 2022 Dec 22;15(1):42. doi: 10.3390/nu15010042 (PMC9824405; doi:10.3390/nu15010042)
Supplement: Supplementary file 1 [file nutrients-15-00042-s001.zip › Supplemental_Table_S5.xlsx]

## Sheet: NCvBroc
Chemical Enrichment Analysis Results: NC vs Broc
Cluster name	Cluster size	p-values	FDR	Key compound	Altered metabolites	Increased	Decreased	Increased ratio	Altered Ratio
Amino acids and derivatives	1170	1.6e-120	1.1e-118	17.17_277.1536m/z	505	111	306	0.3	0.4
Hydroxy bile acids, alcohols and derivatives	49	2.2e-20	4.9e-19	24.58_823.5637m/z	43	36	4	0.9	0.9
Peptides	4189	2.2e-20	4.9e-19	25.10_823.5340m/z	2347	1253	702	0.6	0.6
Monosaccharides	99	1.4e-11	2.3e-10	24.23_462.2278n	44	13	25	0.3	0.4
Aminosaccharides	62	1.2e-09	1.6e-08	24.42_445.2523m/z	27	9	8	0.5	0.4
Glycosyl compounds	160	3.5e-08	3.4e-07	24.23_493.2236m/z	44	10	25	0.3	0.3
Long-chain fatty acids	61	3.6e-08	3.4e-07	24.38_265.2126m/z	28	4	21	0.1	0.5
N-acyl amines	175	2.9e-06	2.5e-05	24.23_830.5710m/z	49	11	31	0.2	0.3
Secondary alcohols	48	1.2e-05	8.6e-05	24.06_435.2333m/z	16	2	12	0.1	0.3
Cyclic depsipeptides	20	1.4e-05	9.4e-05	19.40_812.4460m/z	7	7	0	1	0.4
Glycinated bile acids and derivatives	24	2.9e-05	0.00018	24.87_537.3006m/z	13	11	1	0.8	0.5
Substituted imidazoles	10	4.7e-05	0.00026	16.94_286.0833n	6	2	4	0.3	0.6
Purine ribonucleoside monophosphates	24	7.9e-05	0.00041	24.69_453.1705m/z	5	1	3	0.4	0.2
Aminopyrimidines and derivatives	30	9.6e-05	0.00046	24.23_473.2661m/z	12	4	6	0.4	0.4
Cyclic alcohols and derivatives	7	0.00022	0.00097	24.99_521.3064m/z	4	0	3	0	0.6
Prostaglandins and related compounds	5	0.00034	0.0014	23.46_353.2285m/z	4	2	2	0.5	0.8
Pyrimidones	10	0.0004	0.0016	15.29_314.0821m/z	5	0	5	0	0.5
Carboxylic acid amides	46	0.00062	0.0023	24.42_486.2820m/z	15	3	10	0.2	0.3
Alkanesulfonic acids and derivatives	7	0.00087	0.0031	4.56_126.0209m/z	4	1	2	0.2	0.6
Tetraalkylammonium salts	7	0.00095	0.0032	5.36_104.1064m/z	3	1	0	1	0.4
Fatty acyl glycosides of mono- and disaccharides	4	0.0018	0.0057	24.16_535.3212m/z	3	1	2	0.3	0.8
Alkanolamines	58	0.0023	0.0071	25.12_437.2611m/z	18	2	14	0.1	0.3
6-aminopurines	19	0.0028	0.0081	6.29_385.0721m/z	7	2	5	0.3	0.4
Chromones	3	0.0029	0.0082	26.37_637.3014m/z	2	0	2	0	0.7
Primary alcohols	43	0.0031	0.0083	19.83_249.0723m/z	13	2	10	0.2	0.3
Triacylglycerols	24	0.0035	0.009	24.21_835.5265m/z	9	5	4	0.6	0.4
Thia fatty acids	8	0.0062	0.015	23.53_273.1088m/z	2	0	2	0	0.2
Primary amines	58	0.0065	0.016	24.55_304.2237m/z	16	6	6	0.5	0.3
Pyrimidine ribonucleoside diphosphates	10	0.0074	0.017	15.27_573.2415m/z	4	0	4	0	0.4
Disaccharides	24	0.012	0.026	27.76_679.1540m/z	7	0	7	0	0.3
Alkyl phosphates	19	0.012	0.026	24.95_354.0960m/z	7	3	3	0.6	0.4
Coumaric acids and derivatives	10	0.014	0.03	19.07_310.1636m/z	5	4	1	0.8	0.5
Aralkylamines	36	0.016	0.032	4.96_225.0975m/z	11	3	6	0.3	0.3
Branched fatty acids	5	0.017	0.034	22.07_237.1090m/z	3	1	2	0.3	0.6
Tertiary amines	16	0.019	0.036	25.27_489.2805m/z	7	0	6	0	0.4
C-nitro compounds	18	0.027	0.05	12.10_207.0733m/z	6	0	6	0	0.3
Alkyl aryl ethers	9	0.034	0.061	26.24_335.1240m/z	4	1	3	0.2	0.4
3-hydroxysteroids	10	0.042	0.074	24.23_370.2483n	4	2	2	0.5	0.4
Carboxylic acid esters	11	0.049	0.083	23.74_281.1715m/z	3	1	2	0.3	0.3
Medium-chain fatty acids	10	0.05	0.083	24.45_328.2471m/z	4	2	2	0.5	0.4
Ketones	6	0.052	0.085	24.60_489.2779m/z	3	1	2	0.3	0.5
Secondary amines	16	0.061	0.097	24.49_248.1977m/z	5	1	4	0.2	0.3
Dialkyl ethers	17	0.083	0.13	23.12_366.2597m/z	6	1	3	0.5	0.4
Pyridinecarboxylic acids	3	0.1	0.16	9.11_124.0387m/z	1	0	1	0	0.3
N-alkylpiperazines	5	0.14	0.21	24.02_336.1695m/z	1	1	0	1	0.2
Carboxylic acid hydrazides	4	0.16	0.23	16.94_207.1093m/z	2	0	1	0	0.5
Thiazolecarboxylic acids and derivatives	3	0.18	0.25	16.87_193.9874m/z	1	0	1	0	0.3
Organosulfonamides	4	0.22	0.3	18.23_283.1043m/z	1	0	1	0	0.2
Long-chain fatty alcohols	5	0.23	0.32	24.80_325.2340m/z	2	0	2	0	0.4
Sugar acids and derivatives	25	0.28	0.38	24.95_499.1250m/z	1	0	0	0	0.04
3',5'-cyclic purine nucleotides	6	0.29	0.38	22.56_481.1045m/z	2	1	1	0.5	0.3
Purine ribonucleoside diphosphates	5	0.35	0.46	16.09_404.1316m/z	1	0	0	1	0.2
Flavonoid O-glycosides	7	0.41	0.51	26.42_575.1099m/z	2	0	2	0	0.3
Amino fatty acids	3	0.41	0.51	21.85_308.2202m/z	1	1	0	1	0.3
Alkylarylthioethers	3	0.48	0.59	32.43_544.1419m/z	1	0	0	1	0.3
N-aliphatic s-triazines	3	0.53	0.64	21.52_244.2260m/z	1	0	1	0	0.3
Aldehydes	8	0.84	0.99	17.84_177.0536m/z	1	0	1	0	0.1
4'-hydroxyflavonoids	3	1	1	26.04_721.1806m/z	0	0	0	#NUM!	0
Acyl carnitines	12	1	1	16.18_244.1535m/z	0	0	0	#NUM!	0
Benzoic acid esters	6	1	1	27.21_419.3132m/z	0	0	0	#NUM!	0
Carotenoids	4	1	1	28.56_645.5539m/z	0	0	0	#NUM!	0
Diacylglycerols	4	1	1	25.34_459.3505m/z	0	0	0	#NUM!	0
Diarylthioethers	3	1	1	23.18_244.0422m/z	0	0	0	#NUM!	0
Fatty acid methyl esters	3	1	1	26.99_353.3392m/z	0	0	0	#NUM!	0
Monoacylglycerols	4	1	1	25.67_381.2959m/z	0	0	0	#NUM!	0
Pyridinecarboxamides	3	1	1	9.95_123.0546m/z	0	0	0	#NUM!	0
Xanthines	3	1	1	8.60_136.0132m/z	0	0	0	#NUM!	0

## Sheet: NCvBrus
Chemical Enrichment Analysis Results: NC vs Brus
Cluster name	Cluster size	p-values	FDR	Key compound	Altered metabolites	Increased	Decreased	Increased ratio	Altered Ratio
Amino acids and derivatives	1170	4.1e-124	2.7e-122	24.23_451.2410m/z	519	115	322	0.3	0.4
Hydroxy bile acids, alcohols and derivatives	49	3.8e-26	1.3e-24	24.58_823.5637m/z	42	35	3	0.9	0.9
Peptides	4189	2.2e-20	4.9e-19	25.10_823.5340m/z	2366	1293	711	0.6	0.6
Long-chain fatty acids	61	3.2e-13	5.4e-12	24.38_265.2126m/z	33	4	28	0.2	0.5
Monosaccharides	99	9.6e-11	1.3e-09	25.10_309.2026m/z	40	12	26	0.3	0.4
N-acyl amines	175	2.2e-08	2.4e-07	24.23_830.5710m/z	53	10	37	0.2	0.3
Aminosaccharides	62	2.5e-08	2.4e-07	24.42_445.2523m/z	26	12	8	0.5	0.4
Glycosyl compounds	160	2.8e-07	2.3e-06	24.23_493.2236m/z	45	13	26	0.3	0.3
Primary amines	58	5.1e-06	3.8e-05	24.55_304.2237m/z	23	7	12	0.3	0.4
Carboxylic acid amides	46	2.5e-05	0.00017	25.06_463.2996m/z	15	3	11	0.2	0.3
Tetraalkylammonium salts	7	4.3e-05	0.00026	5.36_104.1064m/z	4	1	0	0.8	0.6
Glycinated bile acids and derivatives	24	5.5e-05	0.0003	22.29_537.3865m/z	12	10	1	0.8	0.5
Secondary alcohols	48	6.6e-05	0.00034	33.23_315.0347m/z	18	2	15	0.1	0.4
Aminopyrimidines and derivatives	30	0.00011	0.00052	24.23_473.2661m/z	10	3	4	0.4	0.3
Disaccharides	24	0.00016	0.00071	27.76_679.1540m/z	7	0	5	0	0.3
Prostaglandins and related compounds	5	0.00033	0.0014	23.46_353.2285m/z	4	2	2	0.5	0.8
Primary alcohols	43	0.00038	0.0015	20.94_250.1285n	16	3	12	0.2	0.4
Cyclic depsipeptides	20	0.00084	0.0031	19.40_812.4460m/z	8	7	0	0.9	0.4
Substituted imidazoles	10	0.00096	0.0034	16.94_286.0833n	5	2	3	0.4	0.5
Thia fatty acids	8	0.001	0.0034	23.53_273.1088m/z	2	0	2	0	0.2
Aralkylamines	36	0.0014	0.0045	4.96_225.0975m/z	14	3	9	0.2	0.4
Fatty acyl glycosides of mono- and disaccharides	4	0.0015	0.0047	24.16_535.3212m/z	3	1	2	0.3	0.8
Alkyl phosphates	19	0.0028	0.0081	24.95_354.0960m/z	8	3	3	0.5	0.4
C-nitro compounds	18	0.0045	0.012	34.15_242.9661n	8	1	6	0.1	0.4
Tertiary amines	16	0.0074	0.02	24.14_506.2951m/z	5	0	5	0	0.3
Ketones	6	0.008	0.02	23.06_499.2614m/z	4	1	3	0.2	0.7
Medium-chain fatty acids	10	0.014	0.036	24.51_341.2783m/z	5	2	3	0.4	0.5
Alkanesulfonic acids and derivatives	7	0.015	0.037	4.56_126.0209m/z	4	1	2	0.2	0.6
Purine ribonucleoside monophosphates	24	0.017	0.04	24.69_453.1705m/z	6	1	3	0.3	0.2
Alkanolamines	58	0.019	0.042	24.38_479.2930m/z	15	2	11	0.1	0.3
6-aminopurines	19	0.02	0.042	6.29_385.0721m/z	5	1	3	0.2	0.3
Benzoic acid esters	6	0.02	0.042	27.21_419.3132m/z	2	0	2	0	0.3
Dialkyl ethers	17	0.023	0.046	23.12_366.2597m/z	1	0	1	0	0.06
Pyrimidine ribonucleoside diphosphates	10	0.024	0.047	15.27_573.2415m/z	5	1	3	0.2	0.5
Pyrimidones	10	0.025	0.047	15.29_314.0821m/z	5	0	4	0	0.5
Branched fatty acids	5	0.025	0.047	22.07_237.1090m/z	3	1	2	0.3	0.6
Triacylglycerols	24	0.038	0.068	24.21_835.5265m/z	7	4	3	0.6	0.3
3-hydroxysteroids	10	0.041	0.073	24.23_370.2483n	4	2	2	0.5	0.4
Amino fatty acids	3	0.046	0.078	22.65_266.1717m/z	2	1	1	0.5	0.7
Thiazolecarboxylic acids and derivatives	3	0.049	0.082	16.87_193.9874m/z	1	0	1	0	0.3
Alkyl aryl ethers	9	0.061	0.099	16.05_593.2872m/z	4	1	2	0.2	0.4
Carboxylic acid esters	11	0.062	0.099	23.74_281.1715m/z	4	1	2	0.2	0.4
Long-chain fatty alcohols	5	0.064	0.1	24.80_325.2340m/z	3	0	2	0	0.6
Secondary amines	16	0.098	0.15	24.49_248.1977m/z	4	1	3	0.2	0.2
Coumaric acids and derivatives	10	0.12	0.17	22.26_517.0777m/z	4	2	1	0.8	0.4
Cyclic alcohols and derivatives	7	0.13	0.19	24.99_521.3064m/z	2	0	2	0	0.3
N-alkylpiperazines	5	0.15	0.21	22.04_436.1278m/z	1	0	1	0	0.2
Carboxylic acid hydrazides	4	0.15	0.21	16.94_207.1093m/z	2	0	1	0	0.5
Sugar acids and derivatives	25	0.21	0.29	26.09_338.0720m/z	2	0	0	0.5	0.08
Organosulfonamides	4	0.23	0.31	18.23_283.1043m/z	1	0	1	0	0.2
Pyridinecarboxylic acids	3	0.28	0.36	9.11_124.0387m/z	1	0	1	0	0.3
3',5'-cyclic purine nucleotides	6	0.3	0.39	22.56_481.1045m/z	2	1	1	0.5	0.3
Purine ribonucleoside diphosphates	5	0.31	0.39	4.11_590.1995m/z	2	1	0	1	0.4
Flavonoid O-glycosides	7	0.34	0.42	26.42_575.1099m/z	2	0	2	0	0.3
Chromones	3	0.54	0.66	25.77_446.1574m/z	1	0	0	0	0.3
N-aliphatic s-triazines	3	0.59	0.71	21.52_244.2260m/z	1	0	1	0	0.3
Monoacylglycerols	4	0.7	0.82	25.67_381.2959m/z	1	0	1	0	0.2
Carotenoids	4	0.78	0.9	28.56_645.5539m/z	1	0	0	0	0.2
4'-hydroxyflavonoids	3	1	1	26.04_721.1806m/z	0	0	0	#NUM!	0
Acyl carnitines	12	1	1	16.18_244.1535m/z	0	0	0	#NUM!	0
Aldehydes	8	1	1	17.84_177.0536m/z	0	0	0	#NUM!	0
Alkylarylthioethers	3	1	1	32.43_544.1419m/z	0	0	0	#NUM!	0
Diacylglycerols	4	1	1	25.34_459.3505m/z	0	0	0	#NUM!	0
Diarylthioethers	3	1	1	20.00_449.3595m/z	0	0	0	#NUM!	0
Fatty acid methyl esters	3	1	1	26.99_353.3392m/z	0	0	0	#NUM!	0
Pyridinecarboxamides	3	1	1	9.95_123.0546m/z	0	0	0	#NUM!	0
Xanthines	3	1	1	8.62_153.0399m/z	0	0	0	#NUM!	0

## Sheet: NCvCombo
Chemical Enrichment Analysis Results: NC vs Combo
Cluster name	Cluster size	p-values	FDR	Key compound	Altered metabolites	Increased	Decreased	Increased ratio	Altered Ratio
Amino acids and derivatives	1170	5.1e-190	3.4e-188	20.23_247.0568m/z	613	155	366	0.3	0.5
Hydroxy bile acids, alcohols and derivatives	49	4.8e-26	1.6e-24	25.61_438.3553m/z	42	35	3	0.9	0.9
Peptides	4189	2.2e-20	4.9e-19	25.10_823.5340m/z	2664	1513	814	0.6	0.6
Glycosyl compounds	160	8.8e-18	1.5e-16	24.43_435.1551m/z	58	13	30	0.4	0.4
Long-chain fatty acids	61	1.3e-12	1.7e-11	25.15_323.2185m/z	33	6	25	0.2	0.5
Aminosaccharides	62	2.1e-12	2.3e-11	24.56_474.2740n	33	13	12	0.5	0.5
Monosaccharides	99	4.3e-12	4.1e-11	25.10_309.2026m/z	44	14	25	0.3	0.4
N-acyl amines	175	8.7e-10	7.3e-09	24.23_830.5710m/z	59	12	33	0.3	0.3
Primary amines	58	1.9e-08	1.4e-07	24.55_304.2237m/z	27	10	10	0.4	0.5
Carboxylic acid amides	46	1.5e-06	9.8e-06	25.06_463.2996m/z	22	4	12	0.4	0.5
Aralkylamines	36	2.1e-06	1.3e-05	4.96_225.0975m/z	16	3	8	0.3	0.4
Primary alcohols	43	3.2e-06	1.8e-05	24.80_293.2078m/z	20	2	10	0.4	0.5
Dialkyl ethers	17	9.1e-06	4.7e-05	23.12_366.2597m/z	10	1	2	0.7	0.6
Secondary alcohols	48	1.2e-05	5.6e-05	24.06_435.2333m/z	19	2	15	0.2	0.4
Glycinated bile acids and derivatives	24	1.9e-05	8.3e-05	24.73_484.3600m/z	12	11	1	0.9	0.5
Amino fatty acids	3	2e-05	8.4e-05	21.85_308.2202m/z	3	2	1	0.7	1
Alkyl phosphates	19	3.6e-05	0.00014	24.95_354.0960m/z	8	4	3	0.6	0.4
Substituted imidazoles	10	3.8e-05	0.00014	20.76_239.1251m/z	7	3	4	0.4	0.7
Cyclic alcohols and derivatives	7	9.1e-05	0.00032	24.99_521.3064m/z	5	0	4	0.2	0.7
Disaccharides	24	0.00015	0.00048	27.76_679.1540m/z	10	2	7	0.2	0.4
Purine ribonucleoside monophosphates	24	0.00015	0.00048	5.02_618.1634m/z	12	4	4	0.6	0.5
C-nitro compounds	18	0.00016	0.00049	12.10_207.0733m/z	9	0	7	0	0.5
Carboxylic acid hydrazides	4	0.00029	0.00083	20.55_269.1350m/z	3	1	2	0.3	0.8
Aminopyrimidines and derivatives	30	0.00032	0.00089	21.79_381.1869m/z	12	4	6	0.4	0.4
Prostaglandins and related compounds	5	0.00033	0.00089	23.46_353.2285m/z	4	2	2	0.5	0.8
Purine ribonucleoside diphosphates	5	0.001	0.0026	16.09_404.1316m/z	3	2	0	1	0.6
Pyrimidones	10	0.0011	0.0027	7.14_196.9861m/z	6	0	4	0	0.6
6-aminopurines	19	0.0018	0.0044	16.33_164.0923m/z	9	3	5	0.3	0.5
Cyclic depsipeptides	20	0.0023	0.0052	23.76_785.3451m/z	9	7	1	0.9	0.4
Alkanolamines	58	0.0023	0.0052	24.42_461.3211m/z	17	2	14	0.1	0.3
Triacylglycerols	24	0.0026	0.0056	24.21_835.5265m/z	10	5	4	0.5	0.4
Tertiary amines	16	0.005	0.011	24.14_506.2951m/z	5	0	5	0	0.3
Fatty acyl glycosides of mono- and disaccharides	4	0.0057	0.011	24.16_535.3212m/z	2	0	2	0	0.5
Tetraalkylammonium salts	7	0.0058	0.011	5.36_104.1064m/z	3	2	0	1	0.4
Branched fatty acids	5	0.0068	0.013	17.77_321.2034m/z	3	1	2	0.3	0.6
Carboxylic acid esters	11	0.007	0.013	23.31_405.1853m/z	4	1	3	0.2	0.4
Ketones	6	0.008	0.014	23.06_499.2614m/z	4	1	3	0.2	0.7
Alkanesulfonic acids and derivatives	7	0.0093	0.016	4.56_126.0209m/z	4	1	3	0.2	0.6
Pyrimidine ribonucleoside diphosphates	10	0.01	0.017	15.27_573.2415m/z	5	1	3	0.4	0.5
Chromones	3	0.011	0.018	25.77_446.1574m/z	1	0	1	0	0.3
Coumaric acids and derivatives	10	0.015	0.024	19.07_251.0903m/z	4	3	1	0.8	0.4
Organosulfonamides	4	0.016	0.026	18.23_283.1043m/z	2	0	1	0	0.5
Secondary amines	16	0.026	0.04	24.49_248.1977m/z	7	1	4	0.1	0.4
3-hydroxysteroids	10	0.026	0.04	24.23_370.2483n	5	2	2	0.4	0.5
Long-chain fatty alcohols	5	0.03	0.044	24.80_325.2340m/z	3	0	3	0	0.6
Alkyl aryl ethers	9	0.034	0.049	20.36_414.1466m/z	4	1	3	0.2	0.4
Medium-chain fatty acids	10	0.041	0.058	24.51_341.2783m/z	4	2	2	0.5	0.4
Benzoic acid esters	6	0.052	0.071	27.21_419.3132m/z	3	0	3	0	0.5
Thia fatty acids	8	0.052	0.071	23.53_273.1088m/z	1	0	1	0	0.1
Thiazolecarboxylic acids and derivatives	3	0.062	0.083	16.87_193.9874m/z	1	0	1	0	0.3
Pyridinecarboxylic acids	3	0.12	0.16	9.11_124.0387m/z	1	0	1	0	0.3
N-alkylpiperazines	5	0.14	0.19	24.02_336.1695m/z	2	1	0	0.5	0.4
3',5'-cyclic purine nucleotides	6	0.2	0.25	22.56_481.1045m/z	2	1	1	0.5	0.3
Flavonoid O-glycosides	7	0.37	0.46	26.42_575.1099m/z	2	0	2	0	0.3
Aldehydes	8	0.39	0.47	5.85_119.0482m/z	2	1	1	0.5	0.2
N-aliphatic s-triazines	3	0.57	0.68	21.52_244.2260m/z	1	0	1	0	0.3
Sugar acids and derivatives	25	0.67	0.78	24.95_499.1250m/z	3	0	1	0.7	0.1
Monoacylglycerols	4	0.67	0.78	25.67_381.2959m/z	1	0	1	0	0.2
4'-hydroxyflavonoids	3	1	1	26.04_721.1806m/z	0	0	0	#NUM!	0
Acyl carnitines	12	1	1	20.94_302.2331m/z	0	0	0	#NUM!	0
Alkylarylthioethers	3	1	1	32.43_544.1419m/z	0	0	0	#NUM!	0
Carotenoids	4	1	1	28.56_645.5539m/z	0	0	0	#NUM!	0
Diacylglycerols	4	1	1	25.34_459.3505m/z	0	0	0	#NUM!	0
Diarylthioethers	3	1	1	23.18_244.0422m/z	0	0	0	#NUM!	0
Fatty acid methyl esters	3	1	1	26.53_297.2777m/z	0	0	0	#NUM!	0
Pyridinecarboxamides	3	1	1	9.95_123.0546m/z	0	0	0	#NUM!	0
Xanthines	3	1	1	5.49_169.0353m/z	0	0	0	#NUM!	0
