# Supplementary material for: Interplay between Cruciferous Vegetables and the Gut Microbiome: A Multi-Omic Approach
Source: Nutrients. 2022 Dec 22;15(1):42. doi: 10.3390/nu15010042 (PMC9824405; doi:10.3390/nu15010042)
Supplement: Supplementary file 1 [file nutrients-15-00042-s001.zip › Supplemental_Table_S6.xlsx]

## Sheet: Metabolomics
Multiblock PLS-DA Results: Metabolomics Block
Feature (RT_m/z)	ImportanceA	Group ContributionB	Component	Accepted ID	Predicted Formula	Predicted Adduct	Most Specific Class	Level 5 Class	Subclass	Class	Superclass
22.89_505.3651	-0.146561	broc	2	NA	C22H50N8O3S	[M - H]-	Benzenoids	NA	NA	NA	Benzenoids
4.23_636.2660	-0.104003	brus	2	NA	C20H36N12O12	[M - H2O - H]-	Peptides	Peptides	Amino acids, peptides, and analogues	Carboxylic acids and derivatives	Organic acids and derivatives
25.65_755.1452	0.118197	combo	2	NA	C34H32N2O16S	[M - H]-	Peptides	Peptides	Amino acids, peptides, and analogues	Carboxylic acids and derivatives	Organic acids and derivatives
19.26_778.3004	-0.120576	combo	1	NA	C32H49N3O19	[M - H]-	Amino acids and derivatives	Amino acids and derivatives	Amino acids, peptides, and analogues	Carboxylic acids and derivatives	Organic acids and derivatives
15.42_345.1896	-0.117082	combo	1	NA	C11H23N9O4	[M - H]-	Peptides	Peptides	Amino acids, peptides, and analogues	Carboxylic acids and derivatives	Organic acids and derivatives
24.68_466.3250	0.110819	combo	2	NA	NA	NA	NA	NA	NA	NA	NA
20.29_187.0974	-0.238639	combo	1	NA	C7H14N3O3	[M - H]-	Alpha amino acids and derivatives	Amino acids and derivatives	Amino acids, peptides, and analogues	Carboxylic acids and derivatives	Organic acids and derivatives
24.27_311.2225	-0.208283	combo	1	HpODE	C18H32O4	[M - H]-	Long-chain fatty acids	Long-chain fatty acids	Fatty acids and conjugates	Fatty Acyls	Lipids and lipid-like molecules
20.29_209.0795	-0.183723	combo	1	Azelaic Acid	NA	NA	NA	NA	NA	NA	NA
25.05_498.3173	-0.162506	combo	1	NA	C26H47N2O5P	[M - H2O - H]-	Phosphoethanolamines	Phosphoethanolamines	Phosphate esters	Organic phosphoric acids and derivatives	Organic acids and derivatives
23.43_329.2331	-0.128652	combo	1	Pinellic Acid	C18H34O5	[M - H]-	Long-chain fatty acids	Long-chain fatty acids	Fatty acids and conjugates	Fatty Acyls	Lipids and lipid-like molecules
23.76_285.2071	-0.201712	combo	1	TriHOME	C16H30O4	[M - H]-	Long-chain fatty acids	Long-chain fatty acids	Fatty acids and conjugates	Fatty Acyls	Lipids and lipid-like molecules
21.65_432.2047	0.203216	combo	2	NA	C20H35NO7S	[M - H]-	N-acyl-alpha amino acids	Amino acids and derivatives	Amino acids, peptides, and analogues	Carboxylic acids and derivatives	Organic acids and derivatives
22.45_469.2782	0.106153	combo	2	NA	NA	NA	NA	NA	NA	NA	NA
20.56_245.1385	0.107974	combo	2	NA	C12H22O5	[M - H]-	Medium-chain hydroxy acids and derivatives	NA	Medium-chain hydroxy acids and derivatives	Hydroxy acids and derivatives	Organic acids and derivatives
23.95_872.2275	0.124371	combo	2	NA	NA	NA	NA	NA	NA	NA	NA
4.55_619.0070	0.163634	combo	2	NA	NA	NA	NA	NA	NA	NA	NA
22.81_786.2350	0.178376	combo	2	NA	C26H33N19O9S	[M - H]-	Peptides	Peptides	Amino acids, peptides, and analogues	Carboxylic acids and derivatives	Organic acids and derivatives
4.59_417.9988	0.186992	combo	2	NA	C7H14N7O8PS2	[M - H]-	Monoalkyl phosphates	Alkyl phosphates	Phosphate esters	Organic phosphoric acids and derivatives	Organic acids and derivatives
20.26_659.3361	-0.171547	combo	1	NA	C23H42N14O9	[M + H]+	Oligopeptides	Peptides	Amino acids, peptides, and analogues	Carboxylic acids and derivatives	Organic acids and derivatives
11.83_437.2014	-0.111009	combo	1	NA	C20H28N4O7	[M + H]+	Oligopeptides	Peptides	Amino acids, peptides, and analogues	Carboxylic acids and derivatives	Organic acids and derivatives
14.81_419.2407	-0.18014	combo	1	NA	C13H32N8O6	[M + Na]+	Oligopeptides	Peptides	Amino acids, peptides, and analogues	Carboxylic acids and derivatives	Organic acids and derivatives
22.91_291.1940	0.15491	combo	2	NA	C13H26N2O5	[M + H]+	Amino acids and derivatives	Amino acids and derivatives	Amino acids, peptides, and analogues	Carboxylic acids and derivatives	Organic acids and derivatives
24.55_814.9862	0.110376	combo	2	NA	C23H34N6O7P2S7	[M + Na]+	N-acyl amines	N-acyl amines	Fatty amides	Fatty Acyls	Lipids and lipid-like molecules
14.16_409.2078	-0.121412	combo	1	NA	C17H30N4O6	[M + Na]+	Oligopeptides	Peptides	Amino acids, peptides, and analogues	Carboxylic acids and derivatives	Organic acids and derivatives
24.36_538.3077	0.316135	combo	2	NA	C23H47N4O6PS	[M + H]+	N-acyl amines	N-acyl amines	Fatty amides	Fatty Acyls	Lipids and lipid-like molecules
20.30_366.6984	-0.131247	combo	1	NA	NA	NA	NA	NA	NA	NA	NA
16.20_435.2246	-0.106457	combo	1	NA	C18H32N6O5	[M + Na]+	Oligopeptides	Peptides	Amino acids, peptides, and analogues	Carboxylic acids and derivatives	Organic acids and derivatives
24.14_323.2178	0.153396	combo	2	NA	C17H32O4	[M + Na]+	Fatty Acyls	NA	NA	Fatty Acyls	Lipids and lipid-like molecules
24.75_409.2405	0.246396	combo	2	NA	C19H32N6O2S	[M + H]+	Thiazoles	NA	Thiazoles	Azoles	Organoheterocyclic compounds
21.39_286.2365	0.149852	combo	2	Myristoylglycine	C16H31NO3	[M + H]+	Amino fatty acids	Amino fatty acids	Fatty acids and conjugates	Fatty Acyls	Lipids and lipid-like molecules
24.23_417.2347	0.124316	combo	2	NA	NA	NA	NA	NA	NA	NA	NA
24.67_458.3198	0.159764	combo	2	NA	C23H43N3O6	[M + H]+	Amino acids and derivatives	Amino acids and derivatives	Amino acids, peptides, and analogues	Carboxylic acids and derivatives	Organic acids and derivatives
22.73_384.2347	0.287309	combo	2	NA	C16H29N7O4	[M + H]+	Monosaccharides	Monosaccharides	Carbohydrates and carbohydrate conjugates	Organooxygen compounds	Organic oxygen compounds
32.21_540.8802	0.202737	combo	2	NA	NA	NA	NA	NA	NA	NA	NA
22.54_438.3548	0.184324	combo	2	NA	C20H45N7O2	[M + Na]+	Azoles	NA	NA	Azoles	Organoheterocyclic compounds
4.57_773.0707	0.181348	combo	2	NA	NA	NA	NA	NA	NA	NA	NA
5.32_502.1114	0.103278	combo	2	NA	NA	NA	NA	NA	NA	NA	NA
24.97_503.3301	0.193938	combo	2	NA	C14H40N16O3	[M + Na]+	Dipeptides	Peptides	Amino acids, peptides, and analogues	Carboxylic acids and derivatives	Organic acids and derivatives
24.72_962.0650	0.184424	NC	1	NA	NA	NA	NA	NA	NA	NA	NA
4.55_592.0448	0.140747	NC	1	NA	C20H24N4O9S4	[M - H]-	Alpha amino acids and derivatives	Amino acids and derivatives	Amino acids, peptides, and analogues	Carboxylic acids and derivatives	Organic acids and derivatives
24.87_453.9255	0.140696	NC	1	NA	NA	NA	NA	NA	NA	NA	NA
24.38_265.2126	0.124299	NC	1	NA	C17H28O2	[M + H]+	Long-chain fatty acids	Long-chain fatty acids	Fatty acids and conjugates	Fatty Acyls	Lipids and lipid-like molecules
24.92_379.0574	0.179966	NC	1	NA	NA	NA	NA	NA	NA	NA	NA
24.43_387.1781	0.165568	NC	1	NA	C20H28O6	[M + Na]+	Prenol lipids	NA	NA	Prenol lipids	Lipids and lipid-like molecules
24.32_529.0897	0.123097	NC	1	NA	NA	NA	NA	NA	NA	NA	NA
24.87_537.3006	0.135655	NC	1	NA	C28H44N2O6S	[M + H]+	Glycinated bile acids and derivatives	Glycinated bile acids and derivatives	Bile acids, alcohols and derivatives	Steroids and steroid derivatives	Lipids and lipid-like molecules
24.34_407.2382	0.15484	NC	1	NA	C17H32N6O4	[M + Na]+	Dipeptides	Peptides	Amino acids, peptides, and analogues	Carboxylic acids and derivatives	Organic acids and derivatives
24.32_440.0964	0.273102	NC	1	NA	C15H24N5O3PS2	[M + Na]+	Azoles	NA	NA	Azoles	Organoheterocyclic compounds
24.51_341.2783	0.122501	NC	1	NA	C19H36N2O3	[M + H]+	Medium-chain fatty acids	Medium-chain fatty acids	Fatty acids and conjugates	Fatty Acyls	Lipids and lipid-like molecules
24.32_391.0771	0.15358	NC	1	NA	C17H20O7S	[M + Na]+	Monosaccharides	Monosaccharides	Carbohydrates and carbohydrate conjugates	Organooxygen compounds	Organic oxygen compounds
22.41_534.2888	0.107093	NC	1	NA	C20H45N7O4S2	[M + Na]+	Dipeptides	Peptides	Amino acids, peptides, and analogues	Carboxylic acids and derivatives	Organic acids and derivatives
22.41_556.2706	0.151895	NC	1	NA	C19H33N13O7	[M + H]+	Oligopeptides	Peptides	Amino acids, peptides, and analogues	Carboxylic acids and derivatives	Organic acids and derivatives
25.87_451.1130	0.139264	NC	1	NA	C19H24O11	[M + Na]+	O-glycosyl compounds	Glycosyl compounds	Carbohydrates and carbohydrate conjugates	Organooxygen compounds	Organic oxygen compounds
24.94_405.0926	0.120632	NC	1	NA	C13H24N2O7P2	[M + Na]+	Pentose phosphates	Monosaccharides	Carbohydrates and carbohydrate conjugates	Organooxygen compounds	Organic oxygen compounds
22.41_578.2522	0.216125	NC	1	NA	C25H35N7O9	[M + H]+	Oligopeptides	Peptides	Amino acids, peptides, and analogues	Carboxylic acids and derivatives	Organic acids and derivatives
24.08_377.0617	0.115532	NC	1	NA	C11H19N2O7PS	[M + Na]+	Alpha amino acids	Amino acids and derivatives	Amino acids, peptides, and analogues	Carboxylic acids and derivatives	Organic acids and derivatives
17.39_540.2538	0.131603	NC	1	NA	C22H29N13O4	[M + H]+	Peptides	Peptides	Amino acids, peptides, and analogues	Carboxylic acids and derivatives	Organic acids and derivatives
18.05_490.2730	0.115273	NC	1	NA	C16H37N9O7	[M + Na]+	Oligopeptides	Peptides	Amino acids, peptides, and analogues	Carboxylic acids and derivatives	Organic acids and derivatives
24.34_305.1715	0.112542	NC	2	NA	C9H26N6O2S	[M + Na]+	Tetrazoles	NA	Tetrazoles	Azoles	Organoheterocyclic compounds
25.27_489.2805	0.138986	NC	2	NA	C20H32N12O3	[M + H]+	Dialkylarylamines	Tertiary amines	Amines	Organonitrogen compounds	Organic nitrogen compounds
18.12_328.1851	0.127927	NC	2	NA	C11H21N9O3	[M + H]+	Dipeptides	Peptides	Amino acids, peptides, and analogues	Carboxylic acids and derivatives	Organic acids and derivatives
16.85_336.1527	0.134332	NC	2	NA	C14H23N3O5	[M + Na]+	Oligopeptides	Peptides	Amino acids, peptides, and analogues	Carboxylic acids and derivatives	Organic acids and derivatives
9.65_403.1838	-0.112287	tie	2	NA	NA	NA	NA	NA	NA	NA	NA
A: Variable importance as calculated by DIABLO. Corresponds to the amount which a variable contributes to a specific group
B: Group which the variable most discriminates towards

## Sheet: Microbiome
Multiblock PLS-DA Results: Microbiome Block
Feature	Importance	Group Contribution	Component	Kingdom	Phylum	Class	Order	Family	Genus
ASV155	-0.147349	brus	1	Bacteria	Actinobacteria	Actinobacteria	Bifidobacteriales	Bifidobacteriaceae	Bifidobacterium
ASV487	-0.70596	brus	2	Bacteria	Firmicutes	Clostridia	Clostridiales	Lachnospiraceae	Lachnospira
ASV914	-0.347317	brus	2	Bacteria	Firmicutes	Clostridia	Clostridiales	Ruminococcaceae	Butyricicoccus
ASV145	-0.328105	brus	2	Bacteria	Firmicutes	Clostridia	Clostridiales	Ruminococcaceae	Faecalibacterium
ASV286	-0.186676	brus	2	Bacteria	Firmicutes	Erysipelotrichia	Erysipelotrichales	Erysipelotrichaceae	Turicibacter
ASV241	-0.458827	combo	1	Bacteria	Firmicutes	Clostridia	Clostridiales	Peptostreptococcaceae	Intestinibacter
ASV461	-0.446163	combo	1	Bacteria	Firmicutes	Clostridia	Clostridiales	Lachnospiraceae	Lachnoclostridium
ASV256	-0.305328	combo	1	Bacteria	Firmicutes	Clostridia	Clostridiales	Lachnospiraceae	Anaerostipes
ASV1584	-0.25327	combo	1	Bacteria	Actinobacteria	Coriobacteriia	Coriobacteriales	Eggerthellaceae	Adlercreutzia
ASV148	-0.160346	combo	1	Bacteria	Firmicutes	Clostridia	Clostridiales	Ruminococcaceae	Subdoligranulum
ASV427	0.369623	combo	2	Bacteria	Firmicutes	Clostridia	Clostridiales	Lachnospiraceae	Dorea
ASV277	0.507814	NC	1	Bacteria	Firmicutes	Clostridia	Clostridiales	Peptostreptococcaceae	Paeniclostridium
ASV415	0.265029	NC	1	Bacteria	Firmicutes	Clostridia	Clostridiales	Lachnospiraceae	Roseburia
ASV2	0.17799	NC	1	Bacteria	Firmicutes	Clostridia	Clostridiales	Clostridiaceae_1	f_Clostridiaceae_1_ASV2
ASV462	0.101552	NC	1	Bacteria	Firmicutes	Clostridia	Clostridiales	Clostridiaceae_1	f_Clostridiaceae_1_ASV462
ASV68	0.161501	NC	2	Bacteria	Firmicutes	Bacilli	Lactobacillales	Enterococcaceae	f_Enterococcaceae_ASV68
ASV354	0.236889	tie	2	Bacteria	Firmicutes	Clostridia	Clostridiales	Lachnospiraceae	f_Lachnospiraceae_ASV354
