# Supplementary material for: Interplay between Cruciferous Vegetables and the Gut Microbiome: A Multi-Omic Approach
Source: Nutrients. 2022 Dec 22;15(1):42. doi: 10.3390/nu15010042 (PMC9824405; doi:10.3390/nu15010042)
Supplement: Supplementary file 1 [file nutrients-15-00042-s001.zip › Supplemental_Table_S7.xlsx]

## Sheet: Statistics_Classes
Microbial Metabolites Idnetified Using a Filtering Strategy
Compound	Friedman_pval	Friedman_padj	NCvBroc_pval	NCvBroc_adj	NCvBrus_pval	NCvBrus_adj	NCvCombo_pval	NCvCombo_adj	BrocvBrus_pval	BrocvBrus_adj	BrocvCombo_pval	BrocvCombo_adj	BrusvCombo_pval	BrusvCombo_adj	Polarity	molecularFormula	adduct	most specific class	level 5	subclass	class	superclass	all classifications
24.21_813.5447m/z	0.000148507	0.000404076	0.000799266	0.0259807	0.0462677	0.0917236	0.000394619	0.00103702	0.618912	1	0.998155	1	0.508353	0.941703	Positive	C53H74O5	[M + Na]+	Steroids and steroid derivatives	NA	NA	Steroids and steroid derivatives	Lipids and lipid-like molecules	Organic compounds; Lipids and lipid-like molecules; Alcohols and polyols; Steroids and steroid derivatives; Organic acids and derivatives; Carboxylic acids and derivatives; Organooxygen compounds; Monocarboxylic acids and derivatives; Cyclic alcohols and derivatives; Secondary alcohols; Carbonyl compounds; Organic oxides; Hydrocarbon derivatives; Organic oxygen compounds; Chemical entities
24.23_857.5083m/z	0.000295034	0.000639241	0.00156982	0.0259807	0.0170561	0.0602295	0.000799266	0.00170409	0.899884	1	0.998155	1	0.822401	1	Positive	NA	NA	NA	NA	NA	NA	NA	NA
18.77_197.0780m/z	1.29602e-05	5.83086e-05	0.0462677	0.113658	0.264432	0.368899	4.74555e-06	2.55356e-05	0.863822	1	0.0895023	0.316055	0.00985638	0.139221	Positive	C8H10N3O3	[M + H]+	Carboxylic acids and derivatives	NA	NA	Carboxylic acids and derivatives	Organic acids and derivatives	Organic compounds; Organoheterocyclic compounds; Organic acids and derivatives; Carboxylic acids and derivatives; Organonitrogen compounds; Organooxygen compounds; Carbonyl compounds; Organic oxides; Azacyclic compounds; Hydrocarbon derivatives; Organopnictogen compounds; Organic oxygen compounds; Organic nitrogen compounds; Chemical entities
24.51_632.4079m/z	5.55599e-06	4.1844e-05	0.0724507	0.134212	0.0285634	0.0717259	1.2159e-06	1.0569e-05	0.985723	1	0.0285634	0.237648	0.0724507	0.248089	Positive	NA	NA	NA	NA	NA	NA	NA	NA
26.72_343.2590m/z	9.07528e-05	0.000279423	0.822401	0.852581	0.998155	0.998155	0.00985638	0.0139221	0.899884	1	0.109611	0.353888	0.0170561	0.175213	Positive	C15H36N4O3	[M + Na]+	Monoalkylamines	Primary amines	Amines	Organonitrogen compounds	Organic nitrogen compounds	Organic compounds; Organonitrogen compounds; Organooxygen compounds; Monoalkylamines; Amines; Primary amines; Hydrocarbon derivatives; Organopnictogen compounds; Organic oxygen compounds; Organic nitrogen compounds; Chemical entities
24.58_823.5637m/z	0.000295034	0.000639241	0.00156982	0.0259807	0.0170561	0.0602295	0.000799266	0.00170409	0.899884	1	0.998155	1	0.822401	1	Positive	C44H80O12	[M + Na]+	Trihydroxy bile acids, alcohols and derivatives	Hydroxy bile acids, alcohols and derivatives	Bile acids, alcohols and derivatives	Steroids and steroid derivatives	Lipids and lipid-like molecules	Organic compounds; Lipids and lipid-like molecules; Alcohols and polyols; Ethers; Steroids and steroid derivatives; Organic acids and derivatives; Carboxylic acids and derivatives; Organooxygen compounds; Trihydroxy bile acids, alcohols and derivatives; Cyclic alcohols and derivatives; Hydroxysteroids; Bile acids, alcohols and derivatives; Secondary alcohols; Carbonyl compounds; Hydroxy bile acid…
24.23_632.3919m/z	0.000176347	0.000441282	0.00298894	0.0259807	0.0285634	0.0717259	0.000188988	0.000533891	0.899884	1	0.899884	1	0.508353	0.941703	Positive	NA	NA	NA	NA	NA	NA	NA	NA
24.47_838.5465m/z	2.74955e-06	4.1844e-05	0.00740226	0.0522785	0.30695	0.398682	1.92855e-06	1.45284e-05	0.454368	1	0.225741	0.542739	0.00407606	0.092119	Positive	NA	NA	NA	NA	NA	NA	NA	NA
24.53_871.4955m/z	1.32355e-05	5.83086e-05	0.0462677	0.113658	0.0285634	0.0717259	3.03642e-06	1.71558e-05	0.998155	1	0.0724507	0.272898	0.109611	0.309652	Positive	NA	NA	NA	NA	NA	NA	NA	NA
25.12_851.5331m/z	5.55599e-06	4.1844e-05	0.0724507	0.134212	0.0285634	0.0717259	1.2159e-06	1.0569e-05	0.985723	1	0.0285634	0.237648	0.0724507	0.248089	Positive	NA	NA	NA	NA	NA	NA	NA	NA
24.21_643.3834m/z	0.000350143	0.00068278	0.00298894	0.0259807	0.00985638	0.0586195	0.000799266	0.00170409	0.985723	1	0.985723	1	0.899884	1	Positive	NA	NA	NA	NA	NA	NA	NA	NA
24.53_865.5550m/z	5.88736e-06	4.1844e-05	0.160126	0.231977	0.0221635	0.0717259	1.92855e-06	1.45284e-05	0.863822	1	0.0130186	0.237648	0.109611	0.309652	Positive	NA	NA	NA	NA	NA	NA	NA	NA
24.51_809.5474m/z	0.00052449	0.000944083	0.190978	0.269756	0.508353	0.592205	0.000563762	0.00141567	0.93014	1	0.225741	0.542739	0.0581451	0.248089	Positive	C39H70N12O5	[M + Na]+	Peptides	Peptides	Amino acids, peptides, and analogues	Carboxylic acids and derivatives	Organic acids and derivatives	Organic compounds; Organoheterocyclic compounds; Lipids and lipid-like molecules; Amino acids, peptides, and analogues; Alpha amino acids and derivatives; Steroids and steroid derivatives; Organic acids and derivatives; Carboxylic acids and derivatives; Organonitrogen compounds; Organooxygen compounds; Fatty amides; Amino acids and derivatives; Peptides; Azoles; Carboxylic acid amides; Carboxylic…
24.55_883.5231m/z	1.66767e-05	6.7282e-05	0.109611	0.169672	0.00551482	0.0389484	7.36209e-06	3.46632e-05	0.726349	1	0.0462677	0.237648	0.402376	0.842009	Positive	NA	NA	NA	NA	NA	NA	NA	NA
25.10_823.5340m/z	5.55599e-06	4.1844e-05	0.0724507	0.134212	0.0285634	0.0717259	1.2159e-06	1.0569e-05	0.985723	1	0.0285634	0.237648	0.0724507	0.248089	Positive	C34H68N14O8	[M + Na]+	Peptides	Peptides	Amino acids, peptides, and analogues	Carboxylic acids and derivatives	Organic acids and derivatives	Organic compounds; Lipids and lipid-like molecules; Amino acids, peptides, and analogues; Alcohols and polyols; Organic acids and derivatives; Carboxylic acids and derivatives; Organonitrogen compounds; Primary alcohols; Organooxygen compounds; Fatty amides; Amino acids and derivatives; Peptides; Monoalkylamines; Carboxylic acid amides; Carboxylic acid derivatives; N-acyl amines; N-acyl-alpha ami…
24.56_657.3982m/z	0.000176347	0.000441282	0.00298894	0.0259807	0.000188988	0.0213557	0.0285634	0.0336215	0.899884	1	0.899884	1	0.508353	0.941703	Positive	NA	NA	NA	NA	NA	NA	NA	NA
24.06_359.2558m/z	5.55599e-06	4.1844e-05	0.0285634	0.097808	0.0724507	0.124044	1.2159e-06	1.0569e-05	0.985723	1	0.0724507	0.272898	0.0285634	0.189863	Positive	C17H32N6O	[M + Na]+	Secondary carboxylic acid amides	Carboxylic acid amides	Carboxylic acid derivatives	Carboxylic acids and derivatives	Organic acids and derivatives	Organic compounds; Organoheterocyclic compounds; Organonitrogen compounds; Organooxygen compounds; Carboxylic acid amides; Secondary carboxylic acid amides; Amines; Azacyclic compounds; Heteroaromatic compounds; Hydrocarbon derivatives; Organopnictogen compounds; Organic oxygen compounds; Organic nitrogen compounds; Chemical entities
24.53_857.0639m/z	0.000177267	0.000441282	0.30695	0.385392	0.30695	0.398682	0.000188988	0.000533891	1	1	0.0724507	0.272898	0.0724507	0.248089	Positive	NA	NA	NA	NA	NA	NA	NA	NA
25.12_840.5378m/z	5.88736e-06	4.1844e-05	0.0462677	0.113658	0.0462677	0.0917236	1.2159e-06	1.0569e-05	1	1	0.0462677	0.237648	0.0462677	0.227315	Positive	NA	NA	NA	NA	NA	NA	NA	NA
25.10_633.4056m/z	4.66941e-06	4.1844e-05	0.109611	0.169672	0.0170561	0.0602295	1.2159e-06	1.0569e-05	0.899884	1	0.0170561	0.237648	0.109611	0.309652	Positive	NA	NA	NA	NA	NA	NA	NA	NA
25.12_919.5190m/z	1.17904e-05	5.83086e-05	0.0724507	0.134212	0.0170561	0.0602295	3.03642e-06	1.71558e-05	0.954411	1	0.0462677	0.237648	0.160126	0.411232	Positive	NA	NA	NA	NA	NA	NA	NA	NA
25.10_608.4160m/z	5.55599e-06	4.1844e-05	0.0285634	0.097808	0.0724507	0.124044	1.2159e-06	1.0569e-05	0.985723	1	0.0724507	0.272898	0.0285634	0.189863	Positive	NA	NA	NA	NA	NA	NA	NA	NA
25.10_897.5379m/z	4.66941e-06	4.1844e-05	0.109611	0.169672	0.0170561	0.0602295	1.2159e-06	1.0569e-05	0.899884	1	0.0170561	0.237648	0.109611	0.309652	Positive	NA	NA	NA	NA	NA	NA	NA	NA
24.16_572.3615m/z	8.86219e-05	0.000279423	0.0285634	0.097808	0.00985638	0.0586195	3.95963e-05	0.000149146	0.985723	1	0.30695	0.65444	0.508353	0.941703	Positive	C26H47N9O4	[M + Na]+	Dipeptides	Peptides	Amino acids, peptides, and analogues	Carboxylic acids and derivatives	Organic acids and derivatives	Organic compounds; Lipids and lipid-like molecules; Amino acids, peptides, and analogues; Alpha amino acids and derivatives; Alcohols and polyols; Phenethylamines; Amphetamines and derivatives; Organic acids and derivatives; Carboxylic acids and derivatives; Organonitrogen compounds; Organooxygen compounds; Fatty amides; Amino acids and derivatives; Peptides; Guanidines; Monoalkylamines; Carboxyl…
24.23_851.4916m/z	0.000295034	0.000639241	0.00156982	0.0259807	0.0170561	0.0602295	0.000799266	0.00170409	0.899884	1	0.998155	1	0.822401	1	Positive	NA	NA	NA	NA	NA	NA	NA	NA
24.47_872.5290m/z	0.000486952	0.000890209	0.0581451	0.128831	0.00407606	0.0389484	0.000799266	0.00170409	0.822401	1	0.563512	1	0.972804	1	Positive	NA	NA	NA	NA	NA	NA	NA	NA
25.12_412.2709m/z	1.17904e-05	5.83086e-05	0.0724507	0.134212	0.0170561	0.0602295	3.03642e-06	1.71558e-05	0.954411	1	0.0462677	0.237648	0.160126	0.411232	Positive	NA	NA	NA	NA	NA	NA	NA	NA
24.49_643.3992m/z	0.0003707	0.000711014	0.00985638	0.0530367	0.00156982	0.029565	0.00156982	0.0031121	0.954411	1	0.954411	1	1	1	Positive	NA	NA	NA	NA	NA	NA	NA	NA
25.02_447.2167m/z	1.17904e-05	5.83086e-05	0.0724507	0.134212	0.0170561	0.0602295	3.03642e-06	1.71558e-05	0.954411	1	0.0462677	0.237648	0.160126	0.411232	Positive	C13H32N10O4S	[M + Na]+	Azoles	NA	NA	Azoles	Organoheterocyclic compounds	Organic compounds; Organoheterocyclic compounds; Organic acids and derivatives; Organonitrogen compounds; Organooxygen compounds; Azoles; Amines; Organic oxides; Azacyclic compounds; Heteroaromatic compounds; Hydrocarbon derivatives; Organopnictogen compounds; Organic oxygen compounds; Organic nitrogen compounds; Chemical entities
25.10_644.3970m/z	5.55599e-06	4.1844e-05	0.0285634	0.097808	0.0724507	0.124044	1.2159e-06	1.0569e-05	0.985723	1	0.0724507	0.272898	0.0285634	0.189863	Positive	NA	NA	NA	NA	NA	NA	NA	NA
25.12_413.9731m/z	3.49428e-06	4.1844e-05	0.00985638	0.0530367	0.160126	0.241256	1.2159e-06	1.0569e-05	0.726349	1	0.160126	0.430815	0.00985638	0.139221	Positive	C9H18N2O5P3S2	[M + Na]+	Organonitrogen compounds	NA	NA	Organonitrogen compounds	Organic nitrogen compounds	Organic compounds; Organic acids and derivatives; Organonitrogen compounds; Organooxygen compounds; Organic oxides; Hydrocarbon derivatives; Organopnictogen compounds; Organic oxygen compounds; Organic nitrogen compounds; Chemical entities
24.23_493.2236m/z	0.00043985	0.000816864	0.00298894	0.0259807	0.00298894	0.0375277	0.00298894	0.00527734	1	1	1	1	1	1	Positive	C20H38O12	[M + Na]+	O-glycosyl compounds	Glycosyl compounds	Carbohydrates and carbohydrate conjugates	Organooxygen compounds	Organic oxygen compounds	Organic compounds; Organoheterocyclic compounds; Carbohydrates and carbohydrate conjugates; Lipids and lipid-like molecules; Alcohols and polyols; Ethers; Organic acids and derivatives; Carboxylic acids and derivatives; Organooxygen compounds; Carboxylic acid derivatives; Monocarboxylic acids and derivatives; Carboxylic acid esters; Monosaccharides; Acetals; Secondary alcohols; Carbonyl compounds…
25.12_852.0339m/z	5.88736e-06	4.1844e-05	0.0462677	0.113658	0.0462677	0.0917236	1.2159e-06	1.0569e-05	1	1	0.0462677	0.237648	0.0462677	0.227315	Positive	NA	NA	NA	NA	NA	NA	NA	NA
24.23_925.4950m/z	0.000295034	0.000639241	0.0170561	0.080306	0.00156982	0.029565	0.000799266	0.00170409	0.899884	1	0.822401	1	0.998155	1	Positive	NA	NA	NA	NA	NA	NA	NA	NA
4.81_480.2399m/z	0.000144772	0.000403294	0.00407606	0.0328996	0.0724507	0.124044	0.000129311	0.000405892	0.776293	1	0.822401	1	0.264432	0.597616	Positive	C20H35N5O7	[M + Na]+	Peptides	Peptides	Amino acids, peptides, and analogues	Carboxylic acids and derivatives	Organic acids and derivatives	Organic compounds; Lipids and lipid-like molecules; Amino acids, peptides, and analogues; Organic acids and derivatives; Carboxylic acids and derivatives; Organonitrogen compounds; Organooxygen compounds; Fatty amides; Peptides; Carboxylic acid amides; Carboxylic acid derivatives; N-acyl amines; Primary carboxylic acid amides; Secondary carboxylic acid amides; Carbonyl compounds; Fatty Acyls; Org…
24.45_729.5415m/z	0.000102269	0.000299136	0.00740226	0.0522785	0.0724507	0.124044	5.91881e-05	0.000209008	0.863822	1	0.618912	1	0.190978	0.469141	Positive	NA	NA	NA	NA	NA	NA	NA	NA
25.10_524.3913m/z	0.000221704	0.000540402	0.0285634	0.097808	0.000799266	0.029565	0.000799266	0.00170409	0.726349	1	0.726349	1	1	1	Positive	C25H53N3O8	[M + H]+	Alpha amino acid esters	Amino acids and derivatives	Amino acids, peptides, and analogues	Carboxylic acids and derivatives	Organic acids and derivatives	Organic compounds; Lipids and lipid-like molecules; Amino acids, peptides, and analogues; Alpha amino acids and derivatives; Alcohols and polyols; Organic acids and derivatives; Carboxylic acids and derivatives; Organonitrogen compounds; Organooxygen compounds; Fatty acid esters; Amino acids and derivatives; Alpha amino acid esters; Monoalkylamines; Carboxylic acid amides; Carboxylic acid derivat…
24.66_657.2163m/z	0.000350143	0.00068278	0.00985638	0.0530367	0.000799266	0.029565	0.00298894	0.00527734	0.899884	1	0.985723	1	0.985723	1	Positive	C31H42N2O6S3	[M + Na]+	Thiodioxopiperazines	Dioxopiperazines	Piperazines	Diazinanes	Organoheterocyclic compounds	Organic compounds; Organoheterocyclic compounds; Organosulfur compounds; Lipids and lipid-like molecules; Thiazoles; Organic acids and derivatives; Carboxylic acids and derivatives; Organonitrogen compounds; Organooxygen compounds; Azoles; Carboxylic acid amides; Carboxylic acid derivatives; Secondary carboxylic acid amides; Thiodioxopiperazines; Carbonyl compounds; Organic oxides; Azacyclic comp…
4.57_398.0309m/z	5.55599e-06	4.1844e-05	0.0724507	0.134212	0.0285634	0.0717259	1.2159e-06	1.0569e-05	0.985723	1	0.0285634	0.237648	0.0724507	0.248089	Positive	NA	NA	NA	NA	NA	NA	NA	NA
24.23_471.2447m/z	0.000415481	0.000784053	0.00298894	0.0259807	0.00551482	0.0389484	0.00156982	0.0031121	0.998155	1	0.998155	1	0.985723	1	Positive	C17H30N10O6	[M + H]+	Oligopeptides	Peptides	Amino acids, peptides, and analogues	Carboxylic acids and derivatives	Organic acids and derivatives	Organic compounds; Lipids and lipid-like molecules; Amino acids, peptides, and analogues; Alpha amino acids and derivatives; Fatty acids and conjugates; Organic acids and derivatives; Carboxylic acids and derivatives; Organonitrogen compounds; Organooxygen compounds; Fatty amides; Amino acids and derivatives; Peptides; Monoalkylamines; Carboxylic acid amides; Carboxylic acid derivatives; N-acyl a…
25.32_429.2592m/z	1.32355e-05	5.83086e-05	0.0462677	0.113658	0.0285634	0.0717259	3.03642e-06	1.71558e-05	0.998155	1	0.0724507	0.272898	0.109611	0.309652	Positive	C24H38O5	[M + Na]+	Fatty Acyls	NA	NA	Fatty Acyls	Lipids and lipid-like molecules	Organic compounds; Lipids and lipid-like molecules; Alcohols and polyols; Organic acids and derivatives; Carboxylic acids and derivatives; Primary alcohols; Organooxygen compounds; Monocarboxylic acids and derivatives; Carboxylic acids; Cyclic alcohols and derivatives; Secondary alcohols; Carbonyl compounds; Fatty Acyls; Organic oxides; Hydrocarbon derivatives; Organic oxygen compounds; Chemical …
23.44_387.2092m/z	5.55599e-06	4.1844e-05	0.0724507	0.134212	0.0285634	0.0717259	1.2159e-06	1.0569e-05	0.985723	1	0.0285634	0.237648	0.0724507	0.248089	Positive	NA	NA	NA	NA	NA	NA	NA	NA
24.49_862.0419m/z	0.00116251	0.00183802	0.0021746	0.0259807	0.0170561	0.0602295	0.0221635	0.0275217	0.93014	1	0.899884	1	0.999767	1	Positive	NA	NA	NA	NA	NA	NA	NA	NA
4.78_437.1971m/z	0.000815746	0.00142451	0.0895023	0.158027	0.0365062	0.0859416	0.000394619	0.00103702	0.985723	1	0.353059	0.712422	0.563512	0.994951	Positive	NA	NA	NA	NA	NA	NA	NA	NA
24.51_781.5565m/z	9.73942e-06	5.83086e-05	0.225741	0.311082	0.109611	0.174452	7.36209e-06	3.46632e-05	0.985723	1	0.0170561	0.237648	0.0462677	0.227315	Positive	C42H78O11	[M + Na]+	Steroidal glycosides	NA	Steroidal glycosides	Steroids and steroid derivatives	Lipids and lipid-like molecules	Organic compounds; Organoheterocyclic compounds; Carbohydrates and carbohydrate conjugates; Lipids and lipid-like molecules; Alcohols and polyols; Ethers; Steroids and steroid derivatives; Organic acids and derivatives; Carboxylic acids and derivatives; Organooxygen compounds; Steroidal glycosides; Monocarboxylic acids and derivatives; Carboxylic acids; Cyclic alcohols and derivatives; Hydroxyste…
23.98_334.2933m/z	0.000315813	0.000659823	0.0462677	0.113658	0.00112447	0.029565	0.00112447	0.00235306	0.673542	1	0.673542	1	1	1	Positive	C19H39N2O	[M + Na]+	N-acyl amines	N-acyl amines	Fatty amides	Fatty Acyls	Lipids and lipid-like molecules	Organic compounds; Lipids and lipid-like molecules; Organic acids and derivatives; Carboxylic acids and derivatives; Organonitrogen compounds; Primary alcohols; Organooxygen compounds; Fatty amides; Carboxylic acid amides; Carboxylic acid derivatives; N-acyl amines; Secondary carboxylic acid amides; Carbonyl compounds; Fatty Acyls; Organic oxides; Hydrocarbon derivatives; Organopnictogen compound…
19.83_249.0723m/z	5.36749e-06	4.1844e-05	1.73293e-05	0.00195821	0.618912	0.706435	0.00985638	0.0139221	0.00298894	0.33775	0.402376	0.770652	0.225741	0.531432	Positive	C8H12N2O7	[M + H]+	Primary alcohols	Primary alcohols	Alcohols and polyols	Organooxygen compounds	Organic oxygen compounds	Organic compounds; Alcohols and polyols; Organonitrogen compounds; Primary alcohols; Organooxygen compounds; Monoalkylamines; Amines; Primary amines; Organic oxides; Hydrocarbon derivatives; Organopnictogen compounds; Organic oxygen compounds; Organic nitrogen compounds; Chemical entities
24.25_741.4838m/z	6.43443e-05	0.000215094	0.822401	0.852581	0.899884	0.95931	0.00156982	0.0031121	0.998155	1	0.0285634	0.237648	0.0170561	0.175213	Positive	C30H64N10O11	[M + H]+	Peptides	Peptides	Amino acids, peptides, and analogues	Carboxylic acids and derivatives	Organic acids and derivatives	Organic compounds; Lipids and lipid-like molecules; Amino acids, peptides, and analogues; Alcohols and polyols; Organic acids and derivatives; Carboxylic acids and derivatives; Organonitrogen compounds; Primary alcohols; Organooxygen compounds; Fatty amides; Amino acids and derivatives; Peptides; Carboxylic acid amides; Carboxylic acid derivatives; N-acyl amines; Primary carboxylic acid amides; S…
27.78_601.5125m/z	2.61193e-05	9.54986e-05	0.0365062	0.113658	0.822401	0.902245	5.91881e-05	0.000209008	0.264432	1	0.30695	0.65444	0.0021746	0.08191	Positive	NA	NA	NA	NA	NA	NA	NA	NA
25.17_600.3230m/z	4.28796e-05	0.000152028	0.0462677	0.113658	0.0724507	0.124044	1.73293e-05	7.53158e-05	0.998155	1	0.160126	0.430815	0.109611	0.309652	Positive	C25H45N9O6S	[M + H]+	Dipeptides	Peptides	Amino acids, peptides, and analogues	Carboxylic acids and derivatives	Organic acids and derivatives	Organic compounds; Organoheterocyclic compounds; Organosulfur compounds; Lipids and lipid-like molecules; Amino acids, peptides, and analogues; Alpha amino acids and derivatives; Alcohols and polyols; Fatty acids and conjugates; Organic acids and derivatives; Carboxylic acids and derivatives; Organonitrogen compounds; Organooxygen compounds; Fatty amides; Amino acids and derivatives; Peptides; Az…
24.53_847.5426m/z	9.73942e-06	5.83086e-05	0.109611	0.169672	0.225741	0.327035	7.36209e-06	3.46632e-05	0.985723	1	0.0462677	0.237648	0.0170561	0.175213	Positive	NA	NA	NA	NA	NA	NA	NA	NA
24.23_947.4761m/z	0.000167305	0.000441282	0.0581451	0.128831	0.00551482	0.0389484	0.000129311	0.000405892	0.863822	1	0.30695	0.65444	0.776293	1	Positive	NA	NA	NA	NA	NA	NA	NA	NA
24.73_584.2951m/z	2.12806e-05	8.29942e-05	0.109611	0.169672	0.0724507	0.124044	1.73293e-05	7.53158e-05	0.998155	1	0.0724507	0.272898	0.109611	0.309652	Positive	NA	NA	NA	NA	NA	NA	NA	NA
24.40_456.3646m/z	0.000609972	0.00108131	0.776293	0.819823	0.454368	0.564216	0.00298894	0.00527734	0.954411	1	0.0581451	0.272898	0.190978	0.469141	Positive	NA	NA	NA	NA	NA	NA	NA	NA
24.55_859.0324m/z	0.00193158	0.00286069	0.00985638	0.0530367	0.0285634	0.0717259	0.00985638	0.0139221	0.985723	1	1	1	0.985723	1	Positive	NA	NA	NA	NA	NA	NA	NA	NA
20.32_441.7163m/z	0.00285121	0.0039246	0.0462677	0.113658	0.00551482	0.0389484	0.00985638	0.0139221	0.899884	1	0.954411	1	0.998155	1	Positive	NA	NA	NA	NA	NA	NA	NA	NA
24.47_761.4826m/z	2.54178e-05	9.54986e-05	0.563512	0.6432	0.726349	0.812647	0.000129311	0.000405892	0.993858	1	0.0170561	0.237648	0.00740226	0.139221	Positive	NA	NA	NA	NA	NA	NA	NA	NA
24.53_850.5497m/z	9.89097e-05	0.000296729	0.00985638	0.0530367	0.30695	0.398682	0.000188988	0.000533891	0.508353	1	0.726349	1	0.0724507	0.248089	Positive	NA	NA	NA	NA	NA	NA	NA	NA
24.73_540.3317m/z	4.58954e-05	0.000157934	0.109611	0.169672	0.0462677	0.0917236	3.95963e-05	0.000149146	0.985723	1	0.109611	0.353888	0.225741	0.531432	Positive	NA	NA	NA	NA	NA	NA	NA	NA
25.28_529.3655m/z	0.000854037	0.00146945	0.00298894	0.0259807	0.0170561	0.0602295	0.0170561	0.0226746	0.954411	1	0.954411	1	1	1	Positive	NA	NA	NA	NA	NA	NA	NA	NA
23.74_515.2256m/z	0.000350143	0.00068278	0.000799266	0.0259807	0.00298894	0.0375277	0.00985638	0.0139221	0.985723	1	0.899884	1	0.985723	1	Positive	C20H38N2O11S	[M + H]+	Alpha amino acids	Amino acids and derivatives	Amino acids, peptides, and analogues	Carboxylic acids and derivatives	Organic acids and derivatives	Organic compounds; Organoheterocyclic compounds; Organosulfur compounds; Carbohydrates and carbohydrate conjugates; Lipids and lipid-like molecules; Amino acids, peptides, and analogues; Alpha amino acids and derivatives; Alcohols and polyols; Fatty acids and conjugates; Organic acids and derivatives; Carboxylic acids and derivatives; Organonitrogen compounds; Organooxygen compounds; Fatty amides…
27.65_575.4966m/z	1.06416e-05	5.83086e-05	0.160126	0.231977	0.954411	0.989436	8.7814e-05	0.000300696	0.402376	1	0.109611	0.353888	0.000799266	0.0451585	Positive	NA	NA	NA	NA	NA	NA	NA	NA
25.10_848.5230m/z	1.34558e-05	5.83086e-05	0.618912	0.685658	0.93014	0.982298	0.000274128	0.000755524	0.93014	1	0.0221635	0.237648	0.00298894	0.0844374	Positive	NA	NA	NA	NA	NA	NA	NA	NA
23.78_561.2322m/z	0.00454041	0.00583767	0.0221635	0.096326	0.0462677	0.0917236	0.0221635	0.0275217	0.993858	1	1	1	0.993858	1	Positive	C36H32O6	[M + H]+	Benzenoids	NA	NA	NA	Benzenoids	Organic compounds; Organoheterocyclic compounds; Lactones; Organic acids and derivatives; Carboxylic acids and derivatives; Organooxygen compounds; Carboxylic acid derivatives; Carboxylic acid esters; Carbonyl compounds; Benzenoids; Organic oxides; Oxacyclic compounds; Heteroaromatic compounds; Hydrocarbon derivatives; Organic oxygen compounds; Chemical entities
27.82_599.4972m/z	6.07989e-06	4.1844e-05	0.0724507	0.134212	0.899884	0.95931	3.95963e-05	0.000149146	0.30695	1	0.160126	0.430815	0.000799266	0.0451585	Positive	NA	NA	NA	NA	NA	NA	NA	NA
23.67_582.2982m/z	0.000262191	0.000613527	0.133068	0.197852	0.0895023	0.150952	0.000188988	0.000533891	0.998155	1	0.190978	0.501872	0.264432	0.597616	Positive	C28H41N5O7	[M + Na]+	Peptides	Peptides	Amino acids, peptides, and analogues	Carboxylic acids and derivatives	Organic acids and derivatives	Organic compounds; Amino acids, peptides, and analogues; Alpha amino acids and derivatives; Benzoic acids and derivatives; Benzamides; Organic acids and derivatives; Carboxylic acids and derivatives; Organonitrogen compounds; Benzoyl derivatives; Organooxygen compounds; Dicarboxylic acids and derivatives; Amino acids and derivatives; Peptides; Carboxylic acid amides; Carboxylic acid derivatives; …
23.76_657.2162m/z	0.00109265	0.00177555	0.0581451	0.128831	0.00985638	0.0586195	0.00407606	0.00687455	0.93014	1	0.822401	1	0.993858	1	Positive	C38H34O9	[M + Na]+	1-hydroxy-2-unsubstituted benzenoids	NA	1-hydroxy-2-unsubstituted benzenoids	Phenols	Benzenoids	Organic compounds; Organoheterocyclic compounds; Ketones; Alcohols and polyols; Phenols; Organic acids and derivatives; Organooxygen compounds; Cyclic alcohols and derivatives; Carbonyl compounds; Benzene and substituted derivatives; Benzenoids; Vinylogous acids; Organic oxides; Oxacyclic compounds; Hydrocarbon derivatives; Organic oxygen compounds; 1-hydroxy-2-unsubstituted benzenoids; Chemical …
14.48_389.6532m/z	0.00339585	0.00461993	0.0581451	0.128831	0.0365062	0.0859416	0.00298894	0.00527734	0.998155	1	0.776293	1	0.863822	1	Positive	NA	NA	NA	NA	NA	NA	NA	NA
24.49_815.5596m/z	0.000137099	0.000391232	0.30695	0.385392	0.726349	0.812647	0.000799266	0.00170409	0.899884	1	0.160126	0.430815	0.0285634	0.189863	Positive	NA	NA	NA	NA	NA	NA	NA	NA
21.48_733.2799m/z	0.027722	0.0292205	0.0581451	0.128831	0.0462677	0.0917236	0.133068	0.137952	0.999767	1	0.985723	1	0.972804	1	Positive	C26H40N10O15	[M + H]+	Oligopeptides	Peptides	Amino acids, peptides, and analogues	Carboxylic acids and derivatives	Organic acids and derivatives	Organic compounds; Lipids and lipid-like molecules; Amino acids, peptides, and analogues; Alpha amino acids and derivatives; Alcohols and polyols; Phenethylamines; Amphetamines and derivatives; Phenylpropanoids and polyketides; Organic acids and derivatives; Carboxylic acids and derivatives; Organonitrogen compounds; Primary alcohols; Organooxygen compounds; Fatty amides; Amino acids and derivati…
23.01_549.3974m/z	1.44484e-05	6.03736e-05	0.402376	0.483707	0.264432	0.368899	2.62927e-05	0.00011004	0.993858	1	0.0130186	0.237648	0.0285634	0.189863	Positive	C25H52N6O7	[M + H]+	Dipeptides	Peptides	Amino acids, peptides, and analogues	Carboxylic acids and derivatives	Organic acids and derivatives	Organic compounds; Lipids and lipid-like molecules; Amino acids, peptides, and analogues; Alpha amino acids and derivatives; Alcohols and polyols; Fatty acids and conjugates; Organic acids and derivatives; Carboxylic acids and derivatives; Organonitrogen compounds; Organooxygen compounds; Fatty amides; Amino acids and derivatives; Peptides; Guanidines; Carboxylic acid amides; Carboxylic acid deri…
23.80_651.1999m/z	0.00106899	0.00176158	0.109611	0.169672	0.0021746	0.0351043	0.0221635	0.0275217	0.563512	1	0.93014	1	0.899884	1	Positive	C38H34O8S	[M + H]+	Steroids and steroid derivatives	NA	NA	Steroids and steroid derivatives	Lipids and lipid-like molecules	Organic compounds; Organoheterocyclic compounds; Organosulfur compounds; Lipids and lipid-like molecules; Lactones; Ketones; Steroids and steroid derivatives; Organic acids and derivatives; Carboxylic acids and derivatives; Organooxygen compounds; Carboxylic acid derivatives; Carboxylic acid esters; Carbonyl compounds; Benzenoids; Organic oxides; Oxacyclic compounds; Hydrocarbon derivatives; Orga…
4.63_506.9742m/z	0.00178775	0.00268162	0.0365062	0.113658	0.0462677	0.0917236	0.00407606	0.00687455	0.999767	1	0.899884	1	0.863822	1	Positive	NA	NA	NA	NA	NA	NA	NA	NA
24.51_829.0599m/z	0.000343547	0.00068278	0.264432	0.355724	0.822401	0.902245	0.0021746	0.00416491	0.776293	1	0.30695	0.65444	0.0365062	0.20626	Positive	NA	NA	NA	NA	NA	NA	NA	NA
24.55_814.9862m/z	8.28785e-05	0.000269355	0.993858	0.993858	0.993858	0.998155	0.0170561	0.0226746	1	1	0.0365062	0.237648	0.0365062	0.20626	Positive	C23H34N6O7P2S7	[M + Na]+	N-acyl amines	N-acyl amines	Fatty amides	Fatty Acyls	Lipids and lipid-like molecules	Organic compounds; Organoheterocyclic compounds; Lipids and lipid-like molecules; Tetrazoles; Organic acids and derivatives; Carboxylic acids and derivatives; Organonitrogen compounds; Organooxygen compounds; Fatty amides; Azoles; Carboxylic acid amides; Carboxylic acid derivatives; N-acyl amines; Secondary carboxylic acid amides; Carbonyl compounds; Amines; Fatty Acyls; Organic oxides; Azacyclic…
12.40_278.2576m/z	0.0191414	0.0207365	0.0462677	0.113658	0.0724507	0.124044	0.109611	0.114686	0.998155	1	0.985723	1	0.998155	1	Positive	C12H31N5O2	[M + H]+	Peptides	Peptides	Amino acids, peptides, and analogues	Carboxylic acids and derivatives	Organic acids and derivatives	Organic compounds; Organoheterocyclic compounds; Lipids and lipid-like molecules; Amino acids, peptides, and analogues; Alpha amino acids and derivatives; Organic acids and derivatives; Carboxylic acids and derivatives; Organonitrogen compounds; Primary alcohols; Organooxygen compounds; Fatty amides; Amino acids and derivatives; Peptides; Guanidines; Azoles; Monoalkylamines; Carboxylic acid amide…
24.60_845.5436m/z	0.00146981	0.00223335	0.0170561	0.080306	0.109611	0.174452	0.00985638	0.0139221	0.899884	1	0.998155	1	0.822401	1	Positive	C55H72O7	[M + H]+	Triacylglycerols	Triacylglycerols	Triradylcglycerols	Glycerolipids	Lipids and lipid-like molecules	Organic compounds; Lipids and lipid-like molecules; Glycerolipids; Organic acids and derivatives; Carboxylic acids and derivatives; Organooxygen compounds; Fatty acid esters; Lineolic acids and derivatives; Carboxylic acid derivatives; Triacylglycerols; Carboxylic acid esters; Carbonyl compounds; Tricarboxylic acids and derivatives; Triradylcglycerols; Fatty Acyls; Organic oxides; Hydrocarbon der…
21.50_344.1415m/z	0.000888735	0.00150699	0.190978	0.269756	0.508353	0.592205	0.000563762	0.00141567	0.93014	1	0.225741	0.542739	0.0581451	0.248089	Positive	NA	NA	NA	NA	NA	NA	NA	NA
25.01_622.4171m/z	0.000311757	0.000659823	0.985723	0.993858	0.954411	0.989436	0.0170561	0.0226746	0.998155	1	0.0462677	0.237648	0.0724507	0.248089	Positive	NA	NA	NA	NA	NA	NA	NA	NA
15.54_242.1093m/z	0.00203367	0.00297424	0.30695	0.385392	0.00551482	0.0389484	0.00551482	0.0087771	0.402376	1	0.402376	0.770652	1	1	Positive	C9H15N5OS	[M + H]+	Azoles	NA	NA	Azoles	Organoheterocyclic compounds	Organic compounds; Organoheterocyclic compounds; Organosulfur compounds; Organonitrogen compounds; Organooxygen compounds; Azoles; Azacyclic compounds; Heteroaromatic compounds; Hydrocarbon derivatives; Organopnictogen compounds; Organic oxygen compounds; Organic nitrogen compounds; Chemical entities
23.06_583.2130m/z	0.00116251	0.00183802	0.0365062	0.113658	0.00551482	0.0389484	0.00407606	0.00687455	0.93014	1	0.899884	1	0.999767	1	Positive	C21H28N12O7	[M + Na]+	Peptides	Peptides	Amino acids, peptides, and analogues	Carboxylic acids and derivatives	Organic acids and derivatives	Organic compounds; Organoheterocyclic compounds; Amino acids, peptides, and analogues; Alpha amino acids and derivatives; Organic acids and derivatives; Carboxylic acids and derivatives; Organonitrogen compounds; Organooxygen compounds; Amino acids and derivatives; Peptides; Carboxylic acid amides; Carboxylic acid derivatives; Carboxylic acids; Secondary carboxylic acid amides; Carbonyl compounds…
23.74_583.2130m/z	0.006967	0.00858041	0.0285634	0.097808	0.0170561	0.0602295	0.0462677	0.0522825	0.998155	1	0.998155	1	0.985723	1	Positive	C28H36N2O10	[M + Na]+	Alpha amino acids and derivatives	Amino acids and derivatives	Amino acids, peptides, and analogues	Carboxylic acids and derivatives	Organic acids and derivatives	Organic compounds; Organoheterocyclic compounds; Amino acids, peptides, and analogues; Alpha amino acids and derivatives; Lactams; Ethers; Phenylpropanoids and polyketides; Organic acids and derivatives; Carboxylic acids and derivatives; Organonitrogen compounds; Organooxygen compounds; Amino acids and derivatives; Carboxylic acid amides; Carboxylic acid derivatives; Dialkyl ethers; Carboxylic ac…
23.78_590.2330m/z	0.00242375	0.00341661	0.0285634	0.097808	0.0285634	0.0717259	0.00985638	0.0139221	1	1	0.985723	1	0.985723	1	Positive	NA	NA	NA	NA	NA	NA	NA	NA
24.56_849.5498m/z	0.000249537	0.000595832	0.618912	0.685658	0.863822	0.938575	0.0021746	0.00416491	0.972804	1	0.0895023	0.316055	0.0285634	0.189863	Positive	NA	NA	NA	NA	NA	NA	NA	NA
23.76_839.5583m/z	0.00131659	0.00202686	0.0221635	0.096326	0.225741	0.327035	0.00740226	0.0116174	0.776293	1	0.985723	1	0.563512	0.994951	Positive	C48H80O10	[M + Na]+	Trihydroxy bile acids, alcohols and derivatives	Hydroxy bile acids, alcohols and derivatives	Bile acids, alcohols and derivatives	Steroids and steroid derivatives	Lipids and lipid-like molecules	Organic compounds; Lipids and lipid-like molecules; Alcohols and polyols; Steroids and steroid derivatives; Organic acids and derivatives; Carboxylic acids and derivatives; Organooxygen compounds; Trihydroxy bile acids, alcohols and derivatives; Monocarboxylic acids and derivatives; Carboxylic acids; Cyclic alcohols and derivatives; Hydroxysteroids; Bile acids, alcohols and derivatives; Secondary…
17.12_355.6537m/z	0.0169404	0.0186983	0.109611	0.169672	0.0170561	0.0602295	0.0724507	0.0787205	0.899884	1	0.998155	1	0.954411	1	Positive	NA	NA	NA	NA	NA	NA	NA	NA
19.42_428.7087m/z	0.00545249	0.00693414	0.0170561	0.080306	0.0285634	0.0717259	0.0462677	0.0522825	0.998155	1	0.985723	1	0.998155	1	Positive	NA	NA	NA	NA	NA	NA	NA	NA
4.65_367.1715m/z	0.0311172	0.0325063	0.30695	0.385392	0.0462677	0.0917236	0.109611	0.114686	0.822401	1	0.954411	1	0.985723	1	Positive	NA	NA	NA	NA	NA	NA	NA	NA
24.16_550.3817m/z	0.0116126	0.0133203	0.133068	0.197852	0.0724507	0.124044	0.0130186	0.0179403	0.993858	1	0.822401	1	0.93014	1	Positive	C26H47N9O4	[M + H]+	Hydroxy bile acids, alcohols and derivatives	Hydroxy bile acids, alcohols and derivatives	Bile acids, alcohols and derivatives	Steroids and steroid derivatives	Lipids and lipid-like molecules	Organic compounds; Lipids and lipid-like molecules; Amino acids, peptides, and analogues; Alcohols and polyols; Steroids and steroid derivatives; Carboxylic acids and derivatives; Organonitrogen compounds; Organooxygen compounds; Fatty amides; Amino acids and derivatives; Peptides; Guanidines; Monoalkylamines; Carboxylic acid amides; Carboxylic acid derivatives; N-acyl amines; N-acyl-alpha amino …
23.97_542.3398m/z	0.0195765	0.0210133	0.0895023	0.158027	0.0285634	0.0717259	0.673542	0.673542	0.972804	1	0.618912	1	0.353059	0.782267	Positive	NA	NA	NA	NA	NA	NA	NA	NA
14.58_409.7087m/z	0.00218792	0.00312178	0.264432	0.355724	0.0365062	0.0859416	0.00298894	0.00527734	0.822401	1	0.353059	0.712422	0.863822	1	Positive	NA	NA	NA	NA	NA	NA	NA	NA
7.75_439.1529m/z	0.0384293	0.0397896	0.899884	0.916098	0.508353	0.592205	0.0285634	0.0336215	0.899884	1	0.160126	0.430815	0.508353	0.941703	Positive	NA	NA	NA	NA	NA	NA	NA	NA
7.88_566.2513m/z	0.0169404	0.0186983	0.0462677	0.113658	0.0462677	0.0917236	0.508353	0.512892	1	1	0.618912	1	0.618912	1	Positive	C18H35N11O8S	[M + H]+	Oligopeptides	Peptides	Amino acids, peptides, and analogues	Carboxylic acids and derivatives	Organic acids and derivatives	Organic compounds; Organosulfur compounds; Lipids and lipid-like molecules; Amino acids, peptides, and analogues; Alpha amino acids and derivatives; Fatty acids and conjugates; Organic acids and derivatives; Carboxylic acids and derivatives; Organonitrogen compounds; Organooxygen compounds; Fatty amides; Amino acids and derivatives; Peptides; Monoalkylamines; Carboxylic acid amides; Carboxylic ac…
24.51_623.4024m/z	0.00367113	0.00493704	0.563512	0.6432	0.133068	0.203199	0.00985638	0.0139221	0.822401	1	0.264432	0.609812	0.776293	1	Positive	NA	NA	NA	NA	NA	NA	NA	NA
16.98_432.7158m/z	0.00205931	0.00297456	0.30695	0.385392	0.0170561	0.0602295	0.00551482	0.0087771	0.618912	1	0.402376	0.770652	0.985723	1	Positive	NA	NA	NA	NA	NA	NA	NA	NA
5.02_548.1893n	0.0105222	0.0121891	0.673542	0.731829	0.985723	0.998155	0.0130186	0.0179403	0.863822	1	0.225741	0.542739	0.0365062	0.20626	Positive	C14H24N14O10	[M + H]+	Oligopeptides	Peptides	Amino acids, peptides, and analogues	Carboxylic acids and derivatives	Organic acids and derivatives	Organic compounds; Lipids and lipid-like molecules; Amino acids, peptides, and analogues; Alpha amino acids and derivatives; Organic acids and derivatives; Carboxylic acids and derivatives; Organonitrogen compounds; Organooxygen compounds; Fatty amides; Amino acids and derivatives; Peptides; Guanidines; Carboxylic acid amides; Carboxylic acid derivatives; N-acyl amines; N-acyl-alpha amino acids a…
19.51_372.6892m/z	0.00125114	0.00195177	0.673542	0.731829	0.264432	0.368899	0.00551482	0.0087771	0.899884	1	0.133068	0.417687	0.454368	0.93352	Positive	NA	NA	NA	NA	NA	NA	NA	NA
21.52_326.6725m/z	0.0042897	0.00557661	0.863822	0.88738	0.993858	0.998155	0.0724507	0.0787205	0.954411	1	0.353059	0.712422	0.133068	0.36675	Positive	NA	NA	NA	NA	NA	NA	NA	NA
24.23_846.5162m/z	0.00801278	0.00976558	0.402376	0.483707	0.225741	0.327035	0.0285634	0.0336215	0.985723	1	0.618912	1	0.822401	1	Positive	NA	NA	NA	NA	NA	NA	NA	NA
23.76_855.5241m/z	0.00378477	0.00503202	0.0895023	0.158027	0.30695	0.398682	0.0221635	0.0275217	0.93014	1	0.954411	1	0.673542	1	Positive	NA	NA	NA	NA	NA	NA	NA	NA
23.02_651.1993m/z	0.0271551	0.0288832	0.225741	0.311082	0.109611	0.174452	0.160126	0.164493	0.985723	1	0.998155	1	0.998155	1	Positive	C40H30N2O5S	[M + H]+	Alpha amino acids and derivatives	Amino acids and derivatives	Amino acids, peptides, and analogues	Carboxylic acids and derivatives	Organic acids and derivatives	Organic compounds; Organoheterocyclic compounds; Amino acids, peptides, and analogues; Alpha amino acids and derivatives; Thiazoles; Organic acids and derivatives; Carboxylic acids and derivatives; Organonitrogen compounds; Organooxygen compounds; Amino acids and derivatives; Azoles; Monocarboxylic acids and derivatives; Carboxylic acids; Carbonyl compounds; Benzene and substituted derivatives; B…
23.76_861.5398m/z	0.00558655	0.00702824	0.133068	0.197852	0.508353	0.592205	0.0365062	0.0425278	0.863822	1	0.954411	1	0.563512	0.994951	Positive	NA	NA	NA	NA	NA	NA	NA	NA
23.74_817.5766m/z	0.00278399	0.00387769	0.0724507	0.134212	0.508353	0.592205	0.0285634	0.0336215	0.726349	1	0.985723	1	0.508353	0.941703	Positive	C46H82O10	[M + Na]+	Diterpene glycosides	Diterpene glycosides	Terpene glycosides	Prenol lipids	Lipids and lipid-like molecules	Organic compounds; Organoheterocyclic compounds; Lipids and lipid-like molecules; Alcohols and polyols; Ethers; Prenol lipids; Organic acids and derivatives; Carboxylic acids and derivatives; Organooxygen compounds; Monocarboxylic acids and derivatives; Carboxylic acids; Acetals; Secondary alcohols; Diterpene glycosides; Carbonyl compounds; Oxanes; Terpene glycosides; Polyols; Very long-chain fat…
24.19_843.5098m/z	0.0190189	0.0207365	0.726349	0.774315	0.454368	0.564216	0.0895023	0.0954128	0.972804	1	0.563512	1	0.822401	1	Positive	NA	NA	NA	NA	NA	NA	NA	NA
4.56_259.0587m/z	0.000933536	0.00156034	0.618912	0.685658	0.30695	0.398682	0.00551482	0.0087771	0.954411	1	0.160126	0.430815	0.402376	0.842009	Positive	C6H14N2O7S	[M + H]+	Alpha amino acids	Amino acids and derivatives	Amino acids, peptides, and analogues	Carboxylic acids and derivatives	Organic acids and derivatives	Organic compounds; Organosulfur compounds; Lipids and lipid-like molecules; Amino acids, peptides, and analogues; Alpha amino acids and derivatives; Fatty acids and conjugates; Organic acids and derivatives; Carboxylic acids and derivatives; Organonitrogen compounds; Organooxygen compounds; Dicarboxylic acids and derivatives; Amino acids and derivatives; Monoalkylamines; Sulfonyls; Carboxylic aci…
24.53_887.5312m/z	0.00405776	0.00533436	0.726349	0.774315	0.563512	0.649764	0.0221635	0.0275217	0.993858	1	0.264432	0.609812	0.402376	0.842009	Positive	NA	NA	NA	NA	NA	NA	NA	NA
22.91_543.3725m/z	0.0091271	0.0108966	0.508353	0.592205	0.133068	0.203199	0.0895023	0.0954128	0.863822	1	0.776293	1	0.998155	1	Positive	NA	NA	NA	NA	NA	NA	NA	NA
23.51_587.2137m/z	0.0141382	0.0160599	0.109611	0.169672	0.109611	0.174452	0.508353	0.512892	1	1	0.822401	1	0.822401	1	Positive	C31H37N2O4PS	[M + Na]+	N-acyl amines	N-acyl amines	Fatty amides	Fatty Acyls	Lipids and lipid-like molecules	Organic compounds; Organoheterocyclic compounds; Lipids and lipid-like molecules; Organic acids and derivatives; Carboxylic acids and derivatives; Organonitrogen compounds; Organooxygen compounds; Fatty amides; Carboxylic acid amides; Carboxylic acid derivatives; N-acyl amines; Secondary carboxylic acid amides; Carbonyl compounds; Benzenoids; Fatty Acyls; Organic oxides; Hydrocarbon derivatives; …
4.57_393.9981m/z	0.0100272	0.0118211	0.353059	0.438413	0.30695	0.398682	0.0581451	0.0650535	0.999767	1	0.822401	1	0.863822	1	Positive	NA	NA	NA	NA	NA	NA	NA	NA
22.04_721.3874m/z	0.00571995	0.00711951	0.402376	0.483707	0.133068	0.203199	0.0221635	0.0275217	0.93014	1	0.563512	1	0.899884	1	Positive	C26H52N14O8S	[M + H]+	Oligopeptides	Peptides	Amino acids, peptides, and analogues	Carboxylic acids and derivatives	Organic acids and derivatives	Organic compounds; Organoheterocyclic compounds; Organosulfur compounds; Lipids and lipid-like molecules; Amino acids, peptides, and analogues; Alpha amino acids and derivatives; Pyrrolidines; Organic acids and derivatives; Carboxylic acids and derivatives; Organonitrogen compounds; Organooxygen compounds; Fatty amides; Amino acids and derivatives; Peptides; Guanidines; Monoalkylamines; Carboxyli…
4.57_370.9936m/z	0.00889918	0.0107341	0.454368	0.540459	0.353059	0.453359	0.0285634	0.0336215	0.998155	1	0.563512	1	0.673542	1	Positive	NA	NA	NA	NA	NA	NA	NA	NA
4.57_296.0211m/z	0.0101035	0.0118211	0.30695	0.385392	0.402376	0.510882	0.0462677	0.0522825	0.998155	1	0.822401	1	0.726349	1	Positive	NA	NA	NA	NA	NA	NA	NA	NA
23.78_871.4939m/z	0.0166219	0.0186983	0.508353	0.592205	0.508353	0.592205	0.0724507	0.0787205	1	1	0.726349	1	0.726349	1	Positive	NA	NA	NA	NA	NA	NA	NA	NA
24.16_812.5447n	0.000148507	0.000646722	0.000799266	0.029687	0.0462677	0.141525	0.000394619	0.00150884	0.618912	1	0.998155	1	0.508353	1	Negative	C48H76O10	[M - H]-	Hydroxy bile acids, alcohols and derivatives	Hydroxy bile acids, alcohols and derivatives	Bile acids, alcohols and derivatives	Steroids and steroid derivatives	Lipids and lipid-like molecules	Organic compounds; Lipids and lipid-like molecules; Alcohols and polyols; Steroids and steroid derivatives; Organic acids and derivatives; Carboxylic acids and derivatives; Organooxygen compounds; Monocarboxylic acids and derivatives; Carboxylic acids; Cyclic alcohols and derivatives; Hydroxysteroids; Bile acids, alcohols and derivatives; Secondary alcohols; Carbonyl compounds; Hydroxy bile acids…
24.16_901.5071m/z	0.000132424	0.000616454	0.000188988	0.029687	0.0462677	0.141525	0.00156982	0.00474597	0.402376	1	0.954411	1	0.726349	1	Negative	NA	NA	NA	NA	NA	NA	NA	NA
21.44_359.2072m/z	1.06341e-05	0.000110431	0.0724507	0.135519	0.776293	0.827197	2.62927e-05	0.000179897	0.454368	1	0.133068	0.629051	0.00156982	0.204077	Negative	C17H32N2O4S	[M - H]-	Medium-chain fatty acids	Medium-chain fatty acids	Fatty acids and conjugates	Fatty Acyls	Lipids and lipid-like molecules	Organic compounds; Organosulfur compounds; Lipids and lipid-like molecules; Fatty acids and conjugates; Organic acids and derivatives; Carboxylic acids and derivatives; Organonitrogen compounds; Organooxygen compounds; Dicarboxylic acids and derivatives; Thioethers; Carboxylic acids; Thia fatty acids; Carbonyl compounds; Amines; Medium-chain fatty acids; Sulfenyl compounds; Dialkylthioethers; Fat…
24.44_814.5595n	5.28284e-05	0.000291095	0.0170561	0.0561341	0.0285634	0.128043	1.73293e-05	0.000125156	0.998155	1	0.30695	0.961529	0.225741	0.75247	Negative	C48H78O10	[M - H]-	Hydroxy bile acids, alcohols and derivatives	Hydroxy bile acids, alcohols and derivatives	Bile acids, alcohols and derivatives	Steroids and steroid derivatives	Lipids and lipid-like molecules	Organic compounds; Lipids and lipid-like molecules; Alcohols and polyols; Steroids and steroid derivatives; Organic acids and derivatives; Carboxylic acids and derivatives; Organooxygen compounds; Carboxylic acid derivatives; Carboxylic acids; Carboxylic acid esters; Cyclic alcohols and derivatives; Hydroxysteroids; Bile acids, alcohols and derivatives; Secondary alcohols; Carbonyl compounds; Hyd…
23.93_513.2916m/z	9.38591e-05	0.000452535	0.0170561	0.0561341	0.0170561	0.0886919	3.95963e-05	0.00023942	1	1	0.402376	1	0.402376	1	Negative	C24H42N4O8	[M - H]-	Alpha amino acids and derivatives	Amino acids and derivatives	Amino acids, peptides, and analogues	Carboxylic acids and derivatives	Organic acids and derivatives	Organic compounds; Organoheterocyclic compounds; Amino acids, peptides, and analogues; Alpha amino acids and derivatives; Macrolactams; Alcohols and polyols; Lactams; Organic acids and derivatives; Carboxylic acids and derivatives; Organonitrogen compounds; Organooxygen compounds; Amino acids and derivatives; Monoalkylamines; Carboxylic acid amides; Carboxylic acid derivatives; Monocarboxylic aci…
23.60_422.2657n	2.32781e-06	7.56946e-05	0.00551482	0.0421721	0.225741	0.310543	1.2159e-06	1.66387e-05	0.508353	1	0.225741	0.793144	0.00551482	0.246367	Negative	C17H38N6O4S	[M - H]-	Alpha amino acids and derivatives	Amino acids and derivatives	Amino acids, peptides, and analogues	Carboxylic acids and derivatives	Organic acids and derivatives	Organic compounds; Organosulfur compounds; Lipids and lipid-like molecules; Amino acids, peptides, and analogues; Alpha amino acids and derivatives; Fatty acids and conjugates; Organic acids and derivatives; Carboxylic acids and derivatives; Organonitrogen compounds; Organooxygen compounds; Fatty amides; Amino acids and derivatives; Guanidines; Carboxylic acid amides; Monocarboxylic acids and der…
22.85_325.2017m/z	5.55599e-06	7.56946e-05	0.0285634	0.0798547	0.0724507	0.171247	1.2159e-06	1.66387e-05	0.985723	1	0.0724507	0.538205	0.0285634	0.256086	Negative	C18H30O5	[M - H]-	Long-chain fatty acids	Long-chain fatty acids	Fatty acids and conjugates	Fatty Acyls	Lipids and lipid-like molecules	Organic compounds; Lipids and lipid-like molecules; Alcohols and polyols; Fatty acids and conjugates; Organic acids and derivatives; Carboxylic acids and derivatives; Organooxygen compounds; Hydroxy fatty acids; Monocarboxylic acids and derivatives; Carboxylic acids; Fatty alcohols; Secondary alcohols; Carbonyl compounds; Long-chain fatty acids; Fatty Acyls; Organic oxides; Hydrocarbon derivative…
24.16_535.2218m/z	0.000415481	0.00130442	0.00298894	0.033788	0.00156982	0.0518082	0.00551482	0.012689	0.998155	1	0.998155	1	0.985723	1	Negative	C27H40N2O5S2	[M - H]-	Trihydroxy bile acids, alcohols and derivatives	Hydroxy bile acids, alcohols and derivatives	Bile acids, alcohols and derivatives	Steroids and steroid derivatives	Lipids and lipid-like molecules	Organic compounds; Organosulfur compounds; Lipids and lipid-like molecules; Amino acids, peptides, and analogues; Alpha amino acids and derivatives; Alcohols and polyols; Steroids and steroid derivatives; Organic acids and derivatives; Carboxylic acids and derivatives; Organosulfonic acids and derivatives; Organonitrogen compounds; Organooxygen compounds; Fatty amides; Amino acids and derivatives…
24.18_969.4948m/z	0.000415481	0.00130442	0.00298894	0.033788	0.00551482	0.0623414	0.00156982	0.00474597	0.998155	1	0.998155	1	0.985723	1	Negative	NA	NA	NA	NA	NA	NA	NA	NA
24.48_443.2567m/z	5.55599e-06	7.56946e-05	0.0724507	0.135519	0.0285634	0.128043	1.2159e-06	1.66387e-05	0.985723	1	0.0285634	0.371324	0.0724507	0.362254	Negative	C19H37N6O4P	[M - H]-	Aminopyrimidines and derivatives	Aminopyrimidines and derivatives	Pyrimidines and pyrimidine derivatives	Diazines	Organoheterocyclic compounds	Organic compounds; Organoheterocyclic compounds; Imidazoles; Organic acids and derivatives; Carboxylic acids and derivatives; Organonitrogen compounds; Organooxygen compounds; Azoles; Monoalkylamines; Carboxylic acid amides; Carboxylic acid derivatives; Aminopyrimidines and derivatives; Secondary carboxylic acid amides; Carbonyl compounds; Substituted imidazoles; N-substituted imidazoles; Amines;…
24.70_520.3638m/z	9.38591e-05	0.000452535	0.000394619	0.029687	0.0724507	0.171247	0.000394619	0.00150884	0.402376	1	1	1	0.402376	1	Negative	C25H53N4O5S	[M - H]-	Steroids and steroid derivatives	NA	NA	Steroids and steroid derivatives	Lipids and lipid-like molecules	Organic compounds; Organosulfur compounds; Lipids and lipid-like molecules; Amino acids, peptides, and analogues; Alpha amino acids and derivatives; Steroids and steroid derivatives; Organic acids and derivatives; Carboxylic acids and derivatives; Organonitrogen compounds; Organooxygen compounds; Fatty amides; Amino acids and derivatives; Carboxylic acid amides; Carboxylic acid derivatives; N-acy…
23.66_560.2895m/z	0.000390595	0.00127061	0.93014	0.959669	0.993858	0.998155	0.0170561	0.0267144	0.985723	1	0.0895023	0.558803	0.0365062	0.279165	Negative	C23H43N7O7S	[M - H]-	Oligopeptides	Peptides	Amino acids, peptides, and analogues	Carboxylic acids and derivatives	Organic acids and derivatives	Organic compounds; Organoheterocyclic compounds; Organosulfur compounds; Lipids and lipid-like molecules; Amino acids, peptides, and analogues; Alpha amino acids and derivatives; Organic acids and derivatives; Carboxylic acids and derivatives; Organosulfonic acids and derivatives; Organonitrogen compounds; Organooxygen compounds; Fatty amides; Amino acids and derivatives; Peptides; Azoles; Carbox…
21.97_325.2020m/z	3.39808e-05	0.000213368	0.402376	0.477707	0.563512	0.642601	5.91881e-05	0.000334541	0.993858	1	0.0221635	0.360157	0.00985638	0.246367	Negative	C12H30N4O6	[M - H]-	Secondary alcohols	Secondary alcohols	Alcohols and polyols	Organooxygen compounds	Organic oxygen compounds	Organic compounds; Alcohols and polyols; Organic acids and derivatives; Organonitrogen compounds; Primary alcohols; Organooxygen compounds; Monoalkylamines; Secondary alcohols; Amines; Primary amines; Organic oxides; Hydrocarbon derivatives; Organopnictogen compounds; Organic oxygen compounds; Organic nitrogen compounds; Chemical entities
24.53_821.5553m/z	0.000561663	0.00158576	0.00551482	0.0421721	0.0130186	0.0886919	0.00112447	0.00370079	0.993858	1	0.972804	1	0.899884	1	Negative	NA	NA	NA	NA	NA	NA	NA	NA
23.48_489.2618m/z	7.22497e-06	8.86701e-05	0.0365062	0.0968531	0.109611	0.200697	1.92855e-06	2.38773e-05	0.972804	1	0.0724507	0.538205	0.0221635	0.256086	Negative	C24H42O10	[M - H]-	O-glucuronides	Sugar acids and derivatives	Carbohydrates and carbohydrate conjugates	Organooxygen compounds	Organic oxygen compounds	Organic compounds; Organoheterocyclic compounds; Carbohydrates and carbohydrate conjugates; Lipids and lipid-like molecules; Pyrans; Alcohols and polyols; Sugar acids and derivatives; Ethers; Organic acids and derivatives; Carboxylic acids and derivatives; Organooxygen compounds; Fatty acid esters; Dicarboxylic acids and derivatives; Glucuronides; Hydroxy acids and derivatives; Carboxylic acid de…
21.93_416.2102m/z	4.4263e-05	0.000254277	0.93014	0.959669	0.776293	0.827197	0.00156982	0.00474597	0.985723	1	0.0130186	0.316757	0.0365062	0.279165	Negative	C14H36N5O5PS	[M - H]-	Alkanesulfonic acids	Alkanesulfonic acids and derivatives	Organosulfonic acids and derivatives	Organic sulfonic acids and derivatives	Organic acids and derivatives	Organic compounds; Organosulfur compounds; Organic acids and derivatives; Organosulfonic acids and derivatives; Organonitrogen compounds; Organooxygen compounds; Sulfonyls; Organosulfonic acids; Amines; Alkanesulfonic acids and derivatives; Alkanesulfonic acids; Organic oxides; Hydrocarbon derivatives; Organic sulfonic acids and derivatives; Organopnictogen compounds; Organic oxygen compounds; Or…
24.80_377.2691m/z	0.000154856	0.000663669	0.776293	0.830601	0.454368	0.554628	0.000799266	0.00273433	0.954411	1	0.0221635	0.360157	0.0895023	0.401217	Negative	C14H34N8O4	[M - H]-	Alpha amino acids	Amino acids and derivatives	Amino acids, peptides, and analogues	Carboxylic acids and derivatives	Organic acids and derivatives	Organic compounds; Lipids and lipid-like molecules; Amino acids, peptides, and analogues; Alpha amino acids and derivatives; Fatty acids and conjugates; Organic acids and derivatives; Carboxylic acids and derivatives; Organonitrogen compounds; Organooxygen compounds; Amino acids and derivatives; Guanidines; Monoalkylamines; Monocarboxylic acids and derivatives; Carboxylic acids; Carbonyl compound…
23.64_470.2873n	4.66941e-06	7.56946e-05	0.0170561	0.0561341	0.109611	0.200697	1.2159e-06	1.66387e-05	0.899884	1	0.109611	0.558803	0.0170561	0.246367	Negative	C21H38N6O6	[M - H]-	Alpha amino acids	Amino acids and derivatives	Amino acids, peptides, and analogues	Carboxylic acids and derivatives	Organic acids and derivatives	Organic compounds; Lipids and lipid-like molecules; Amino acids, peptides, and analogues; Alpha amino acids and derivatives; Fatty acids and conjugates; Organic acids and derivatives; Carboxylic acids and derivatives; Organonitrogen compounds; Organooxygen compounds; Amino acids and derivatives; Guanidines; Monoalkylamines; Carboxylic acid amides; Carboxylic acid derivatives; Monocarboxylic acids…
24.16_493.2793m/z	0.000148507	0.000646722	0.0170561	0.0561341	0.00985638	0.0854219	8.7814e-05	0.000447679	0.998155	1	0.508353	1	0.618912	1	Negative	C21H42N4O7S	[M - H]-	Alpha amino acids	Amino acids and derivatives	Amino acids, peptides, and analogues	Carboxylic acids and derivatives	Organic acids and derivatives	Organic compounds; Organosulfur compounds; Lipids and lipid-like molecules; Amino acids, peptides, and analogues; Alpha amino acids and derivatives; Fatty acids and conjugates; Organic acids and derivatives; Carboxylic acids and derivatives; Organonitrogen compounds; Organooxygen compounds; Fatty amides; Amino acids and derivatives; Monoalkylamines; Carboxylic acid amides; Carboxylic acid derivat…
22.35_395.2044m/z	4.87378e-06	7.56946e-05	0.985723	0.993858	0.00985638	0.0854219	0.000188988	0.000818948	0.0285634	1	0.000799266	0.207809	0.726349	1	Negative	C19H30N3O6	[M - H]-	Dipeptides	Peptides	Amino acids, peptides, and analogues	Carboxylic acids and derivatives	Organic acids and derivatives	Organic compounds; Organoheterocyclic compounds; Lipids and lipid-like molecules; Amino acids, peptides, and analogues; Alpha amino acids and derivatives; Alcohols and polyols; Lactams; Fatty acids and conjugates; Organic acids and derivatives; Carboxylic acids and derivatives; Organonitrogen compounds; Organooxygen compounds; Hydroxy fatty acids; Amino acids and derivatives; Peptides; Carboxylic…
24.48_520.3254n	1.32355e-05	0.000116201	0.0462677	0.104605	0.0285634	0.128043	3.03642e-06	3.28946e-05	0.998155	1	0.0724507	0.538205	0.109611	0.438445	Negative	C29H44O8	[M + CH2O2 - H]-	3-hydroxysteroids	3-hydroxysteroids	Hydroxysteroids	Steroids and steroid derivatives	Lipids and lipid-like molecules	Organic compounds; Organoheterocyclic compounds; Lipids and lipid-like molecules; Alcohols and polyols; Ethers; Steroids and steroid derivatives; Organooxygen compounds; Cyclic alcohols and derivatives; Hydroxysteroids; Secondary alcohols; Tertiary alcohols; Carbonyl compounds; Polyols; 3-hydroxysteroids; Organic oxides; Oxacyclic compounds; Hydrocarbon derivatives; Organic oxygen compounds; Chem…
25.07_549.3025m/z	1.32355e-05	0.000116201	0.0285634	0.0798547	0.0462677	0.141525	3.03642e-06	3.28946e-05	0.998155	1	0.109611	0.558803	0.0724507	0.362254	Negative	C17H47N10O6PS	[M - H]-	Biotin and derivatives	NA	NA	Biotin and derivatives	Organoheterocyclic compounds	Organic compounds; Organosulfur compounds; Lipids and lipid-like molecules; Biotin and derivatives; Organic acids and derivatives; Organonitrogen compounds; Organooxygen compounds; Organophosphorus compounds; Monoalkylamines; Thioethers; Amines; Primary amines; Dialkylthioethers; Imidolactams; Fatty Acyls; Organic oxides; Hydrocarbon derivatives; Organopnictogen compounds; Organic oxygen compound…
23.83_423.2745m/z	1.38006e-06	7.56946e-05	0.00298894	0.033788	0.30695	0.403065	1.2159e-06	1.66387e-05	0.30695	1	0.30695	0.961529	0.00298894	0.246367	Negative	C15H36N8O6	[M - H]-	Oligopeptides	Peptides	Amino acids, peptides, and analogues	Carboxylic acids and derivatives	Organic acids and derivatives	Organic compounds; Lipids and lipid-like molecules; Amino acids, peptides, and analogues; Alpha amino acids and derivatives; Fatty acids and conjugates; Organic acids and derivatives; Carboxylic acids and derivatives; Organonitrogen compounds; Organooxygen compounds; Amino acids and derivatives; Peptides; Guanidines; Carboxylic acid amides; Carboxylic acid derivatives; Carboxylic acids; Secondary…
25.05_805.3973m/z	2.22575e-05	0.000158146	0.00985638	0.0522991	0.0724507	0.171247	7.36209e-06	6.83623e-05	0.899884	1	0.30695	0.961529	0.0724507	0.362254	Negative	NA	NA	NA	NA	NA	NA	NA	NA
25.07_504.2983m/z	5.88736e-06	7.56946e-05	0.0462677	0.104605	0.0462677	0.141525	1.2159e-06	1.66387e-05	1	1	0.0462677	0.400986	0.0462677	0.286419	Negative	C17H43N7O10	[M - H]-	Alpha amino acids and derivatives	Amino acids and derivatives	Amino acids, peptides, and analogues	Carboxylic acids and derivatives	Organic acids and derivatives	Organic compounds; Amino acids, peptides, and analogues; Alpha amino acids and derivatives; Alcohols and polyols; Organic acids and derivatives; Carboxylic acids and derivatives; Organonitrogen compounds; Primary alcohols; Organooxygen compounds; Amino acids and derivatives; Monoalkylamines; Carboxylic acid amides; Secondary alcohols; Secondary carboxylic acid amides; Carbonyl compounds; Amines; …
18.54_189.1131m/z	7.15681e-05	0.000357841	0.618912	0.670488	0.508353	0.592699	8.7814e-05	0.000447679	0.998155	1	0.00985638	0.316757	0.0170561	0.246367	Negative	C8H16O2	[M + CH2O2 - H]-	Acyclic monoterpenoids	Acyclic monoterpenoids	Monoterpenoids	Prenol lipids	Lipids and lipid-like molecules	Organic compounds; Lipids and lipid-like molecules; Prenol lipids; Organooxygen compounds; Acyclic monoterpenoids; Monoterpenoids; Carbonyl compounds; Fatty Acyls; Organic oxides; Hydrocarbon derivatives; Organic oxygen compounds; Chemical entities
23.62_536.3223m/z	4.66941e-06	7.56946e-05	0.0170561	0.0561341	0.109611	0.200697	1.2159e-06	1.66387e-05	0.899884	1	0.109611	0.558803	0.0170561	0.246367	Negative	C22H45N6O9	[M - H]-	Oligopeptides	Peptides	Amino acids, peptides, and analogues	Carboxylic acids and derivatives	Organic acids and derivatives	Organic compounds; Lipids and lipid-like molecules; Amino acids, peptides, and analogues; Alpha amino acids and derivatives; Organic acids and derivatives; Carboxylic acids and derivatives; Organonitrogen compounds; Organooxygen compounds; Fatty amides; Amino acids and derivatives; Peptides; Monoalkylamines; Carboxylic acid amides; Carboxylic acid derivatives; N-acyl amines; N-acyl-alpha amino ac…
23.29_423.2743m/z	4.66941e-06	7.56946e-05	0.0170561	0.0561341	0.109611	0.200697	1.2159e-06	1.66387e-05	0.899884	1	0.109611	0.558803	0.0170561	0.246367	Negative	C18H40N4O7	[M - H]-	Fatty acids and conjugates	NA	Fatty acids and conjugates	Fatty Acyls	Lipids and lipid-like molecules	Organic compounds; Lipids and lipid-like molecules; Alcohols and polyols; Fatty acids and conjugates; Organic acids and derivatives; Carboxylic acids and derivatives; Organonitrogen compounds; Organooxygen compounds; Monoalkylamines; Carboxylic acid amides; Carboxylic acid derivatives; Carboxylic acids; Secondary alcohols; Secondary carboxylic acid amides; Carbonyl compounds; Amines; Primary amin…
23.64_423.2745m/z	2.32781e-06	7.56946e-05	0.00551482	0.0421721	0.225741	0.310543	1.2159e-06	1.66387e-05	0.508353	1	0.225741	0.793144	0.00551482	0.246367	Negative	C17H40N6O4S	[M - H]-	N-acyl-alpha amino acids	Amino acids and derivatives	Amino acids, peptides, and analogues	Carboxylic acids and derivatives	Organic acids and derivatives	Organic compounds; Organosulfur compounds; Lipids and lipid-like molecules; Amino acids, peptides, and analogues; Alpha amino acids and derivatives; Fatty acids and conjugates; Organic acids and derivatives; Carboxylic acids and derivatives; Organonitrogen compounds; Organooxygen compounds; Fatty amides; Amino acids and derivatives; Guanidines; Monoalkylamines; Carboxylic acid amides; Carboxylic …
22.68_470.2874n	4.66941e-06	7.56946e-05	0.0170561	0.0561341	0.109611	0.200697	1.2159e-06	1.66387e-05	0.899884	1	0.109611	0.558803	0.0170561	0.246367	Negative	C19H43N4O7P	[M - H]-	Lipids and lipid-like molecules	NA	NA	NA	Lipids and lipid-like molecules	Organic compounds; Lipids and lipid-like molecules; Alcohols and polyols; Organic acids and derivatives; Carboxylic acids and derivatives; Organonitrogen compounds; Organooxygen compounds; Organic phosphoric acids and derivatives; Phosphate esters; Carboxylic acid derivatives; Carbonyl compounds; Amines; Alkyl phosphates; Organic oxides; Hydrocarbon derivatives; Tetraalkylammonium salts; Organopn…
25.07_521.2420m/z	2.32781e-06	7.56946e-05	0.225741	0.305691	0.00551482	0.0623414	1.2159e-06	1.66387e-05	0.508353	1	0.00551482	0.28677	0.225741	0.75247	Negative	C22H38N2O12	[M - H]-	Amino acids and derivatives	Amino acids and derivatives	Amino acids, peptides, and analogues	Carboxylic acids and derivatives	Organic acids and derivatives	Organic compounds; Organoheterocyclic compounds; Carbohydrates and carbohydrate conjugates; Lipids and lipid-like molecules; Amino acids, peptides, and analogues; Alcohols and polyols; Ethers; Organic acids and derivatives; Carboxylic acids and derivatives; Organonitrogen compounds; Primary alcohols; Organooxygen compounds; Amino acids and derivatives; Carboxylic acid derivatives; Monocarboxylic …
4.59_348.0059n	5.88736e-06	7.56946e-05	0.0462677	0.104605	0.0462677	0.141525	1.2159e-06	1.66387e-05	1	1	0.0462677	0.400986	0.0462677	0.286419	Negative	C6H14N4O7P2S	[M - H]-	Alpha amino acids and derivatives	Amino acids and derivatives	Amino acids, peptides, and analogues	Carboxylic acids and derivatives	Organic acids and derivatives	Organic compounds; Organosulfur compounds; Alpha amino acids and derivatives; Organic acids and derivatives; Organonitrogen compounds; Organooxygen compounds; Organophosphorus compounds; Organic phosphoric acids and derivatives; Organothiophosphorus compounds; Amines; Primary amines; Sulfenyl compounds; Alkyl phosphates; Monoalkyl phosphates; Organic oxides; Hydrocarbon derivatives; Organopnictog…
22.68_423.2749m/z	5.88736e-06	7.56946e-05	0.0462677	0.104605	0.0462677	0.141525	1.2159e-06	1.66387e-05	1	1	0.0462677	0.400986	0.0462677	0.286419	Negative	C19H40N2O8	[M - H]-	Amino acids and derivatives	Amino acids and derivatives	Amino acids, peptides, and analogues	Carboxylic acids and derivatives	Organic acids and derivatives	Organic compounds; Organoheterocyclic compounds; Amino acids, peptides, and analogues; Lactones; Alcohols and polyols; Phenols; Phenylpropanoids and polyketides; Organic acids and derivatives; Carboxylic acids and derivatives; Organonitrogen compounds; Organooxygen compounds; Amino acids and derivatives; Carboxylic acid amides; Carboxylic acid derivatives; Monocarboxylic acids and derivatives; Se…
25.64_606.3410m/z	0.000209378	0.000796227	0.0170561	0.0561341	0.00551482	0.0623414	0.000188988	0.000818948	0.985723	1	0.618912	1	0.822401	1	Negative	C28H53N3O9S	[M - H]-	Peptides	Peptides	Amino acids, peptides, and analogues	Carboxylic acids and derivatives	Organic acids and derivatives	Organic compounds; Organoheterocyclic compounds; Organosulfur compounds; Lipids and lipid-like molecules; Amino acids, peptides, and analogues; Lactones; Alpha amino acids and derivatives; Alcohols and polyols; Thiolanes; Biotin and derivatives; Imidazolidines; Organic acids and derivatives; Carboxylic acids and derivatives; Organonitrogen compounds; Organooxygen compounds; Fatty amides; Amino ac…
23.85_559.2492m/z	5.88736e-06	7.56946e-05	0.0462677	0.104605	0.0462677	0.141525	1.2159e-06	1.66387e-05	1	1	0.0462677	0.400986	0.0462677	0.286419	Negative	C18H34N13O6S	[M - H]-	Heteroaromatic compounds	NA	NA	Heteroaromatic compounds	Organoheterocyclic compounds	Organic compounds; Organoheterocyclic compounds; Organosulfur compounds; Organic acids and derivatives; Organonitrogen compounds; Organooxygen compounds; Guanidines; Carboxylic acid amides; Carboximidamides; Organic 1,3-dipolar compounds; Propargyl-type 1,3-dipolar organic compounds; Organic oxides; Azacyclic compounds; Heteroaromatic compounds; Hydrocarbon derivatives; Organopnictogen compounds;…
23.43_533.1950m/z	4.66941e-06	7.56946e-05	0.109611	0.182686	0.0170561	0.0886919	1.2159e-06	1.66387e-05	0.899884	1	0.0170561	0.316757	0.109611	0.438445	Negative	C26H34N2O8S	[M - H]-	Eicosanoids	NA	Eicosanoids	Fatty Acyls	Lipids and lipid-like molecules	Organic compounds; Organosulfur compounds; Lipids and lipid-like molecules; Amino acids, peptides, and analogues; Alpha amino acids and derivatives; Alcohols and polyols; Fatty acids and conjugates; Organic acids and derivatives; Carboxylic acids and derivatives; Organonitrogen compounds; Organooxygen compounds; Unsaturated fatty acids; Hydroxy fatty acids; Amino acids and derivatives; Peptides; …
4.61_399.9926n	4.66941e-06	7.56946e-05	0.0170561	0.0561341	0.109611	0.200697	1.2159e-06	1.66387e-05	0.899884	1	0.109611	0.558803	0.0170561	0.246367	Negative	C9H13N4O8PS2	[M - H]-	Aspartic acid and derivatives	Amino acids and derivatives	Amino acids, peptides, and analogues	Carboxylic acids and derivatives	Organic acids and derivatives	Organic compounds; Organosulfur compounds; Lipids and lipid-like molecules; Amino acids, peptides, and analogues; Alpha amino acids and derivatives; Fatty acids and conjugates; Organic acids and derivatives; Carboxylic acids and derivatives; Organonitrogen compounds; Organooxygen compounds; Dicarboxylic acids and derivatives; Amino acids and derivatives; Monoalkylamines; Carboxylic acids; Thia fa…
4.59_357.9085m/z	3.73977e-05	0.000229486	0.00551482	0.0421721	0.0724507	0.171247	1.73293e-05	0.000125156	0.822401	1	0.508353	1	0.109611	0.438445	Negative	NA	NA	NA	NA	NA	NA	NA	NA
23.45_557.2333m/z	5.88736e-06	7.56946e-05	0.0462677	0.104605	0.0462677	0.141525	1.2159e-06	1.66387e-05	1	1	0.0462677	0.400986	0.0462677	0.286419	Negative	C23H38N6O8S	[M - H]-	Oligopeptides	Peptides	Amino acids, peptides, and analogues	Carboxylic acids and derivatives	Organic acids and derivatives	Organic compounds; Organoheterocyclic compounds; Organosulfur compounds; Lipids and lipid-like molecules; Amino acids, peptides, and analogues; Alpha amino acids and derivatives; Macrolactams; Lactams; Phenylpropanoids and polyketides; Organic acids and derivatives; Carboxylic acids and derivatives; Organonitrogen compounds; Organooxygen compounds; Fatty amides; Amino acids and derivatives; Pepti…
15.61_827.1495m/z	0.00129415	0.00293631	0.00551482	0.0421721	0.00551482	0.0623414	0.00985638	0.0188431	1	1	0.998155	1	0.998155	1	Negative	C52H28O11	[M - H]-	Benzene and substituted derivatives	NA	NA	Benzene and substituted derivatives	Benzenoids	Organic compounds; Organoheterocyclic compounds; Ethers; Organic acids and derivatives; Carboxylic acids and derivatives; Organooxygen compounds; Carboxylic acid derivatives; Carboxylic acid esters; Carbonyl compounds; Benzene and substituted derivatives; Benzenoids; Organic oxides; Oxacyclic compounds; Hydrocarbon derivatives; Organic oxygen compounds; Chemical entities
23.83_627.2378m/z	4.66941e-06	7.56946e-05	0.109611	0.182686	0.0170561	0.0886919	1.2159e-06	1.66387e-05	0.899884	1	0.0170561	0.316757	0.109611	0.438445	Negative	C33H40O10S	[M - H]-	Triterpenoids	NA	Triterpenoids	Prenol lipids	Lipids and lipid-like molecules	Organic compounds; Organosulfur compounds; Lipids and lipid-like molecules; Ketones; Alcohols and polyols; Steroids and steroid derivatives; Prenol lipids; Organic acids and derivatives; Carboxylic acids and derivatives; Organooxygen compounds; Oxosteroids; Carboxylic acids; Triterpenoids; Carbonyl compounds; 3-oxosteroids; 11-oxosteroids; Sulfenyl compounds; Cyclic ketones; Organic oxides; Hydro…
4.59_400.1391m/z	2.22575e-05	0.000158146	0.00985638	0.0522991	0.0724507	0.171247	7.36209e-06	6.83623e-05	0.899884	1	0.30695	0.961529	0.0724507	0.362254	Negative	C12H28N5O6PS	[M - H]-	Organonitrogen compounds	NA	NA	Organonitrogen compounds	Organic nitrogen compounds	Organic compounds; Organosulfur compounds; Organic acids and derivatives; Organonitrogen compounds; Organooxygen compounds; Organophosphorus compounds; Organic oxides; Hydrocarbon derivatives; Organopnictogen compounds; Organic oxygen compounds; Organic nitrogen compounds; Chemical entities
14.47_641.1649m/z	0.00103179	0.00246533	0.00156982	0.033788	0.0170561	0.0886919	0.00985638	0.0188431	0.899884	1	0.954411	1	0.998155	1	Negative	C25H26N10O11	[M - H]-	Peptides	Peptides	Amino acids, peptides, and analogues	Carboxylic acids and derivatives	Organic acids and derivatives	Organic compounds; Organoheterocyclic compounds; Amino acids, peptides, and analogues; Alpha amino acids and derivatives; Pyrimidines and pyrimidine derivatives; Lactams; Organic acids and derivatives; Carboxylic acids and derivatives; Organonitrogen compounds; Organooxygen compounds; Amino acids and derivatives; Peptides; Azoles; Carboxylic acid amides; Carboxylic acid derivatives; Monocarboxyli…
9.16_636.0995m/z	0.00285121	0.00496662	0.0462677	0.104605	0.00985638	0.0854219	0.00551482	0.012689	0.954411	1	0.899884	1	0.998155	1	Negative	NA	NA	NA	NA	NA	NA	NA	NA
23.85_695.2251m/z	1.03183e-05	0.000110431	0.109611	0.182686	0.0724507	0.171247	3.03642e-06	3.28946e-05	0.998155	1	0.0285634	0.371324	0.0462677	0.286419	Negative	C31H40N2O14S	[M - H]-	Peptides	Peptides	Amino acids, peptides, and analogues	Carboxylic acids and derivatives	Organic acids and derivatives	Organic compounds; Organoheterocyclic compounds; Organosulfur compounds; Lipids and lipid-like molecules; Amino acids, peptides, and analogues; Alpha amino acids and derivatives; Alcohols and polyols; Organic acids and derivatives; Carboxylic acids and derivatives; Organonitrogen compounds; Organooxygen compounds; Fatty amides; Amino acids and derivatives; Peptides; Carboxylic acid amides; Carbox…
23.43_737.1578m/z	1.63553e-05	0.000126169	0.454368	0.529757	0.133068	0.235359	1.73293e-05	0.000125156	0.899884	1	0.00740226	0.316757	0.0581451	0.33595	Negative	C23H42N6O13S4	[M - H]-	Gamma-glutamyl peptides	Peptides	Amino acids, peptides, and analogues	Carboxylic acids and derivatives	Organic acids and derivatives	Organic compounds; Organosulfur compounds; Lipids and lipid-like molecules; Amino acids, peptides, and analogues; Alpha amino acids and derivatives; Organic acids and derivatives; Carboxylic acids and derivatives; Organonitrogen compounds; Organooxygen compounds; Fatty amides; Amino acids and derivatives; Peptides; Carboxylic acid amides; Carboxylic acid derivatives; N-acyl amines; N-acyl-alpha a…
9.14_630.0820m/z	0.0189092	0.0221978	0.109611	0.182686	0.0462677	0.141525	0.0285634	0.0386796	0.985723	1	0.954411	1	0.998155	1	Negative	NA	NA	NA	NA	NA	NA	NA	NA
23.64_695.2255m/z	9.73942e-06	0.000109569	0.225741	0.305691	0.109611	0.200697	7.36209e-06	6.83623e-05	0.985723	1	0.0170561	0.316757	0.0462677	0.286419	Negative	C30H36N10O6S2	[M - H]-	Peptides	Peptides	Amino acids, peptides, and analogues	Carboxylic acids and derivatives	Organic acids and derivatives	Organic compounds; Organoheterocyclic compounds; Organosulfur compounds; Amino acids, peptides, and analogues; Alpha amino acids and derivatives; Pyrroles; Lactams; Piperazines; Indoles and derivatives; Pyrrolidines; Organic acids and derivatives; Carboxylic acids and derivatives; Organonitrogen compounds; Organooxygen compounds; Amino acids and derivatives; Peptides; Carboxylic acid amides; Carb…
9.17_698.0711m/z	0.00337473	0.00565948	0.0285634	0.0798547	0.00985638	0.0854219	0.00985638	0.0188431	0.985723	1	0.985723	1	1	1	Negative	NA	NA	NA	NA	NA	NA	NA	NA
24.46_721.5265m/z	1.7881e-05	0.000134108	0.563512	0.631522	0.563512	0.642601	8.7814e-05	0.000447679	1	1	0.0130186	0.316757	0.0130186	0.246367	Negative	C42H74O9	[M - H]-	Fatty alcohols	NA	Fatty alcohols	Fatty Acyls	Lipids and lipid-like molecules	Organic compounds; Lipids and lipid-like molecules; Alcohols and polyols; Organic acids and derivatives; Carboxylic acids and derivatives; Organooxygen compounds; Fatty acid esters; Dicarboxylic acids and derivatives; Carboxylic acid derivatives; Carboxylic acids; Carboxylic acid esters; Fatty alcohols; Secondary alcohols; Carbonyl compounds; Polyols; Fatty Acyls; Organic oxides; Hydrocarbon deri…
24.98_793.1925m/z	0.000209378	0.000796227	0.00551482	0.0421721	0.000188988	0.0245685	0.0170561	0.0267144	0.822401	1	0.985723	1	0.618912	1	Negative	C37H38N4O12S2	[M - H]-	Peptides	Peptides	Amino acids, peptides, and analogues	Carboxylic acids and derivatives	Organic acids and derivatives	Organic compounds; Organoheterocyclic compounds; Organosulfur compounds; Lipids and lipid-like molecules; Amino acids, peptides, and analogues; Alpha amino acids and derivatives; Ketones; Lactams; Pyrrolidines; Organic acids and derivatives; Carboxylic acids and derivatives; Organonitrogen compounds; Organooxygen compounds; Fatty amides; Amino acids and derivatives; Peptides; Carboxylic acid amid…
22.13_448.2011m/z	2.68004e-05	0.00017649	0.822401	0.876329	0.618912	0.693609	0.000188988	0.000818948	0.985723	1	0.00551482	0.28677	0.0170561	0.246367	Negative	C20H35NO8S	[M - H]-	N-acyl-alpha amino acids	Amino acids and derivatives	Amino acids, peptides, and analogues	Carboxylic acids and derivatives	Organic acids and derivatives	Organic compounds; Organosulfur compounds; Lipids and lipid-like molecules; Amino acids, peptides, and analogues; Alpha amino acids and derivatives; Fatty acids and conjugates; Organic acids and derivatives; Carboxylic acids and derivatives; Organosulfonic acids and derivatives; Organonitrogen compounds; Organooxygen compounds; Fatty amides; Dicarboxylic acids and derivatives; Amino acids and der…
19.56_145.0866m/z	0.000557641	0.00158576	0.863822	0.912982	0.993858	0.998155	0.0285634	0.0386796	0.954411	1	0.190978	0.741108	0.0581451	0.33595	Negative	C5H12N3O2	[M - H]-	Alpha amino acids	Amino acids and derivatives	Amino acids, peptides, and analogues	Carboxylic acids and derivatives	Organic acids and derivatives	Organic compounds; Organoheterocyclic compounds; Amidines; Amino acids, peptides, and analogues; Alpha amino acids and derivatives; Organic acids and derivatives; Carboxylic acids and derivatives; Organonitrogen compounds; Organooxygen compounds; Amino acids and derivatives; Monoalkylamines; Carboxamidines; Monocarboxylic acids and derivatives; Carboxylic acids; Carbonyl compounds; Alpha amino ac…
24.74_530.3094m/z	0.00315858	0.00536362	0.954411	0.976956	0.508353	0.592699	0.0462677	0.056477	0.822401	1	0.160126	0.660837	0.618912	1	Negative	C23H45N7O5S	[M - H]-	Lactams	NA	NA	Lactams	Organoheterocyclic compounds	Organic compounds; Organoheterocyclic compounds; Organosulfur compounds; Lactams; Organic acids and derivatives; Carboxylic acids and derivatives; Organosulfonic acids and derivatives; Organonitrogen compounds; Organooxygen compounds; Guanidines; Carboxylic acid amides; Carboxylic acid derivatives; Carboximidamides; Organic 1,3-dipolar compounds; Propargyl-type 1,3-dipolar organic compounds; Orga…
24.51_799.5736m/z	0.000202989	0.000796227	0.00298894	0.033788	0.109611	0.200697	0.000394619	0.00150884	0.618912	1	0.954411	1	0.30695	0.917321	Negative	C44H80O12	[M - H]-	Hydroxy bile acids, alcohols and derivatives	Hydroxy bile acids, alcohols and derivatives	Bile acids, alcohols and derivatives	Steroids and steroid derivatives	Lipids and lipid-like molecules	Organic compounds; Organoheterocyclic compounds; Carbohydrates and carbohydrate conjugates; Lipids and lipid-like molecules; Alcohols and polyols; Ethers; Steroids and steroid derivatives; Organooxygen compounds; Monocarboxylic acids and derivatives; Cyclic alcohols and derivatives; Hydroxysteroids; Bile acids, alcohols and derivatives; Monosaccharides; Acetals; Secondary alcohols; Carbonyl compo…
22.30_535.3747m/z	7.66005e-06	8.99224e-05	0.0462677	0.104605	0.0895023	0.200697	1.92855e-06	2.38773e-05	0.993858	1	0.0581451	0.472429	0.0285634	0.256086	Negative	C27H56N2O6S	[M - H]-	Trihydroxy bile acids, alcohols and derivatives	Hydroxy bile acids, alcohols and derivatives	Bile acids, alcohols and derivatives	Steroids and steroid derivatives	Lipids and lipid-like molecules	Organic compounds; Organosulfur compounds; Lipids and lipid-like molecules; Alcohols and polyols; Steroids and steroid derivatives; Organic acids and derivatives; Carboxylic acids and derivatives; Organosulfonic acids and derivatives; Organonitrogen compounds; Organooxygen compounds; Fatty amides; Carboxylic acid amides; Quaternary ammonium salts; Carboxylic acid derivatives; N-acyl amines; Trihy…
25.13_622.3359m/z	0.000202989	0.000796227	0.00298894	0.033788	0.109611	0.200697	0.000394619	0.00150884	0.618912	1	0.954411	1	0.30695	0.917321	Negative	C30H49N5O7S	[M - H]-	Peptides	Peptides	Amino acids, peptides, and analogues	Carboxylic acids and derivatives	Organic acids and derivatives	Organic compounds; Organoheterocyclic compounds; Organosulfur compounds; Lipids and lipid-like molecules; Amino acids, peptides, and analogues; Lactones; Alpha amino acids and derivatives; Macrolactams; Alcohols and polyols; Lactams; Pyrrolidines; Phenylpropanoids and polyketides; Organic acids and derivatives; Carboxylic acids and derivatives; Organonitrogen compounds; Organooxygen compounds; Fa…
22.87_393.1888m/z	4.40647e-05	0.000254277	0.0130186	0.0561341	0.0895023	0.200697	1.73293e-05	0.000125156	0.899884	1	0.353059	1	0.0895023	0.401217	Negative	C17H26N6O5	[M - H]-	Peptides	Peptides	Amino acids, peptides, and analogues	Carboxylic acids and derivatives	Organic acids and derivatives	Organic compounds; Organoheterocyclic compounds; Amino acids, peptides, and analogues; Alpha amino acids and derivatives; Organic acids and derivatives; Carboxylic acids and derivatives; Organonitrogen compounds; Organooxygen compounds; Amino acids and derivatives; Peptides; Carboxylic acid amides; Carboxylic acid derivatives; Secondary carboxylic acid amides; Carbonyl compounds; Amines; Organic …
25.00_861.1796m/z	0.000221704	0.000831388	0.00985638	0.0522991	0.000188988	0.0245685	0.00985638	0.0188431	0.726349	1	1	1	0.726349	1	Negative	NA	NA	NA	NA	NA	NA	NA	NA
20.79_264.1275m/z	0.00102558	0.00246533	0.618912	0.670488	0.225741	0.310543	0.000799266	0.00273433	0.899884	1	0.0462677	0.400986	0.225741	0.75247	Negative	C11H23NO4S	[M - H]-	N-acyl amines	N-acyl amines	Fatty amides	Fatty Acyls	Lipids and lipid-like molecules	Organic compounds; Organosulfur compounds; Lipids and lipid-like molecules; Organic acids and derivatives; Carboxylic acids and derivatives; Organosulfonic acids and derivatives; Organonitrogen compounds; Organooxygen compounds; Fatty amides; Carboxylic acid amides; Carboxylic acid derivatives; N-acyl amines; Sulfonyls; Organosulfonic acids; Secondary carboxylic acid amides; Carbonyl compounds; A…
24.14_408.2746m/z	0.000557641	0.00158576	0.00985638	0.0522991	0.0285634	0.128043	0.000799266	0.00273433	0.985723	1	0.899884	1	0.726349	1	Negative	NA	NA	NA	NA	NA	NA	NA	NA
23.46_287.2229m/z	0.000209378	0.000796227	0.0170561	0.0561341	0.00551482	0.0623414	0.000188988	0.000818948	0.985723	1	0.618912	1	0.822401	1	Negative	C14H30N3O3	[M - H]-	Alpha amino acids and derivatives	Amino acids and derivatives	Amino acids, peptides, and analogues	Carboxylic acids and derivatives	Organic acids and derivatives	Organic compounds; Lipids and lipid-like molecules; Amino acids, peptides, and analogues; Alpha amino acids and derivatives; Alcohols and polyols; Organic acids and derivatives; Carboxylic acids and derivatives; Organonitrogen compounds; Organooxygen compounds; Amino acids and derivatives; Carboxylic acid amides; Carboxylic acid derivatives; Secondary alcohols; Secondary carboxylic acid amides; C…
24.33_471.2530m/z	0.000148507	0.000646722	0.00985638	0.0522991	0.0170561	0.0886919	8.7814e-05	0.000447679	0.998155	1	0.618912	1	0.508353	1	Negative	C20H37N6O5P	[M - H]-	Fatty amides	NA	Fatty amides	Fatty Acyls	Lipids and lipid-like molecules	Organic compounds; Organoheterocyclic compounds; Lipids and lipid-like molecules; Imidazoles; Organic acids and derivatives; Carboxylic acids and derivatives; Organonitrogen compounds; Organooxygen compounds; Fatty amides; Carboxylic acid amides; Carboxylic acid derivatives; Secondary carboxylic acid amides; Carbonyl compounds; Amines; Primary amines; Fatty Acyls; Organic oxides; Azacyclic compou…
24.66_538.3202m/z	5.92697e-05	0.000309846	0.0724507	0.135519	0.225741	0.310543	1.73293e-05	0.000125156	0.954411	1	0.109611	0.558803	0.0285634	0.256086	Negative	C17H41N13O7	[M - H]-	Alpha amino acids and derivatives	Amino acids and derivatives	Amino acids, peptides, and analogues	Carboxylic acids and derivatives	Organic acids and derivatives	Organic compounds; Lipids and lipid-like molecules; Amino acids, peptides, and analogues; Alpha amino acids and derivatives; Alcohols and polyols; Fatty acids and conjugates; Organic acids and derivatives; Carboxylic acids and derivatives; Organonitrogen compounds; Primary alcohols; Organooxygen compounds; Fatty amides; Amino acids and derivatives; Guanidines; Monoalkylamines; Carboxylic acid ami…
22.58_465.2076m/z	1.38006e-06	7.56946e-05	0.30695	0.383687	0.00298894	0.0518082	1.2159e-06	1.66387e-05	0.30695	1	0.00298894	0.259041	0.30695	0.917321	Negative	C20H30N6O7	[M - H]-	Peptides	Peptides	Amino acids, peptides, and analogues	Carboxylic acids and derivatives	Organic acids and derivatives	Organic compounds; Organoheterocyclic compounds; Alpha amino acids and derivatives; Pyrimidines and pyrimidine derivatives; Lactams; Organic acids and derivatives; Carboxylic acids and derivatives; Organonitrogen compounds; Organooxygen compounds; Peptides; Carboxylic acid amides; Carboxylic acid derivatives; Diazines; Secondary carboxylic acid amides; Carbonyl compounds; Tetrahydrofurans; Organi…
10.45_505.1517m/z	0.0135883	0.0169853	0.00985638	0.0522991	0.109611	0.200697	0.109611	0.122313	0.822401	1	0.822401	1	1	1	Negative	C16H26N8O9S	[M - H]-	Oligopeptides	Peptides	Amino acids, peptides, and analogues	Carboxylic acids and derivatives	Organic acids and derivatives	Organic compounds; Organosulfur compounds; Lipids and lipid-like molecules; Amino acids, peptides, and analogues; Alpha amino acids and derivatives; Organic acids and derivatives; Carboxylic acids and derivatives; Organonitrogen compounds; Organooxygen compounds; Fatty amides; Amino acids and derivatives; Peptides; Guanidines; Carboxylic acid amides; Carboxylic acid derivatives; N-acyl amines; Se…
23.89_379.2476m/z	4.08281e-06	7.56946e-05	0.0221635	0.0677943	0.726349	0.79349	1.13371e-05	0.000101643	0.264432	1	0.225741	0.793144	0.00112447	0.204077	Negative	C15H36N6O3S	[M - H]-	Guanidines	NA	Guanidines	Organonitrogen compounds	Organic nitrogen compounds	Organic compounds; Organoheterocyclic compounds; Organosulfur compounds; Organic acids and derivatives; Organonitrogen compounds; Organooxygen compounds; Guanidines; Amines; Carboximidamides; Propargyl-type 1,3-dipolar organic compounds; Organic oxides; Hydrocarbon derivatives; Organopnictogen compounds; Organic oxygen compounds; Organic nitrogen compounds; Chemical entities
23.72_487.2512m/z	0.00034434	0.00120056	0.00298894	0.033788	0.0365062	0.141525	0.000563762	0.00209397	0.863822	1	0.972804	1	0.618912	1	Negative	C26H36N2O7	[M - H]-	Cyclic alcohols and derivatives	Cyclic alcohols and derivatives	Alcohols and polyols	Organooxygen compounds	Organic oxygen compounds	Organic compounds; Organoheterocyclic compounds; Alcohols and polyols; Organic acids and derivatives; Carboxylic acids and derivatives; Organonitrogen compounds; Organooxygen compounds; Carboxylic acid amides; Carboxylic acid derivatives; Cyclic alcohols and derivatives; Secondary alcohols; Carbonyl compounds; Organic oxides; Azacyclic compounds; Hydrocarbon derivatives; Organopnictogen compounds…
4.98_717.1582m/z	0.00285121	0.00496662	0.0462677	0.104605	0.00551482	0.0623414	0.00985638	0.0188431	0.899884	1	0.954411	1	0.998155	1	Negative	NA	NA	NA	NA	NA	NA	NA	NA
24.48_609.3049m/z	6.00154e-05	0.000309846	0.0724507	0.135519	0.160126	0.2508	3.95963e-05	0.00023942	0.985723	1	0.160126	0.660837	0.0724507	0.362254	Negative	NA	NA	NA	NA	NA	NA	NA	NA
21.35_243.1237m/z	0.00249276	0.00464169	0.402376	0.477707	0.726349	0.79349	0.00156982	0.00474597	0.954411	1	0.160126	0.660837	0.0462677	0.286419	Negative	C11H21N2O2P	[M - H]-	Amines	NA	Amines	Organonitrogen compounds	Organic nitrogen compounds	Organic compounds; Organic acids and derivatives; Organonitrogen compounds; Organooxygen compounds; Organophosphorus compounds; Amines; Organic oxides; Hydrocarbon derivatives; Organopnictogen compounds; Organic oxygen compounds; Organic nitrogen compounds; Chemical entities
19.09_845.1397m/z	0.00181665	0.00368793	0.0724507	0.135519	0.00156982	0.0518082	0.0170561	0.0267144	0.618912	1	0.954411	1	0.899884	1	Negative	C44H30O18	[M - H]-	Limonoids	Limonoids	Triterpenoids	Prenol lipids	Lipids and lipid-like molecules	Organic compounds; Organoheterocyclic compounds; Naphthalenes; Furans; Pyrans; Dioxolanes; Organic acids and derivatives; Carboxylic acids and derivatives; Organooxygen compounds; Carboxylic acid derivatives; Orthocarboxylic acid derivatives; Carboxylic acid orthoesters; Carboxylic acid esters; 1,3-dioxanes; 1,3-dioxolanes; Naphthopyrans; Carbonyl compounds; Benzene and substituted derivatives; L…
23.72_815.2055m/z	0.000968792	0.00237794	0.00551482	0.0421721	0.0170561	0.0886919	0.00985638	0.0188431	0.985723	1	0.998155	1	0.998155	1	Negative	C39H40N6O10S2	[M - H]-	Oligopeptides	Peptides	Amino acids, peptides, and analogues	Carboxylic acids and derivatives	Organic acids and derivatives	Organic compounds; Organoheterocyclic compounds; Organosulfur compounds; Amino acids, peptides, and analogues; Alpha amino acids and derivatives; Macrolactams; Pyrroles; Phenols; Lactams; Indoles and derivatives; Phenylpropanoids and polyketides; Organic acids and derivatives; Carboxylic acids and derivatives; Organonitrogen compounds; Organooxygen compounds; Amino acids and derivatives; Peptides…
16.09_899.1967m/z	0.00227637	0.00432831	0.225741	0.305691	0.00156982	0.0518082	0.0285634	0.0386796	0.30695	1	0.822401	1	0.822401	1	Negative	NA	NA	NA	NA	NA	NA	NA	NA
23.72_883.1932m/z	0.000854037	0.00215505	0.00298894	0.033788	0.0170561	0.0886919	0.0170561	0.0267144	0.954411	1	0.954411	1	1	1	Negative	NA	NA	NA	NA	NA	NA	NA	NA
24.49_534.3098m/z	2.34616e-05	0.000162427	0.0724507	0.135519	0.225741	0.310543	1.73293e-05	0.000125156	0.954411	1	0.109611	0.558803	0.0285634	0.256086	Negative	C29H45NO8	[M - H]-	Hydroxy bile acids, alcohols and derivatives	Hydroxy bile acids, alcohols and derivatives	Bile acids, alcohols and derivatives	Steroids and steroid derivatives	Lipids and lipid-like molecules	Organic compounds; Lipids and lipid-like molecules; Amino acids, peptides, and analogues; Alcohols and polyols; Ethers; Steroids and steroid derivatives; Organic acids and derivatives; Carboxylic acids and derivatives; Organonitrogen compounds; Organooxygen compounds; Amino acids and derivatives; Carboxylic acid amides; Carboxylic acid derivatives; Cyclic alcohols and derivatives; Hydroxysteroids…
24.70_588.3512m/z	0.000346829	0.00120056	0.00298894	0.033788	0.0724507	0.171247	0.000799266	0.00273433	0.726349	1	0.985723	1	0.508353	1	Negative	C26H51N7O6S	[M - H]-	Oligopeptides	Peptides	Amino acids, peptides, and analogues	Carboxylic acids and derivatives	Organic acids and derivatives	Organic compounds; Organoheterocyclic compounds; Organosulfur compounds; Lipids and lipid-like molecules; Amino acids, peptides, and analogues; Alpha amino acids and derivatives; Macrolactams; Organic acids and derivatives; Carboxylic acids and derivatives; Organonitrogen compounds; Organooxygen compounds; Fatty amides; Amino acids and derivatives; Peptides; Carboxylic acid amides; Carboxylic aci…
24.39_811.4986m/z	3.24653e-05	0.000208705	0.30695	0.383687	0.160126	0.2508	3.95963e-05	0.00023942	0.985723	1	0.0285634	0.371324	0.0724507	0.362254	Negative	C27H64N20O9	[M - H]-	Peptides	Peptides	Amino acids, peptides, and analogues	Carboxylic acids and derivatives	Organic acids and derivatives	Organic compounds; Organoheterocyclic compounds; Amino acids, peptides, and analogues; Alpha amino acids and derivatives; Macrolactams; Alcohols and polyols; Lactams; Organic acids and derivatives; Carboxylic acids and derivatives; Organonitrogen compounds; Organooxygen compounds; Amino acids and derivatives; Peptides; Guanidines; Monoalkylamines; Carboxylic acid amides; Carboxylic acid derivativ…
23.62_625.2201m/z	2.65608e-05	0.00017649	0.30695	0.383687	0.225741	0.310543	1.73293e-05	0.000125156	0.998155	1	0.0170561	0.316757	0.0285634	0.256086	Negative	C22H38N6O13S	[M - H]-	Peptides	Peptides	Amino acids, peptides, and analogues	Carboxylic acids and derivatives	Organic acids and derivatives	Organic compounds; Organoheterocyclic compounds; Organosulfur compounds; Carbohydrates and carbohydrate conjugates; Lipids and lipid-like molecules; Amino acids, peptides, and analogues; Alpha amino acids and derivatives; Alcohols and polyols; Lactams; Organic acids and derivatives; Carboxylic acids and derivatives; Organonitrogen compounds; Organooxygen compounds; Fatty amides; Amino acids and d…
15.99_907.3407m/z	0.0189092	0.0221978	0.0724507	0.135519	0.0170561	0.0886919	0.402376	0.418471	0.954411	1	0.822401	1	0.508353	1	Negative	NA	NA	NA	NA	NA	NA	NA	NA
19.83_225.0766m/z	1.52461e-05	0.000124741	0.000799266	0.029687	0.998155	0.998155	0.225741	0.237622	0.00156982	0.388562	0.225741	0.793144	0.30695	0.917321	Negative	C11H14O5	[M - H]-	Anisoles	NA	Anisoles	Phenol ethers	Benzenoids	Organic compounds; Alkyl aryl ethers; Anisoles; Ethers; Organic acids and derivatives; Carboxylic acids and derivatives; Organooxygen compounds; Carboxylic acid derivatives; Monocarboxylic acids and derivatives; Carboxylic acid esters; Carbonyl compounds; Benzene and substituted derivatives; Phenol ethers; Benzenoids; Methyl esters; Organic oxides; Methoxybenzenes; Hydrocarbon derivatives; Organi…
23.72_747.2177m/z	0.00080183	0.00210189	0.00298894	0.033788	0.0285634	0.128043	0.00985638	0.0188431	0.899884	1	0.985723	1	0.985723	1	Negative	C45H36N2O7S	[M - H]-	3-alkylindoles	3-alkylindoles	Indoles	Indoles and derivatives	Organoheterocyclic compounds	Organic compounds; Organoheterocyclic compounds; Organosulfur compounds; Pyrroles; Phenols; Indoles and derivatives; Organic acids and derivatives; Carboxylic acids and derivatives; Organonitrogen compounds; Organooxygen compounds; Carboxylic acid amides; Carboxylic acid derivatives; Secondary carboxylic acid amides; Carbonyl compounds; Benzene and substituted derivatives; Benzenoids; Indoles; Or…
23.72_611.2420m/z	0.000346829	0.00120056	0.000799266	0.029687	0.0724507	0.171247	0.00298894	0.00777123	0.508353	1	0.985723	1	0.726349	1	Negative	C37H40O6S	[M - H]-	Steroid lactones	NA	Steroid lactones	Steroids and steroid derivatives	Lipids and lipid-like molecules	Organic compounds; Organoheterocyclic compounds; Organosulfur compounds; Lipids and lipid-like molecules; Lactones; Pyrans; Steroids and steroid derivatives; Organic acids and derivatives; Carboxylic acids and derivatives; Organooxygen compounds; Carboxylic acid derivatives; Steroid lactones; Monocarboxylic acids and derivatives; Carboxylic acid esters; Carbonyl compounds; Benzenoids; Cyclic keto…
10.42_463.1409m/z	0.00377555	0.00619326	0.00298894	0.033788	0.160126	0.2508	0.0285634	0.0386796	0.508353	1	0.899884	1	0.899884	1	Negative	C14H24N8O8S	[M - H]-	Gamma-glutamyl peptides	Peptides	Amino acids, peptides, and analogues	Carboxylic acids and derivatives	Organic acids and derivatives	Organic compounds; Organoheterocyclic compounds; Organosulfur compounds; Lipids and lipid-like molecules; Amino acids, peptides, and analogues; Alpha amino acids and derivatives; Lactams; Organic acids and derivatives; Carboxylic acids and derivatives; Organonitrogen compounds; Organooxygen compounds; Fatty amides; Amino acids and derivatives; Peptides; Guanidines; Carboxylic acid amides; Carboxy…
24.10_549.3778n	0.00017918	0.000748415	0.0130186	0.0561341	0.160126	0.2508	0.000129311	0.000611286	0.776293	1	0.618912	1	0.133068	0.524209	Negative	C30H51N3O6	[M - H]-	Macrolactams	NA	NA	Macrolactams	Phenylpropanoids and polyketides	Organic compounds; Organoheterocyclic compounds; Macrolactams; Pyrimidines and pyrimidine derivatives; Alcohols and polyols; Lactams; Phenylpropanoids and polyketides; Organic acids and derivatives; Carboxylic acids and derivatives; Organonitrogen compounds; Pyrimidones; Organooxygen compounds; Organic carbonic acids and derivatives; Carboxylic acid amides; Ureas; Carboxylic acid derivatives; Dia…
24.68_606.3078m/z	6.08217e-05	0.000309846	0.160126	0.233892	0.0581451	0.160827	5.91881e-05	0.000334541	0.972804	1	0.0895023	0.558803	0.225741	0.75247	Negative	C29H45N5O9	[M - H]-	Cyclic depsipeptides	Cyclic depsipeptides	Depsipeptides	Peptidomimetics	Organic acids and derivatives	Organic compounds; Organoheterocyclic compounds; Amino acids, peptides, and analogues; Lactones; Alpha amino acids and derivatives; Macrolactams; Alcohols and polyols; Lactams; Pyrrolidines; Phenylpropanoids and polyketides; Organic acids and derivatives; Carboxylic acids and derivatives; Organonitrogen compounds; Organooxygen compounds; Amino acids and derivatives; Carboxylic acid amides; Carbox…
23.91_656.2816n	1.35151e-05	0.000116201	0.160126	0.233892	0.160126	0.2508	7.36209e-06	6.83623e-05	1	1	0.0285634	0.371324	0.0285634	0.256086	Negative	C27H48N2O14S	[M - H2O - H]-	Peptides	Peptides	Amino acids, peptides, and analogues	Carboxylic acids and derivatives	Organic acids and derivatives	Organic compounds; Organosulfur compounds; Lipids and lipid-like molecules; Amino acids, peptides, and analogues; Alpha amino acids and derivatives; Alcohols and polyols; Organic acids and derivatives; Carboxylic acids and derivatives; Organonitrogen compounds; Organooxygen compounds; Fatty amides; Amino acids and derivatives; Peptides; Carboxylic acid amides; Carboxylic acid derivatives; N-acyl …
14.45_635.1485m/z	0.032658	0.0348524	0.109611	0.182686	0.225741	0.310543	0.0285634	0.0386796	0.985723	1	0.954411	1	0.822401	1	Negative	C20H32N2O21	[M - H]-	N-acylneuraminic acids	Sugar acids and derivatives	Carbohydrates and carbohydrate conjugates	Organooxygen compounds	Organic oxygen compounds	Organic compounds; Organoheterocyclic compounds; Carbohydrates and carbohydrate conjugates; Pyrans; Alcohols and polyols; Sugar acids and derivatives; Ethers; Organic acids and derivatives; Carboxylic acids and derivatives; Organonitrogen compounds; Primary alcohols; Organooxygen compounds; Glucuronides; Carboxylic acid amides; Carboxylic acid derivatives; Monocarboxylic acids and derivatives; Ca…
23.72_673.2129m/z	0.000854037	0.00215505	0.0170561	0.0561341	0.00298894	0.0518082	0.0170561	0.0267144	0.954411	1	1	1	0.954411	1	Negative	C27H34N10O9S	[M - H]-	Oligopeptides	Peptides	Amino acids, peptides, and analogues	Carboxylic acids and derivatives	Organic acids and derivatives	Organic compounds; Organoheterocyclic compounds; Organosulfur compounds; Amino acids, peptides, and analogues; Alpha amino acids and derivatives; Macrolactams; Lactams; Indoles and derivatives; Phenylpropanoids and polyketides; Organic acids and derivatives; Carboxylic acids and derivatives; Organonitrogen compounds; Organooxygen compounds; Amino acids and derivatives; Peptides; Carboxylic acid a…
14.25_704.1688m/z	0.0344807	0.0365691	0.160126	0.233892	0.0285634	0.128043	0.160126	0.17275	0.899884	1	1	1	0.899884	1	Negative	C34H31N3O14	[M - H]-	Indoles	NA	Indoles	Indoles and derivatives	Organoheterocyclic compounds	Organic compounds; Organoheterocyclic compounds; Alkyl aryl ethers; Anisoles; Indoles and derivatives; Ethers; Organic acids and derivatives; Carboxylic acids and derivatives; Organonitrogen compounds; Organooxygen compounds; Carboxylic acid amides; Carboxylic acid derivatives; Monocarboxylic acids and derivatives; Organic nitro compounds; Carboxylic acid esters; Organic oxoazanium compounds; Sec…
23.72_679.2301m/z	0.00058472	0.00162757	0.00156982	0.033788	0.0462677	0.141525	0.00985638	0.0188431	0.726349	1	0.954411	1	0.954411	1	Negative	NA	NA	NA	NA	NA	NA	NA	NA
23.72_605.2251m/z	0.00080183	0.00210189	0.0285634	0.0798547	0.00985638	0.0854219	0.00298894	0.00777123	0.985723	1	0.899884	1	0.985723	1	Negative	C36H34N2O5S	[M - H]-	Benzenoids	NA	NA	NA	Benzenoids	Organic compounds; Organoheterocyclic compounds; Organosulfur compounds; Lactams; Organic acids and derivatives; Carboxylic acids and derivatives; Organonitrogen compounds; Organooxygen compounds; Carboxylic acid amides; Carboxylic acid derivatives; Sulfonyls; Secondary carboxylic acid amides; Carbonyl compounds; Benzenoids; Organic oxides; Azacyclic compounds; Hydrocarbon derivatives; Organopnic…
10.02_414.1501m/z	0.00974837	0.012777	0.00551482	0.0421721	0.109611	0.200697	0.160126	0.17275	0.726349	1	0.618912	1	0.998155	1	Negative	NA	NA	NA	NA	NA	NA	NA	NA
22.68_627.2376m/z	5.86782e-05	0.000309846	0.190978	0.266958	0.353059	0.454432	8.7814e-05	0.000447679	0.985723	1	0.0895023	0.558803	0.0365062	0.279165	Negative	C22H36N12O8S	[M - H]-	Peptides	Peptides	Amino acids, peptides, and analogues	Carboxylic acids and derivatives	Organic acids and derivatives	Organic compounds; Organoheterocyclic compounds; Organosulfur compounds; Amino acids, peptides, and analogues; Alpha amino acids and derivatives; Lactams; Organic acids and derivatives; Carboxylic acids and derivatives; Organonitrogen compounds; Organooxygen compounds; Amino acids and derivatives; Peptides; Carboxylic acid amides; Carboxylic acid derivatives; N-acyl-alpha amino acids and derivati…
24.16_477.2657m/z	0.00658191	0.00971102	0.0170561	0.0561341	0.0724507	0.171247	0.0170561	0.0267144	0.954411	1	1	1	0.954411	1	Negative	C24H38N4O6	[M - H]-	Trihydroxy bile acids, alcohols and derivatives	Hydroxy bile acids, alcohols and derivatives	Bile acids, alcohols and derivatives	Steroids and steroid derivatives	Lipids and lipid-like molecules	Organic compounds; Lipids and lipid-like molecules; Alcohols and polyols; Steroids and steroid derivatives; Organic acids and derivatives; Carboxylic acids and derivatives; Organonitrogen compounds; Organooxygen compounds; Trihydroxy bile acids, alcohols and derivatives; Monocarboxylic acids and derivatives; Carboxylic acids; Cyclic alcohols and derivatives; Hydroxysteroids; Bile acids, alcohols …
23.22_517.1638m/z	1.37719e-05	0.000116201	0.93014	0.959669	0.454368	0.554628	0.000188988	0.000818948	0.822401	1	0.0021746	0.259041	0.0365062	0.279165	Negative	C20H30N4O10S	[M - H]-	Peptides	Peptides	Amino acids, peptides, and analogues	Carboxylic acids and derivatives	Organic acids and derivatives	Organic compounds; Organosulfur compounds; Amino acids, peptides, and analogues; Alpha amino acids and derivatives; Lactams; Organic acids and derivatives; Carboxylic acids and derivatives; Organonitrogen compounds; Organooxygen compounds; Amino acids and derivatives; Peptides; Carboxylic acid amides; Carboxylic acid derivatives; N-acyl-alpha amino acids and derivatives; Carboxylic acids; Seconda…
14.01_771.0395m/z	0.000795532	0.00210189	0.160126	0.233892	0.00298894	0.0518082	0.00298894	0.00777123	0.508353	1	0.508353	1	1	1	Negative	C21H36N6O11S7	[M - H]-	Peptides	Peptides	Amino acids, peptides, and analogues	Carboxylic acids and derivatives	Organic acids and derivatives	Organic compounds; Organoheterocyclic compounds; Organosulfur compounds; Lipids and lipid-like molecules; Amino acids, peptides, and analogues; Alpha amino acids and derivatives; Organic acids and derivatives; Carboxylic acids and derivatives; Organosulfonic acids and derivatives; Organonitrogen compounds; Organooxygen compounds; Fatty amides; Amino acids and derivatives; Peptides; Azoles; Carbox…
23.72_951.1806m/z	0.00165172	0.0034841	0.0170561	0.0561341	0.0130186	0.0886919	0.0130186	0.0236702	0.999767	1	0.999767	1	1	1	Negative	NA	NA	NA	NA	NA	NA	NA	NA
12.42_753.0313m/z	0.000180174	0.000748415	0.618912	0.670488	0.00551482	0.0623414	0.000799266	0.00273433	0.160126	1	0.0462677	0.400986	0.954411	1	Negative	C23H18N10O16S2	[M - H]-	Peptides	Peptides	Amino acids, peptides, and analogues	Carboxylic acids and derivatives	Organic acids and derivatives	Organic compounds; Organoheterocyclic compounds; Organosulfur compounds; Amino acids, peptides, and analogues; Alpha amino acids and derivatives; Pyrimidines and pyrimidine derivatives; Azetidines; Alcohols and polyols; Lactams; Beta lactams; Organic acids and derivatives; Carboxylic acids and derivatives; Organonitrogen compounds; Nucleosides, nucleotides, and analogues; Organooxygen compounds; …
24.49_522.2879n	0.000695673	0.00191665	0.0581451	0.122908	0.822401	0.869204	0.0021746	0.00635277	0.353059	1	0.726349	1	0.0365062	0.279165	Negative	C23H38N8O6	[M - H2O - H]-	Oligopeptides	Peptides	Amino acids, peptides, and analogues	Carboxylic acids and derivatives	Organic acids and derivatives	Organic compounds; Organoheterocyclic compounds; Lipids and lipid-like molecules; Amino acids, peptides, and analogues; Alpha amino acids and derivatives; Organic acids and derivatives; Carboxylic acids and derivatives; Organonitrogen compounds; Organooxygen compounds; Fatty amides; Amino acids and derivatives; Peptides; Guanidines; Monoalkylamines; Carboxylic acid amides; Carboxylic acid derivat…
25.23_572.3563m/z	0.000375428	0.00125143	0.000799266	0.029687	0.0724507	0.171247	0.00985638	0.0188431	0.508353	1	0.899884	1	0.899884	1	Negative	C22H47N13O3S	[M - H]-	Benzenoids	NA	NA	NA	Benzenoids	Organic compounds; Organoheterocyclic compounds; Organosulfur compounds; Organic acids and derivatives; Carboxylic acids and derivatives; Organonitrogen compounds; Organooxygen compounds; Guanidines; Carboxylic acid amides; Carboxylic acid derivatives; Diazines; Secondary carboxylic acid amides; Carbonyl compounds; Benzenoids; Carboximidamides; Organic 1,3-dipolar compounds; Propargyl-type 1,3-di…
15.59_895.1383m/z	0.00254777	0.00470535	0.0170561	0.0561341	0.00298894	0.0518082	0.0462677	0.056477	0.954411	1	0.985723	1	0.822401	1	Negative	NA	NA	NA	NA	NA	NA	NA	NA
24.53_889.5432m/z	0.000993096	0.00241564	0.0221635	0.0677943	0.0021746	0.0518082	0.0462677	0.056477	0.899884	1	0.993858	1	0.776293	1	Negative	NA	NA	NA	NA	NA	NA	NA	NA
19.68_554.3187m/z	0.00472391	0.00741544	0.00985638	0.0522991	0.160126	0.2508	0.00985638	0.0188431	0.726349	1	1	1	0.726349	1	Negative	C18H37N17O4	[M - H]-	Alpha amino acid amides	Amino acids and derivatives	Amino acids, peptides, and analogues	Carboxylic acids and derivatives	Organic acids and derivatives	Organic compounds; Organoheterocyclic compounds; Lipids and lipid-like molecules; Amino acids, peptides, and analogues; Alpha amino acids and derivatives; Organic acids and derivatives; Carboxylic acids and derivatives; Organonitrogen compounds; Organooxygen compounds; Fatty amides; Amino acids and derivatives; Guanidines; Azoles; Monoalkylamines; Carboxylic acid amides; Carboxylic acid derivativ…
23.72_741.2002m/z	0.000846805	0.00215505	0.0724507	0.135519	0.0021746	0.0518082	0.0130186	0.0236702	0.673542	1	0.93014	1	0.954411	1	Negative	C36H38O17	[M - H]-	Limonoids	Limonoids	Triterpenoids	Prenol lipids	Lipids and lipid-like molecules	Organic compounds; Organoheterocyclic compounds; Lipids and lipid-like molecules; Alcohols and polyols; Ethers; Organic acids and derivatives; Carboxylic acids and derivatives; Organooxygen compounds; Carboxylic acid derivatives; Dialkyl ethers; Carboxylic acid esters; Triterpenoids; Secondary alcohols; Carbonyl compounds; Benzene and substituted derivatives; Limonoids; Benzenoids; Organic oxides…
24.05_560.3197m/z	0.000767395	0.0020929	0.00985638	0.0522991	0.109611	0.200697	0.00156982	0.00474597	0.822401	1	0.954411	1	0.508353	1	Negative	C20H43N13O4S	[M - H]-	Imidolactams	NA	NA	Imidolactams	Organoheterocyclic compounds	Organic compounds; Organoheterocyclic compounds; Organosulfur compounds; Organic acids and derivatives; Organonitrogen compounds; Organooxygen compounds; Guanidines; Amines; Carboximidamides; Organic 1,3-dipolar compounds; Allyl-type 1,3-dipolar organic compounds; Propargyl-type 1,3-dipolar organic compounds; Imidolactams; Organic oxides; Azacyclic compounds; Hydrocarbon derivatives; Organopnicto…
12.55_686.0665m/z	0.0012029	0.00277568	0.618912	0.670488	0.0170561	0.0886919	0.00298894	0.00777123	0.30695	1	0.109611	0.558803	0.954411	1	Negative	C27H21N5O15S	[M - H]-	Peptides	Peptides	Amino acids, peptides, and analogues	Carboxylic acids and derivatives	Organic acids and derivatives	Organic compounds; Organoheterocyclic compounds; Organosulfur compounds; Amino acids, peptides, and analogues; Alpha amino acids and derivatives; Lactams; Organic acids and derivatives; Carboxylic acids and derivatives; Organonitrogen compounds; Organooxygen compounds; Amino acids and derivatives; Peptides; Carboxylic acid amides; Carboxylic acid derivatives; N-acyl-alpha amino acids and derivati…
11.57_556.0215m/z	1.57821e-05	0.000125328	0.00156982	0.033788	0.998155	0.998155	0.00985638	0.0188431	0.00298894	0.388562	0.954411	1	0.0170561	0.246367	Negative	C20H11N7O11S	[M - H]-	Benzoic acids and derivatives	NA	Benzoic acids and derivatives	Benzene and substituted derivatives	Benzenoids	Organic compounds; Organoheterocyclic compounds; Pyrimidines and pyrimidine derivatives; Furans; Benzoic acids and derivatives; Organic acids and derivatives; Carboxylic acids and derivatives; Organonitrogen compounds; Benzoyl derivatives; Organooxygen compounds; Organic nitro compounds; Diazines; Organic oxoazanium compounds; Benzene and substituted derivatives; Benzenoids; Organic 1,3-dipolar c…
23.69_789.2069m/z	0.00165172	0.0034841	0.0170561	0.0561341	0.0130186	0.0886919	0.0130186	0.0236702	0.999767	1	0.999767	1	1	1	Negative	C47H38N2O6S2	[M - H]-	1-hydroxy-2-unsubstituted benzenoids	NA	1-hydroxy-2-unsubstituted benzenoids	Phenols	Benzenoids	Organic compounds; Organoheterocyclic compounds; Organosulfur compounds; Phenols; Organic acids and derivatives; Carboxylic acids and derivatives; Organonitrogen compounds; Organooxygen compounds; Carboxylic acid amides; Carboxylic acid derivatives; Sulfonyls; Secondary carboxylic acid amides; Carbonyl compounds; Benzene and substituted derivatives; Benzenoids; Organic 1,3-dipolar compounds; Prop…
22.91_519.3805m/z	0.00160676	0.00344305	0.00985638	0.0522991	0.0462677	0.141525	0.00551482	0.012689	0.954411	1	0.998155	1	0.899884	1	Negative	C30H52N2O5	[M - H]-	Steroids and steroid derivatives	NA	NA	Steroids and steroid derivatives	Lipids and lipid-like molecules	Organic compounds; Lipids and lipid-like molecules; Alcohols and polyols; Steroids and steroid derivatives; Organic acids and derivatives; Carboxylic acids and derivatives; Organonitrogen compounds; Organooxygen compounds; Carboxylic acid amides; Carboxylic acid derivatives; Monocarboxylic acids and derivatives; Carboxylic acid esters; Cyclic alcohols and derivatives; Secondary alcohols; Secondar…
24.12_403.2484m/z	0.00837827	0.0113107	0.160126	0.233892	0.225741	0.310543	0.0462677	0.056477	0.998155	1	0.954411	1	0.899884	1	Negative	C22H34N3O4	[M - H]-	Amino acids and derivatives	Amino acids and derivatives	Amino acids, peptides, and analogues	Carboxylic acids and derivatives	Organic acids and derivatives	Organic compounds; Lipids and lipid-like molecules; Amino acids, peptides, and analogues; Organic acids and derivatives; Carboxylic acids and derivatives; Organonitrogen compounds; Organooxygen compounds; Fatty amides; Amino acids and derivatives; Carboxylic acid amides; Carboxylic acid derivatives; N-acyl amines; Carboxylic acids; Secondary carboxylic acid amides; Carbonyl compounds; Benzene and…
24.23_520.3278m/z	0.000278819	0.00101731	0.0581451	0.122908	0.0462677	0.141525	0.000129311	0.000611286	0.999767	1	0.30695	0.961529	0.353059	1	Negative	C22H47N7O5S	[M - H]-	Dipeptides	Peptides	Amino acids, peptides, and analogues	Carboxylic acids and derivatives	Organic acids and derivatives	Organic compounds; Organosulfur compounds; Lipids and lipid-like molecules; Amino acids, peptides, and analogues; Alpha amino acids and derivatives; Fatty acids and conjugates; Organic acids and derivatives; Carboxylic acids and derivatives; Organonitrogen compounds; Organooxygen compounds; Fatty amides; Dicarboxylic acids and derivatives; Amino acids and derivatives; Peptides; Guanidines; Monoal…
12.42_843.1606m/z	0.000433565	0.00134555	0.508353	0.57466	0.0581451	0.160827	0.000274128	0.00114957	0.673542	1	0.0365062	0.400986	0.402376	1	Negative	C45H32O17	[M - H]-	Phenols	NA	NA	Phenols	Benzenoids	Organic compounds; Organoheterocyclic compounds; Alcohols and polyols; Phenols; Ethers; Organic acids and derivatives; Carboxylic acids and derivatives; Organooxygen compounds; Carboxylic acid derivatives; Carboxylic acid esters; Carbonyl compounds; Benzene and substituted derivatives; Benzenoids; Organic oxides; Oxacyclic compounds; Hydrocarbon derivatives; Organic oxygen compounds; Chemical ent…
11.13_725.0074m/z	0.00135344	0.00301928	0.618912	0.670488	0.00985638	0.0854219	0.00551482	0.012689	0.225741	1	0.160126	0.660837	0.998155	1	Negative	NA	NA	NA	NA	NA	NA	NA	NA
23.43_439.2694m/z	3.95115e-05	0.000237069	0.863822	0.912982	0.993858	0.998155	0.00298894	0.00777123	0.954411	1	0.0365062	0.400986	0.00740226	0.246367	Negative	C15H36N8O7	[M - H]-	Alpha amino acids and derivatives	Amino acids and derivatives	Amino acids, peptides, and analogues	Carboxylic acids and derivatives	Organic acids and derivatives	Organic compounds; Organoheterocyclic compounds; Amino acids, peptides, and analogues; Alpha amino acids and derivatives; Pyrimidines and pyrimidine derivatives; Imidazoles; Alcohols and polyols; Purines and purine derivatives; Organic acids and derivatives; Carboxylic acids and derivatives; Organonitrogen compounds; Primary alcohols; Organooxygen compounds; Amino acids and derivatives; Guanidine…
24.70_656.3388m/z	0.000931788	0.0023081	0.0021746	0.033788	0.0581451	0.160827	0.0170561	0.0267144	0.726349	1	0.93014	1	0.972804	1	Negative	C26H47N11O7S	[M - H]-	Oligopeptides	Peptides	Amino acids, peptides, and analogues	Carboxylic acids and derivatives	Organic acids and derivatives	Organic compounds; Organoheterocyclic compounds; Organosulfur compounds; Lipids and lipid-like molecules; Amino acids, peptides, and analogues; Alpha amino acids and derivatives; Macrolactams; Lactams; Biotin and derivatives; Phenylpropanoids and polyketides; Organic acids and derivatives; Carboxylic acids and derivatives; Organonitrogen compounds; Organooxygen compounds; Fatty amides; Amino acid…
12.66_714.9915m/z	0.0292909	0.0320184	0.618912	0.670488	0.109611	0.200697	0.0285634	0.0386796	0.726349	1	0.402376	1	0.954411	1	Negative	NA	NA	NA	NA	NA	NA	NA	NA
9.94_782.0306m/z	0.000483661	0.00148396	0.0724507	0.135519	0.00298894	0.0518082	0.00298894	0.00777123	0.726349	1	0.726349	1	1	1	Negative	NA	NA	NA	NA	NA	NA	NA	NA
24.72_385.2407m/z	0.000386399	0.00127061	0.160126	0.233892	0.0895023	0.200697	0.000129311	0.000611286	0.993858	1	0.133068	0.629051	0.225741	0.75247	Negative	C14H36N5O5S	[M - H]-	Alpha amino acids and derivatives	Amino acids and derivatives	Amino acids, peptides, and analogues	Carboxylic acids and derivatives	Organic acids and derivatives	Organic compounds; Organosulfur compounds; Lipids and lipid-like molecules; Amino acids, peptides, and analogues; Alpha amino acids and derivatives; Organic acids and derivatives; Carboxylic acids and derivatives; Organonitrogen compounds; Organooxygen compounds; Fatty amides; Amino acids and derivatives; Carboxylic acid amides; Carboxylic acid derivatives; N-acyl amines; Carboxylic acids; Second…
23.69_809.1875m/z	0.00223736	0.0042843	0.0365062	0.0968531	0.00740226	0.0801912	0.0285634	0.0386796	0.954411	1	0.999767	1	0.972804	1	Negative	C35H38O22	[M - H]-	Flavonoid O-glycosides	Flavonoid O-glycosides	Flavonoid glycosides	Flavonoids	Phenylpropanoids and polyketides	Organic compounds; Organoheterocyclic compounds; Carbohydrates and carbohydrate conjugates; Lipids and lipid-like molecules; Alcohols and polyols; Phenols; Ethers; Phenylpropanoids and polyketides; Organic acids and derivatives; Carboxylic acids and derivatives; Primary alcohols; Organooxygen compounds; Fatty acid esters; Flavonoids; Carboxylic acid derivatives; Flavonoid glycosides; Monocarboxyl…
15.50_903.1805m/z	0.00563451	0.00849898	0.0581451	0.122908	0.0581451	0.160827	0.00551482	0.012689	1	1	0.863822	1	0.863822	1	Negative	NA	NA	NA	NA	NA	NA	NA	NA
22.85_542.2972m/z	0.00504676	0.00781322	0.0221635	0.0677943	0.0365062	0.141525	0.00985638	0.0188431	0.998155	1	0.993858	1	0.972804	1	Negative	C21H45N5O11	[M - H]-	Alpha amino acids and derivatives	Amino acids and derivatives	Amino acids, peptides, and analogues	Carboxylic acids and derivatives	Organic acids and derivatives	Organic compounds; Amino acids, peptides, and analogues; Alpha amino acids and derivatives; Alcohols and polyols; Organic acids and derivatives; Carboxylic acids and derivatives; Organonitrogen compounds; Organooxygen compounds; Amino acids and derivatives; Carboxylic acid amides; Carboxylic acid derivatives; Cyclic alcohols and derivatives; Secondary alcohols; Secondary carboxylic acid amides; T…
23.14_883.1947m/z	0.000530283	0.00158345	0.00407606	0.0421721	0.0170561	0.0886919	0.00112447	0.00370079	0.972804	1	0.985723	1	0.863822	1	Negative	NA	NA	NA	NA	NA	NA	NA	NA
24.87_933.1685m/z	0.0309998	0.0333464	0.0724507	0.135519	0.225741	0.310543	0.0462677	0.056477	0.954411	1	0.998155	1	0.899884	1	Negative	NA	NA	NA	NA	NA	NA	NA	NA
21.40_531.2813m/z	0.00860057	0.0115056	0.225741	0.305691	0.563512	0.642601	0.0130186	0.0236702	0.93014	1	0.673542	1	0.30695	0.917321	Negative	C24H44N4O7S	[M - H]-	Peptides	Peptides	Amino acids, peptides, and analogues	Carboxylic acids and derivatives	Organic acids and derivatives	Organic compounds; Organoheterocyclic compounds; Organosulfur compounds; Lipids and lipid-like molecules; Amino acids, peptides, and analogues; Alpha amino acids and derivatives; Biotin and derivatives; Imidazolidines; Organic acids and derivatives; Carboxylic acids and derivatives; Organonitrogen compounds; Organooxygen compounds; Fatty amides; Amino acids and derivatives; Peptides; Organic carb…
5.02_381.0226m/z	0.00109195	0.0025862	0.160126	0.233892	0.00298894	0.0518082	0.00298894	0.00777123	0.508353	1	0.508353	1	1	1	Negative	C11H15N2O9PS	[M - H]-	Alpha amino acids and derivatives	Amino acids and derivatives	Amino acids, peptides, and analogues	Carboxylic acids and derivatives	Organic acids and derivatives	Organic compounds; Organosulfur compounds; Lipids and lipid-like molecules; Amino acids, peptides, and analogues; Alpha amino acids and derivatives; Organic acids and derivatives; Carboxylic acids and derivatives; Organonitrogen compounds; Organooxygen compounds; Dicarboxylic acids and derivatives; Amino acids and derivatives; Organic phosphoric acids and derivatives; Phosphate esters; Monoalkyla…
22.41_563.3809m/z	1.25611e-05	0.000116201	0.508353	0.57466	0.30695	0.403065	3.95963e-05	0.00023942	0.985723	1	0.00985638	0.316757	0.0285634	0.256086	Negative	C26H48N10O4	[M - H]-	Peptides	Peptides	Amino acids, peptides, and analogues	Carboxylic acids and derivatives	Organic acids and derivatives	Organic compounds; Organoheterocyclic compounds; Lipids and lipid-like molecules; Amino acids, peptides, and analogues; Alpha amino acids and derivatives; Pyrroles; Indoles and derivatives; Organic acids and derivatives; Carboxylic acids and derivatives; Organonitrogen compounds; Organooxygen compounds; Fatty amides; Amino acids and derivatives; Peptides; Guanidines; Carboxylic acid amides; Carbo…
23.48_564.3655m/z	0.00175731	0.00362194	0.0365062	0.0968531	0.109611	0.200697	0.00407606	0.0102891	0.972804	1	0.899884	1	0.673542	1	Negative	C30H51N3O7	[M - H]-	Alpha amino acids and derivatives	Amino acids and derivatives	Amino acids, peptides, and analogues	Carboxylic acids and derivatives	Organic acids and derivatives	Organic compounds; Organoheterocyclic compounds; Amino acids, peptides, and analogues; Lactones; Alpha amino acids and derivatives; Macrolactams; Alcohols and polyols; Lactams; Phenylpropanoids and polyketides; Organic acids and derivatives; Carboxylic acids and derivatives; Organonitrogen compounds; Organooxygen compounds; Amino acids and derivatives; Organic carbonic acids and derivatives; Carb…
10.07_602.1274m/z	0.000105276	0.000498677	0.0170561	0.0561341	0.109611	0.200697	3.95963e-05	0.00023942	0.899884	1	0.402376	1	0.109611	0.438445	Negative	C16H30N9O10PS2	[M - H]-	Purine ribonucleoside monophosphates	Purine ribonucleoside monophosphates	Purine ribonucleotides	Purine nucleotides	Nucleosides, nucleotides, and analogues	Organic compounds; Organoheterocyclic compounds; Organosulfur compounds; Carbohydrates and carbohydrate conjugates; Lipids and lipid-like molecules; Amino acids, peptides, and analogues; Pyrimidines and pyrimidine derivatives; Imidazoles; Alcohols and polyols; Biotin and derivatives; Purines and purine derivatives; Organic acids and derivatives; Carboxylic acids and derivatives; Organonitrogen co…
10.63_328.1870m/z	0.00216684	0.00420898	0.00298894	0.033788	0.225741	0.310543	0.0170561	0.0267144	0.402376	1	0.954411	1	0.726349	1	Negative	NA	NA	NA	NA	NA	NA	NA	NA
18.76_885.9016m/z	0.0011556	0.00270584	0.000799266	0.029687	0.0170561	0.0886919	0.109611	0.122313	0.822401	1	0.402376	1	0.899884	1	Negative	NA	NA	NA	NA	NA	NA	NA	NA
13.86_898.4269m/z	0.00594412	0.00891619	0.00985638	0.0522991	0.0724507	0.171247	0.0724507	0.0844717	0.899884	1	0.899884	1	1	1	Negative	NA	NA	NA	NA	NA	NA	NA	NA
17.50_660.1727m/z	0.00308033	0.00526386	0.402376	0.477707	0.0462677	0.141525	0.00298894	0.00777123	0.726349	1	0.225741	0.793144	0.822401	1	Negative	C26H31N9O8S2	[M - H]-	Peptides	Peptides	Amino acids, peptides, and analogues	Carboxylic acids and derivatives	Organic acids and derivatives	Organic compounds; Organoheterocyclic compounds; Organosulfur compounds; Amino acids, peptides, and analogues; Alpha amino acids and derivatives; Imidazoles; Lactams; Organic acids and derivatives; Carboxylic acids and derivatives; Organonitrogen compounds; Organooxygen compounds; Amino acids and derivatives; Peptides; Azoles; Carboxylic acid amides; Carboxylic acid derivatives; N-acyl-alpha amin…
13.89_312.1179m/z	0.00620299	0.00920224	0.00985638	0.0522991	0.618912	0.693609	0.0462677	0.056477	0.225741	1	0.954411	1	0.508353	1	Negative	C14H21N2O4S	[M - H]-	Peptides	Peptides	Amino acids, peptides, and analogues	Carboxylic acids and derivatives	Organic acids and derivatives	Organic compounds; Organoheterocyclic compounds; Organosulfur compounds; Lipids and lipid-like molecules; Amino acids, peptides, and analogues; Alpha amino acids and derivatives; Pyrrolidines; Fatty acids and conjugates; Organic acids and derivatives; Carboxylic acids and derivatives; Organonitrogen compounds; Organooxygen compounds; Amino acids and derivatives; Peptides; Monoalkylamines; Carboxy…
24.05_628.3077m/z	0.00170121	0.00356067	0.0285634	0.0798547	0.0462677	0.141525	0.00551482	0.012689	0.998155	1	0.954411	1	0.899884	1	Negative	C33H47N3O7S	[M - H]-	N-acyl-alpha amino acids and derivatives	Amino acids and derivatives	Amino acids, peptides, and analogues	Carboxylic acids and derivatives	Organic acids and derivatives	Organic compounds; Organoheterocyclic compounds; Organosulfur compounds; Lipids and lipid-like molecules; Amino acids, peptides, and analogues; Lactones; Alpha amino acids and derivatives; Macrolactams; Lactams; Phenylpropanoids and polyketides; Organic acids and derivatives; Carboxylic acids and derivatives; Organonitrogen compounds; Organooxygen compounds; Amino acids and derivatives; Carboxyli…
5.35_235.0395m/z	0.0066543	0.00971168	0.402376	0.477707	0.454368	0.554628	0.0221635	0.0333093	0.999767	1	0.563512	1	0.508353	1	Negative	C7H12N2O5S	[M - H]-	Alpha amino acids and derivatives	Amino acids and derivatives	Amino acids, peptides, and analogues	Carboxylic acids and derivatives	Organic acids and derivatives	Organic compounds; Organoheterocyclic compounds; Organosulfur compounds; Amino acids, peptides, and analogues; Alpha amino acids and derivatives; Lactams; Pyrrolidines; Organic acids and derivatives; Carboxylic acids and derivatives; Organosulfonic acids and derivatives; Organonitrogen compounds; Organooxygen compounds; Amino acids and derivatives; Carboxylic acid amides; Carboxylic acid derivati…
14.47_738.3433m/z	0.00181665	0.00368793	0.0221635	0.0677943	0.0581451	0.160827	0.00156982	0.00474597	0.985723	1	0.863822	1	0.673542	1	Negative	C31H45N15O7	[M - H]-	Oligopeptides	Peptides	Amino acids, peptides, and analogues	Carboxylic acids and derivatives	Organic acids and derivatives	Organic compounds; Organoheterocyclic compounds; Amino acids, peptides, and analogues; Alpha amino acids and derivatives; Macrolactams; Pyrroles; Alcohols and polyols; Lactams; Indoles and derivatives; Phenylpropanoids and polyketides; Organic acids and derivatives; Carboxylic acids and derivatives; Organonitrogen compounds; Organooxygen compounds; Amino acids and derivatives; Peptides; Guanidine…
11.02_751.0066m/z	0.00714795	0.0101576	0.30695	0.383687	0.0462677	0.141525	0.0170561	0.0267144	0.822401	1	0.618912	1	0.985723	1	Negative	C25H20N8O12S4	[M - H]-	N-acyl-alpha amino acids and derivatives	Amino acids and derivatives	Amino acids, peptides, and analogues	Carboxylic acids and derivatives	Organic acids and derivatives	Organic compounds; Organoheterocyclic compounds; Organosulfur compounds; Amino acids, peptides, and analogues; Alpha amino acids and derivatives; Azetidines; Lactams; Beta lactams; Piperazines; Organic acids and derivatives; Carboxylic acids and derivatives; Organonitrogen compounds; Organooxygen compounds; Dicarboxylic acids and derivatives; Amino acids and derivatives; Azoles; Carboxylic acid a…
4.85_242.1509m/z	0.0169404	0.020061	0.0462677	0.104605	0.160126	0.2508	0.954411	0.954411	0.954411	1	0.160126	0.660837	0.402376	1	Negative	C11H21N3O3	[M - H]-	N-acyl-alpha amino acids	Amino acids and derivatives	Amino acids, peptides, and analogues	Carboxylic acids and derivatives	Organic acids and derivatives	Organic compounds; Lipids and lipid-like molecules; Amino acids, peptides, and analogues; Alpha amino acids and derivatives; Fatty acids and conjugates; Organic acids and derivatives; Carboxylic acids and derivatives; Organonitrogen compounds; Organooxygen compounds; Amino acids and derivatives; Monoalkylamines; Carboxylic acid amides; Carboxylic acid derivatives; Monocarboxylic acids and derivat…
15.52_829.1761m/z	0.0139365	0.0172725	0.0724507	0.135519	0.109611	0.200697	0.0170561	0.0267144	0.998155	1	0.954411	1	0.899884	1	Negative	NA	NA	NA	NA	NA	NA	NA	NA
7.74_315.0504m/z	0.00233409	0.00440703	0.0462677	0.104605	0.225741	0.310543	0.00298894	0.00777123	0.899884	1	0.822401	1	0.402376	1	Negative	C7H17N4O6PS	[M - H]-	Alpha amino acids and derivatives	Amino acids and derivatives	Amino acids, peptides, and analogues	Carboxylic acids and derivatives	Organic acids and derivatives	Organic compounds; Organosulfur compounds; Lipids and lipid-like molecules; Amino acids, peptides, and analogues; Alpha amino acids and derivatives; Organic acids and derivatives; Carboxylic acids and derivatives; Organonitrogen compounds; Organooxygen compounds; Amino acids and derivatives; Organophosphorus compounds; Monoalkylamines; Carboxylic acid derivatives; Monocarboxylic acids and derivat…
23.93_384.2446m/z	0.00726729	0.0101667	0.190978	0.266958	0.0221635	0.110818	0.0285634	0.0386796	0.822401	1	0.863822	1	0.999767	1	Negative	NA	NA	NA	NA	NA	NA	NA	NA
14.75_819.4126m/z	0.000787022	0.00210189	0.109611	0.182686	0.109611	0.200697	0.000799266	0.00273433	1	1	0.402376	1	0.402376	1	Negative	NA	NA	NA	NA	NA	NA	NA	NA
25.25_640.3445m/z	0.00194943	0.00387018	0.00985638	0.0522991	0.0462677	0.141525	0.0462677	0.056477	0.954411	1	0.954411	1	1	1	Negative	C29H51N7O5S2	[M - H]-	Peptides	Peptides	Amino acids, peptides, and analogues	Carboxylic acids and derivatives	Organic acids and derivatives	Organic compounds; Organoheterocyclic compounds; Organosulfur compounds; Lipids and lipid-like molecules; Amino acids, peptides, and analogues; Alpha amino acids and derivatives; Lactams; Organic acids and derivatives; Carboxylic acids and derivatives; Organonitrogen compounds; Organooxygen compounds; Fatty amides; Amino acids and derivatives; Peptides; Carboxylic acid amides; Carboxylic acid der…
12.22_534.1809m/z	0.000854037	0.00215505	0.00551482	0.0421721	0.00551482	0.0623414	0.0285634	0.0386796	1	1	0.954411	1	0.954411	1	Negative	NA	NA	NA	NA	NA	NA	NA	NA
7.86_336.1174m/z	0.0351101	0.0370302	0.160126	0.233892	0.0462677	0.141525	0.225741	0.237622	0.954411	1	0.998155	1	0.899884	1	Negative	C8H17N8O7	[M - H]-	Glycosylamines	Glycosyl compounds	Carbohydrates and carbohydrate conjugates	Organooxygen compounds	Organic oxygen compounds	Organic compounds; Organoheterocyclic compounds; Imidazoles; Alcohols and polyols; Purines and purine derivatives; Hypoxanthines; Organic acids and derivatives; Organonitrogen compounds; Primary alcohols; Organooxygen compounds; Azoles; Purinones; Pentoses; 6-oxopurines; Secondary alcohols; Imidazopyrimidines; Glycosylamines; Substituted imidazoles; N-substituted imidazoles; Amines; Primary amine…
7.72_476.1176m/z	0.024699	0.0276711	0.402376	0.477707	0.726349	0.79349	0.0170561	0.0267144	0.954411	1	0.508353	1	0.225741	0.75247	Negative	NA	NA	NA	NA	NA	NA	NA	NA
24.06_505.3277m/z	0.00116251	0.00270584	0.30695	0.383687	0.0462677	0.141525	0.00551482	0.012689	0.822401	1	0.402376	1	0.899884	1	Negative	C28H46N2O6	[M - H]-	Alpha amino acid esters	Amino acids and derivatives	Amino acids, peptides, and analogues	Carboxylic acids and derivatives	Organic acids and derivatives	Organic compounds; Lipids and lipid-like molecules; Amino acids, peptides, and analogues; Alpha amino acids and derivatives; Alcohols and polyols; Organic acids and derivatives; Carboxylic acids and derivatives; Organonitrogen compounds; Organooxygen compounds; Fatty amides; Amino acids and derivatives; Alpha amino acid esters; Carboxylic acid amides; Carboxylic acid derivatives; N-acyl amines; M…
9.17_468.0966m/z	0.0110688	0.0142861	0.0462677	0.104605	0.508353	0.592699	0.0170561	0.0267144	0.618912	1	0.985723	1	0.402376	1	Negative	NA	NA	NA	NA	NA	NA	NA	NA
24.49_506.3478m/z	0.00209556	0.00410001	0.0130186	0.0561341	0.160126	0.2508	0.0221635	0.0333093	0.776293	1	0.998155	1	0.863822	1	Negative	C23H49N5O5S	[M - H]-	Dipeptides	Peptides	Amino acids, peptides, and analogues	Carboxylic acids and derivatives	Organic acids and derivatives	Organic compounds; Organosulfur compounds; Lipids and lipid-like molecules; Amino acids, peptides, and analogues; Alpha amino acids and derivatives; Fatty acids and conjugates; Organic acids and derivatives; Carboxylic acids and derivatives; Organonitrogen compounds; Organooxygen compounds; Fatty amides; Branched fatty acids; Amino acids and derivatives; Peptides; Carboxylic acid amides; Carboxyl…
15.63_869.1379m/z	0.0151735	0.0185237	0.0170561	0.0561341	0.160126	0.2508	0.0462677	0.056477	0.822401	1	0.985723	1	0.954411	1	Negative	NA	NA	NA	NA	NA	NA	NA	NA
6.47_329.1690m/z	0.000914846	0.00228712	0.0581451	0.122908	0.863822	0.901982	0.00156982	0.00474597	0.30695	1	0.673542	1	0.0221635	0.256086	Negative	C9H28N7O2S2	[M - H]-	2,4-disubstituted thiazoles	2,4-disubstituted thiazoles	Thiazoles	Azoles	Organoheterocyclic compounds	Organic compounds; Organoheterocyclic compounds; Organosulfur compounds; Organonitrogen compounds; Azoles; Thioethers; Amines; 2,4-disubstituted thiazoles; Sulfenyl compounds; Azacyclic compounds; Heteroaromatic compounds; Hydrocarbon derivatives; Organopnictogen compounds; Organic oxygen compounds; Organic nitrogen compounds; Chemical entities
16.47_624.0969m/z	0.0259477	0.0289499	0.160126	0.233892	0.30695	0.403065	0.0285634	0.0386796	0.985723	1	0.899884	1	0.726349	1	Negative	NA	NA	NA	NA	NA	NA	NA	NA
14.84_429.2344m/z	0.0396024	0.0414443	0.264432	0.352576	0.190978	0.290376	0.0285634	0.0386796	0.998155	1	0.776293	1	0.863822	1	Negative	C15H38N6O4S2	[M - H]-	Dipeptides	Peptides	Amino acids, peptides, and analogues	Carboxylic acids and derivatives	Organic acids and derivatives	Organic compounds; Organosulfur compounds; Lipids and lipid-like molecules; Amino acids, peptides, and analogues; Alpha amino acids and derivatives; Organic acids and derivatives; Carboxylic acids and derivatives; Organonitrogen compounds; Organooxygen compounds; Fatty amides; Amino acids and derivatives; Peptides; Azoles; Monoalkylamines; Carboxylic acid amides; Carboxylic acid derivatives; N-ac…
23.91_447.2571m/z	0.000144772	0.000646722	0.190978	0.266958	0.726349	0.79349	0.000563762	0.00209397	0.776293	1	0.225741	0.793144	0.0221635	0.256086	Negative	C22H40O9	[M - H]-	O-glucuronides	Sugar acids and derivatives	Carbohydrates and carbohydrate conjugates	Organooxygen compounds	Organic oxygen compounds	Organic compounds; Organoheterocyclic compounds; Carbohydrates and carbohydrate conjugates; Lipids and lipid-like molecules; Pyrans; Alcohols and polyols; Sugar acids and derivatives; Ethers; Fatty acids and conjugates; Organic acids and derivatives; Carboxylic acids and derivatives; Organooxygen compounds; Hydroxy fatty acids; Glucuronides; Hydroxy acids and derivatives; Monocarboxylic acids and…
22.77_705.3253m/z	0.000206579	0.000796227	0.190978	0.266958	0.109611	0.200697	0.000274128	0.00114957	0.993858	1	0.160126	0.660837	0.264432	0.848794	Negative	C29H54O19	[M - H]-	Flavonoid-3-O-glycosides	Flavonoid O-glycosides	Flavonoid glycosides	Flavonoids	Phenylpropanoids and polyketides	Organic compounds; Organoheterocyclic compounds; Carbohydrates and carbohydrate conjugates; Pyrans; Benzopyrans; Alcohols and polyols; Phenols; Chromones; Ethers; Phenylpropanoids and polyketides; Organic acids and derivatives; Primary alcohols; Organooxygen compounds; Flavonoids; Pyranones and derivatives; Flavonoid glycosides; Cyclic alcohols and derivatives; Monosaccharides; Flavonoid O-glycos…
8.35_771.2412m/z	0.0161486	0.0194648	0.30695	0.383687	0.109611	0.200697	0.0170561	0.0267144	0.954411	1	0.618912	1	0.899884	1	Negative	C35H40N4O16	[M - H]-	Peptides	Peptides	Amino acids, peptides, and analogues	Carboxylic acids and derivatives	Organic acids and derivatives	Organic compounds; Organoheterocyclic compounds; Carbohydrates and carbohydrate conjugates; Amino acids, peptides, and analogues; Alpha amino acids and derivatives; Pyrroles; Alcohols and polyols; Lactams; Indoles and derivatives; Ethers; Organic acids and derivatives; Carboxylic acids and derivatives; Organonitrogen compounds; Organooxygen compounds; Amino acids and derivatives; Peptides; Carbox…
10.63_809.3918m/z	0.00780574	0.0106689	0.00985638	0.0522991	0.0462677	0.141525	0.0462677	0.056477	0.954411	1	0.954411	1	1	1	Negative	C35H46N20O4	[M - H]-	N-acyl-alpha amino acids and derivatives	Amino acids and derivatives	Amino acids, peptides, and analogues	Carboxylic acids and derivatives	Organic acids and derivatives	Organic compounds; Organoheterocyclic compounds; Amino acids, peptides, and analogues; Alpha amino acids and derivatives; Pyrroles; Indoles and derivatives; Organic acids and derivatives; Carboxylic acids and derivatives; Organonitrogen compounds; Organooxygen compounds; Amino acids and derivatives; Guanidines; Carboxylic acid amides; Carboxylic acid derivatives; N-acyl-alpha amino acids and deri…
13.54_752.1589m/z	0.0267193	0.0295665	0.0895023	0.163877	0.0581451	0.160827	0.160126	0.17275	0.998155	1	0.993858	1	0.972804	1	Negative	C31H23N13O11	[M - H]-	Alpha amino acids and derivatives	Amino acids and derivatives	Amino acids, peptides, and analogues	Carboxylic acids and derivatives	Organic acids and derivatives	Organic compounds; Organoheterocyclic compounds; Amino acids, peptides, and analogues; Alpha amino acids and derivatives; Pyrimidines and pyrimidine derivatives; Alcohols and polyols; Lactams; Organic acids and derivatives; Carboxylic acids and derivatives; Organonitrogen compounds; Primary alcohols; Organooxygen compounds; Amino acids and derivatives; Carboxylic acid amides; Carboxylic acid deri…
22.47_544.3390m/z	0.0025618	0.00470535	0.0285634	0.0798547	0.160126	0.2508	0.00985638	0.0188431	0.899884	1	0.985723	1	0.726349	1	Negative	C25H47N5O8	[M - H]-	Hybrid peptides	NA	Hybrid peptides	Peptidomimetics	Organic acids and derivatives	Organic compounds; Organoheterocyclic compounds; Lipids and lipid-like molecules; Amino acids, peptides, and analogues; Alpha amino acids and derivatives; Alcohols and polyols; Phenylpropanoids and polyketides; Organic acids and derivatives; Carboxylic acids and derivatives; Organonitrogen compounds; Organooxygen compounds; Fatty amides; Amino acids and derivatives; Peptides; Azoles; Monoalkylami…
4.96_659.1700m/z	0.0345375	0.0365691	0.618912	0.670488	0.264432	0.354393	0.0221635	0.0333093	0.93014	1	0.353059	1	0.726349	1	Negative	NA	NA	NA	NA	NA	NA	NA	NA
24.22_563.2813m/z	0.00738316	0.0102228	0.109611	0.182686	0.0724507	0.171247	0.0170561	0.0267144	0.998155	1	0.899884	1	0.954411	1	Negative	C23H45N6O6PS	[M - H]-	Biotin and derivatives	NA	NA	Biotin and derivatives	Organoheterocyclic compounds	Organic compounds; Organoheterocyclic compounds; Organosulfur compounds; Lipids and lipid-like molecules; Amino acids, peptides, and analogues; Thiophenes; Thiolanes; Biotin and derivatives; Imidazolidines; Organic acids and derivatives; Carboxylic acids and derivatives; Organonitrogen compounds; Organooxygen compounds; Fatty amides; Amino acids and derivatives; Organic carbonic acids and derivat…
10.47_772.0739m/z	0.0396024	0.0414443	0.133068	0.214893	0.133068	0.235359	0.0462677	0.056477	1	1	0.972804	1	0.972804	1	Negative	C32H31N5O8S5	[M - H]-	Alpha amino acids and derivatives	Amino acids and derivatives	Amino acids, peptides, and analogues	Carboxylic acids and derivatives	Organic acids and derivatives	Organic compounds; Organoheterocyclic compounds; Organosulfur compounds; Amino acids, peptides, and analogues; Benzenesulfonamides; Alpha amino acids and derivatives; Lactams; Organic acids and derivatives; Carboxylic acids and derivatives; Organosulfonic acids and derivatives; Organonitrogen compounds; Organooxygen compounds; Amino acids and derivatives; Carboxylic acid amides; Carboxylic acid d…
19.24_970.2937m/z	0.00274377	0.00484195	0.160126	0.233892	0.0170561	0.0886919	0.0170561	0.0267144	0.822401	1	0.822401	1	1	1	Negative	NA	NA	NA	NA	NA	NA	NA	NA
9.17_536.0830m/z	0.000252328	0.000933269	0.0724507	0.135519	0.190978	0.290376	0.000129311	0.000611286	0.972804	1	0.264432	0.892887	0.109611	0.438445	Negative	NA	NA	NA	NA	NA	NA	NA	NA
18.49_925.2444m/z	0.000554949	0.00158576	0.160126	0.233892	0.0170561	0.0886919	0.000394619	0.00150884	0.822401	1	0.225741	0.793144	0.726349	1	Negative	NA	NA	NA	NA	NA	NA	NA	NA
11.07_651.0023m/z	0.00219707	0.00423721	0.508353	0.57466	0.190978	0.290376	0.0021746	0.00635277	0.93014	1	0.133068	0.629051	0.402376	1	Negative	NA	NA	NA	NA	NA	NA	NA	NA
7.78_319.1699m/z	5.0926e-05	0.000286459	0.133068	0.214893	0.508353	0.592699	5.91881e-05	0.000334541	0.863822	1	0.109611	0.558803	0.0130186	0.246367	Negative	NA	NA	NA	NA	NA	NA	NA	NA
13.83_966.4145m/z	0.00292049	0.00505469	0.0221635	0.0677943	0.109611	0.200697	0.00740226	0.0163101	0.93014	1	0.985723	1	0.776293	1	Negative	NA	NA	NA	NA	NA	NA	NA	NA
25.23_708.3330m/z	0.00259541	0.00473486	0.00985638	0.0522991	0.0895023	0.200697	0.0581451	0.0693474	0.863822	1	0.93014	1	0.998155	1	Negative	C33H47N11O5S	[M - H]-	Peptides	Peptides	Amino acids, peptides, and analogues	Carboxylic acids and derivatives	Organic acids and derivatives	Organic compounds; Organoheterocyclic compounds; Organosulfur compounds; Amino acids, peptides, and analogues; Alpha amino acids and derivatives; Lactams; Indoles and derivatives; Organic acids and derivatives; Carboxylic acids and derivatives; Organonitrogen compounds; Organooxygen compounds; Amino acids and derivatives; Peptides; Carboxylic acid amides; Carboxylic acid derivatives; Secondary ca…
23.72_816.5755n	0.00175288	0.00362194	0.0130186	0.0561341	0.190978	0.290376	0.0170561	0.0267144	0.726349	1	0.999767	1	0.776293	1	Negative	C48H80O10	[M - H]-	Diterpenoids	NA	Diterpenoids	Prenol lipids	Lipids and lipid-like molecules	Organic compounds; Lipids and lipid-like molecules; Ketones; Alcohols and polyols; Prenol lipids; Organic acids and derivatives; Carboxylic acids and derivatives; Primary alcohols; Organooxygen compounds; Fatty acid esters; Carboxylic acid derivatives; Carboxylic acid esters; Fatty alcohols; Diterpenoids; Secondary alcohols; Tertiary alcohols; Carbonyl compounds; Fatty Acyls; Organic oxides; Hydr…
12.19_647.1997m/z	0.00141321	0.00310217	0.0170561	0.0561341	0.109611	0.200697	0.00298894	0.00777123	0.899884	1	0.954411	1	0.618912	1	Negative	NA	NA	NA	NA	NA	NA	NA	NA
9.16_400.1080m/z	0.00782386	0.0106689	0.109611	0.182686	0.160126	0.2508	0.00551482	0.012689	0.998155	1	0.726349	1	0.618912	1	Negative	C14H19N5O9	[M - H]-	Dipeptides	Peptides	Amino acids, peptides, and analogues	Carboxylic acids and derivatives	Organic acids and derivatives	Organic compounds; Lipids and lipid-like molecules; Amino acids, peptides, and analogues; Alpha amino acids and derivatives; Alcohols and polyols; Fatty acids and conjugates; Organic acids and derivatives; Carboxylic acids and derivatives; Organonitrogen compounds; Organooxygen compounds; Fatty amides; Branched fatty acids; Hydroxy fatty acids; Amino acids and derivatives; Peptides; Monoalkylamin…
23.72_537.2376m/z	0.00620299	0.00920224	0.0462677	0.104605	0.0462677	0.141525	0.00985638	0.0188431	1	1	0.954411	1	0.954411	1	Negative	C22H34N8O8	[M - H]-	Oligopeptides	Peptides	Amino acids, peptides, and analogues	Carboxylic acids and derivatives	Organic acids and derivatives	Organic compounds; Organoheterocyclic compounds; Amino acids, peptides, and analogues; Alpha amino acids and derivatives; Macrolactams; Lactams; Phenylpropanoids and polyketides; Organic acids and derivatives; Carboxylic acids and derivatives; Organonitrogen compounds; Organooxygen compounds; Amino acids and derivatives; Peptides; Guanidines; Carboxylic acid amides; Carboxylic acid derivatives; S…
11.02_521.0450m/z	0.0070409	0.0101119	0.0581451	0.122908	0.0365062	0.141525	0.0285634	0.0386796	0.998155	1	0.993858	1	0.999767	1	Negative	C20H18N4O9S2	[M - H]-	Peptides	Peptides	Amino acids, peptides, and analogues	Carboxylic acids and derivatives	Organic acids and derivatives	Organic compounds; Organoheterocyclic compounds; Organosulfur compounds; Amino acids, peptides, and analogues; Alpha amino acids and derivatives; Azetidines; Lactams; Beta lactams; Organic acids and derivatives; Carboxylic acids and derivatives; Organosulfonic acids and derivatives; Organonitrogen compounds; Organooxygen compounds; Amino acids and derivatives; Peptides; Carboxylic acid amides; Ca…
7.74_525.0291m/z	0.00514866	0.00785388	0.225741	0.305691	0.0581451	0.160827	0.00740226	0.0163101	0.93014	1	0.563512	1	0.899884	1	Negative	C18H19N6O5PS3	[M - H]-	Aminopyrimidines and derivatives	Aminopyrimidines and derivatives	Pyrimidines and pyrimidine derivatives	Diazines	Organoheterocyclic compounds	Organic compounds; Organoheterocyclic compounds; Organosulfur compounds; Pyrimidines and pyrimidine derivatives; Thiazoles; Organic acids and derivatives; Organonitrogen compounds; Organooxygen compounds; Azoles; Aminopyrimidines and derivatives; Diazines; Amines; Primary amines; Imidolactams; Organic oxides; Azacyclic compounds; Heteroaromatic compounds; Hydrocarbon derivatives; Organopnictogen …
23.99_605.2930m/z	0.000358811	0.00121099	0.985723	0.993858	0.972804	0.995784	0.0365062	0.0484265	0.999767	1	0.0895023	0.558803	0.109611	0.438445	Negative	NA	NA	NA	NA	NA	NA	NA	NA
22.30_603.3625m/z	1.22374e-05	0.000116201	0.190978	0.266958	0.508353	0.592699	2.62927e-05	0.000179897	0.93014	1	0.0462677	0.400986	0.00740226	0.246367	Negative	C27H52N6O7S	[M - H]-	Peptides	Peptides	Amino acids, peptides, and analogues	Carboxylic acids and derivatives	Organic acids and derivatives	Organic compounds; Organoheterocyclic compounds; Organosulfur compounds; Amino acids, peptides, and analogues; Alpha amino acids and derivatives; Macrolactams; Alcohols and polyols; Lactams; Phenylpropanoids and polyketides; Organic acids and derivatives; Carboxylic acids and derivatives; Organonitrogen compounds; Organooxygen compounds; Amino acids and derivatives; Peptides; Carboxylic acid amid…
17.33_907.2715m/z	0.00241592	0.00452984	0.0365062	0.0968531	0.109611	0.200697	0.00407606	0.0102891	0.972804	1	0.899884	1	0.673542	1	Negative	NA	NA	NA	NA	NA	NA	NA	NA
23.08_741.2014m/z	0.00413777	0.00657175	0.0462677	0.104605	0.0724507	0.171247	0.0170561	0.0267144	0.998155	1	0.985723	1	0.954411	1	Negative	C43H34O12	[M - H]-	Limonoids	Limonoids	Triterpenoids	Prenol lipids	Lipids and lipid-like molecules	Organic compounds; Organoheterocyclic compounds; Naphthalenes; Ethers; Organic acids and derivatives; Carboxylic acids and derivatives; Organooxygen compounds; Carboxylic acid derivatives; Dialkyl ethers; Carboxylic acid esters; Naphthopyrans; Oxepanes; Carbonyl compounds; Limonoids; Benzenoids; Organic oxides; Oxacyclic compounds; Hydrocarbon derivatives; Organic oxygen compounds; Chemical entit…
23.08_673.2134m/z	0.00456507	0.00720801	0.0130186	0.0561341	0.0365062	0.141525	0.0462677	0.056477	0.985723	1	0.972804	1	0.999767	1	Negative	C26H42O18S	[M - H]-	C-glycosyl compounds	Glycosyl compounds	Carbohydrates and carbohydrate conjugates	Organooxygen compounds	Organic oxygen compounds	Organic compounds; Organoheterocyclic compounds; Organosulfur compounds; Carbohydrates and carbohydrate conjugates; Alcohols and polyols; Ethers; Organic acids and derivatives; Carboxylic acids and derivatives; Primary alcohols; Organooxygen compounds; Monocarboxylic acids and derivatives; Thioacetals; Disaccharides; Acetals; Secondary alcohols; Carbonyl compounds; Oxanes; Glycosyl compounds; Mon…
7.84_404.1047m/z	0.00384679	0.00620622	0.00551482	0.0421721	0.160126	0.2508	0.0462677	0.056477	0.618912	1	0.899884	1	0.954411	1	Negative	C14H15N9O6	[M - H]-	Purine nucleosides	NA	NA	Purine nucleosides	Nucleosides, nucleotides, and analogues	Organic compounds; Organoheterocyclic compounds; Amino acids, peptides, and analogues; Alpha amino acids and derivatives; Pyrimidines and pyrimidine derivatives; Imidazoles; Purines and purine derivatives; Hypoxanthines; Organic acids and derivatives; Carboxylic acids and derivatives; Organonitrogen compounds; Nucleosides, nucleotides, and analogues; Pyrimidones; Organooxygen compounds; Amino aci…
25.07_490.3541m/z	0.00393772	0.00629103	0.0462677	0.104605	0.0170561	0.0886919	0.508353	0.524491	0.985723	1	0.618912	1	0.402376	1	Negative	C24H49N3O7	[M - H]-	Alpha amino acids and derivatives	Amino acids and derivatives	Amino acids, peptides, and analogues	Carboxylic acids and derivatives	Organic acids and derivatives	Organic compounds; Organoheterocyclic compounds; Amino acids, peptides, and analogues; Lactones; Alpha amino acids and derivatives; Alcohols and polyols; Organic acids and derivatives; Carboxylic acids and derivatives; Organonitrogen compounds; Organooxygen compounds; Amino acids and derivatives; Carboxylic acid derivatives; Carboxylic acids; Carboxylic acid esters; Cyclic alcohols and derivative…
26.41_621.4365m/z	0.002087	0.00410001	0.563512	0.631522	0.972804	0.995784	0.0285634	0.0386796	0.822401	1	0.454368	1	0.0895023	0.401217	Negative	C36H62O8	[M - H]-	Triterpenoids	NA	Triterpenoids	Prenol lipids	Lipids and lipid-like molecules	Organic compounds; Lipids and lipid-like molecules; Alcohols and polyols; Prenol lipids; Organic acids and derivatives; Carboxylic acids and derivatives; Organooxygen compounds; Carboxylic acid derivatives; Monocarboxylic acids and derivatives; Carboxylic acid esters; Triterpenoids; Secondary alcohols; Carbonyl compounds; Fatty Acyls; Organic oxides; Hydrocarbon derivatives; Organic oxygen compou…
24.66_544.3242m/z	0.00496721	0.0077523	0.0170561	0.0561341	0.0221635	0.110818	0.133068	0.146601	0.999767	1	0.863822	1	0.899884	1	Negative	C21H43N11O6	[M - H]-	Peptides	Peptides	Amino acids, peptides, and analogues	Carboxylic acids and derivatives	Organic acids and derivatives	Organic compounds; Organoheterocyclic compounds; Lipids and lipid-like molecules; Amino acids, peptides, and analogues; Alpha amino acids and derivatives; Organic acids and derivatives; Carboxylic acids and derivatives; Organonitrogen compounds; Organooxygen compounds; Fatty amides; Amino acids and derivatives; Peptides; Guanidines; Carboxylic acid amides; Carboxylic acid derivatives; N-acyl amin…
24.66_476.3373m/z	0.00925786	0.0121933	0.0170561	0.0561341	0.0724507	0.171247	0.225741	0.237622	0.954411	1	0.726349	1	0.954411	1	Negative	C21H47N7O3S	[M - H]-	Amino acids and derivatives	Amino acids and derivatives	Amino acids, peptides, and analogues	Carboxylic acids and derivatives	Organic acids and derivatives	Organic compounds; Organosulfur compounds; Lipids and lipid-like molecules; Amino acids, peptides, and analogues; Organic acids and derivatives; Carboxylic acids and derivatives; Organonitrogen compounds; Organooxygen compounds; Amino acids and derivatives; Guanidines; Carboxylic acid amides; Monocarboxylic acids and derivatives; Thioethers; Carboxylic acids; Secondary carboxylic acid amides; Car…
23.85_449.2535m/z	0.000563825	0.00158576	0.0130186	0.0561341	0.863822	0.901982	0.00985638	0.0188431	0.109611	1	0.999767	1	0.0895023	0.401217	Negative	C16H34N8O7	[M - H]-	Oligopeptides	Peptides	Amino acids, peptides, and analogues	Carboxylic acids and derivatives	Organic acids and derivatives	Organic compounds; Organoheterocyclic compounds; Amino acids, peptides, and analogues; Alpha amino acids and derivatives; Macrolactams; Alcohols and polyols; Lactams; Phenylpropanoids and polyketides; Organic acids and derivatives; Carboxylic acids and derivatives; Organonitrogen compounds; Organooxygen compounds; Amino acids and derivatives; Peptides; Guanidines; Carboxylic acid amides; Carboxyl…
17.82_666.1454m/z	0.0152306	0.0185237	0.508353	0.57466	0.0462677	0.141525	0.0462677	0.056477	0.618912	1	0.618912	1	1	1	Negative	C25H29N7O13S	[M - H]-	Oligopeptides	Peptides	Amino acids, peptides, and analogues	Carboxylic acids and derivatives	Organic acids and derivatives	Organic compounds; Organoheterocyclic compounds; Organosulfur compounds; Amino acids, peptides, and analogues; Alpha amino acids and derivatives; Alcohols and polyols; Lactams; Organic acids and derivatives; Carboxylic acids and derivatives; Organonitrogen compounds; Nucleosides, nucleotides, and analogues; Organooxygen compounds; Amino acids and derivatives; Peptides; Azoles; Carboxylic acid ami…
20.29_956.3248m/z	0.00864706	0.0115056	0.508353	0.57466	0.160126	0.2508	0.00985638	0.0188431	0.899884	1	0.30695	0.961529	0.726349	1	Negative	NA	NA	NA	NA	NA	NA	NA	NA
19.22_590.2796m/z	0.0117259	0.0149339	0.0724507	0.135519	0.225741	0.310543	0.0170561	0.0267144	0.954411	1	0.954411	1	0.726349	1	Negative	NA	NA	NA	NA	NA	NA	NA	NA
23.41_538.3198m/z	0.00136427	0.00301928	0.353059	0.432996	0.776293	0.827197	0.00551482	0.012689	0.899884	1	0.353059	1	0.0895023	0.401217	Negative	C24H49N3O8S	[M - H]-	Dipeptides	Peptides	Amino acids, peptides, and analogues	Carboxylic acids and derivatives	Organic acids and derivatives	Organic compounds; Organosulfur compounds; Lipids and lipid-like molecules; Amino acids, peptides, and analogues; Alpha amino acids and derivatives; Alcohols and polyols; Fatty acids and conjugates; Organic acids and derivatives; Carboxylic acids and derivatives; Organonitrogen compounds; Organooxygen compounds; Fatty amides; Hydroxy fatty acids; Amino acids and derivatives; Peptides; Monoalkylam…
23.48_677.2141m/z	0.00380913	0.00619558	0.0170561	0.0561341	0.0724507	0.171247	0.109611	0.122313	0.954411	1	0.899884	1	0.998155	1	Negative	C29H38N6O11S	[M - H]-	Oligopeptides	Peptides	Amino acids, peptides, and analogues	Carboxylic acids and derivatives	Organic acids and derivatives	Organic compounds; Organoheterocyclic compounds; Organosulfur compounds; Amino acids, peptides, and analogues; Alpha amino acids and derivatives; Macrolactams; Lactams; Phenylpropanoids and polyketides; Organic acids and derivatives; Carboxylic acids and derivatives; Organonitrogen compounds; Organooxygen compounds; Fatty amides; Amino acids and derivatives; Peptides; Carboxylic acid amides; Carb…
13.85_793.4098m/z	0.0196142	0.0228269	0.30695	0.383687	0.454368	0.554628	0.0365062	0.0484265	0.993858	1	0.776293	1	0.618912	1	Negative	C42H58N4O11	[M - H]-	Amino acids and derivatives	Amino acids and derivatives	Amino acids, peptides, and analogues	Carboxylic acids and derivatives	Organic acids and derivatives	Organic compounds; Organoheterocyclic compounds; Amino acids, peptides, and analogues; Macrolactams; Anisoles; Lactams; Phenylpropanoids and polyketides; Organic acids and derivatives; Carboxylic acids and derivatives; Organonitrogen compounds; Organooxygen compounds; Amino acids and derivatives; Carboxylic acid amides; Carboxylic acid derivatives; Secondary alcohols; Secondary carboxylic acid am…
18.93_466.2397n	0.000533682	0.00158345	0.353059	0.432996	0.109611	0.200697	0.00112447	0.00370079	0.93014	1	0.160126	0.660837	0.454368	1	Negative	C17H34N6O9	[M - H2O - H]-	Amino acids	Amino acids and derivatives	Amino acids, peptides, and analogues	Carboxylic acids and derivatives	Organic acids and derivatives	Organic compounds; Organoheterocyclic compounds; Carbohydrates and carbohydrate conjugates; Lipids and lipid-like molecules; Amino acids, peptides, and analogues; Pyrans; Alcohols and polyols; Sugar acids and derivatives; Ethers; Organic acids and derivatives; Carboxylic acids and derivatives; Organonitrogen compounds; Organooxygen compounds; Amino acids and derivatives; Guanidines; Monoalkylamin…
6.61_400.1381m/z	0.0435252	0.0453738	0.454368	0.529757	0.508353	0.592699	0.0365062	0.0484265	0.999767	1	0.618912	1	0.563512	1	Negative	NA	NA	NA	NA	NA	NA	NA	NA
3.75_407.1651m/z	0.0450816	0.0468155	0.30695	0.383687	0.618912	0.693609	0.0462677	0.056477	0.954411	1	0.822401	1	0.508353	1	Negative	NA	NA	NA	NA	NA	NA	NA	NA
9.96_631.2675m/z	0.00269526	0.00481934	0.00298894	0.033788	0.508353	0.592699	0.0285634	0.0386796	0.160126	1	0.899884	1	0.508353	1	Negative	C22H44N6O13S	[M - H]-	Gamma-glutamyl peptides	Peptides	Amino acids, peptides, and analogues	Carboxylic acids and derivatives	Organic acids and derivatives	Organic compounds; Organosulfur compounds; Lipids and lipid-like molecules; Amino acids, peptides, and analogues; Alpha amino acids and derivatives; Alcohols and polyols; Fatty acids and conjugates; Organic acids and derivatives; Carboxylic acids and derivatives; Organonitrogen compounds; Organooxygen compounds; Fatty amides; Hydroxy fatty acids; Amino acids and derivatives; Peptides; Carboxylic …
23.64_694.2793m/z	0.00263789	0.00478008	0.109611	0.182686	0.508353	0.592699	0.0170561	0.0267144	0.822401	1	0.899884	1	0.402376	1	Negative	C26H41N13O8S	[M - H]-	Cyclic peptides	Peptides	Amino acids, peptides, and analogues	Carboxylic acids and derivatives	Organic acids and derivatives	Organic compounds; Organoheterocyclic compounds; Organosulfur compounds; Amino acids, peptides, and analogues; Alpha amino acids and derivatives; Macrolactams; Lactams; Organic acids and derivatives; Carboxylic acids and derivatives; Organonitrogen compounds; Organooxygen compounds; Amino acids and derivatives; Peptides; Guanidines; Carboxylic acid amides; Carboxylic acid derivatives; N-acyl-alph…
17.67_803.3187m/z	0.000356327	0.00121099	0.264432	0.352576	0.454368	0.554628	0.000394619	0.00150884	0.985723	1	0.133068	0.629051	0.0581451	0.33595	Negative	C33H56O22	[M - H]-	Saccharolipids	NA	NA	Saccharolipids	Lipids and lipid-like molecules	Organic compounds; Organoheterocyclic compounds; Carbohydrates and carbohydrate conjugates; Lipids and lipid-like molecules; Alcohols and polyols; Oligosaccharides; Ethers; Organic acids and derivatives; Carboxylic acids and derivatives; Primary alcohols; Organooxygen compounds; Fatty acid esters; Carboxylic acid derivatives; Carboxylic acid esters; Acetals; Secondary alcohols; Carbonyl compounds…
23.04_951.1826m/z	0.0111319	0.0142861	0.30695	0.383687	0.0581451	0.160827	0.0895023	0.103425	0.863822	1	0.93014	1	0.998155	1	Negative	NA	NA	NA	NA	NA	NA	NA	NA
17.33_747.2533m/z	0.0148757	0.0183399	0.0170561	0.0561341	0.264432	0.354393	0.133068	0.146601	0.673542	1	0.863822	1	0.985723	1	Negative	NA	NA	NA	NA	NA	NA	NA	NA
4.96_707.2127n	0.00386165	0.00620622	0.109611	0.182686	0.133068	0.235359	0.0021746	0.00635277	0.999767	1	0.563512	1	0.508353	1	Negative	C26H37N5O18	[M - H]-	Alpha amino acids and derivatives	Amino acids and derivatives	Amino acids, peptides, and analogues	Carboxylic acids and derivatives	Organic acids and derivatives	Organic compounds; Organoheterocyclic compounds; Carbohydrates and carbohydrate conjugates; Lipids and lipid-like molecules; Amino acids, peptides, and analogues; Alpha amino acids and derivatives; Alcohols and polyols; Organic acids and derivatives; Carboxylic acids and derivatives; Organonitrogen compounds; Primary alcohols; Organooxygen compounds; Fatty amides; Amino acids and derivatives; Car…
5.90_687.1409m/z	0.0013562	0.00301928	0.0581451	0.122908	0.726349	0.79349	0.00407606	0.0102891	0.454368	1	0.822401	1	0.0895023	0.401217	Negative	NA	NA	NA	NA	NA	NA	NA	NA
15.06_550.1069m/z	0.016836	0.0200251	0.109611	0.182686	0.264432	0.354393	0.0221635	0.0333093	0.972804	1	0.93014	1	0.726349	1	Negative	C20H25N9O4S3	[M - H]-	N-acyl-alpha amino acids and derivatives	Amino acids and derivatives	Amino acids, peptides, and analogues	Carboxylic acids and derivatives	Organic acids and derivatives	Organic compounds; Organoheterocyclic compounds; Organosulfur compounds; Amino acids, peptides, and analogues; Alpha amino acids and derivatives; Pyrimidines and pyrimidine derivatives; Lactams; Piperazines; Pyrrolidines; Organic acids and derivatives; Carboxylic acids and derivatives; Organonitrogen compounds; Organooxygen compounds; Amino acids and derivatives; Azoles; Carboxylic acid amides; C…
22.99_406.2722n	0.00865052	0.0115056	0.0365062	0.0968531	0.160126	0.2508	0.0581451	0.0693474	0.93014	1	0.998155	1	0.972804	1	Negative	C24H38O5	[M - H]-	Hydroxy bile acids, alcohols and derivatives	Hydroxy bile acids, alcohols and derivatives	Bile acids, alcohols and derivatives	Steroids and steroid derivatives	Lipids and lipid-like molecules	Organic compounds; Lipids and lipid-like molecules; Alcohols and polyols; Steroids and steroid derivatives; Organic acids and derivatives; Carboxylic acids and derivatives; Organooxygen compounds; Monocarboxylic acids and derivatives; Oxosteroids; Carboxylic acids; Cyclic alcohols and derivatives; Hydroxysteroids; Bile acids, alcohols and derivatives; Secondary alcohols; Carbonyl compounds; Hydro…
13.54_343.1975m/z	0.0301905	0.032795	0.225741	0.305691	0.402376	0.507853	0.0285634	0.0386796	0.985723	1	0.822401	1	0.618912	1	Negative	NA	NA	NA	NA	NA	NA	NA	NA
23.04_537.2381m/z	0.0117992	0.0149567	0.0581451	0.122908	0.133068	0.235359	0.109611	0.122313	0.985723	1	0.993858	1	0.999767	1	Negative	C25H38N4O7S	[M - H]-	Peptides	Peptides	Amino acids, peptides, and analogues	Carboxylic acids and derivatives	Organic acids and derivatives	Organic compounds; Organoheterocyclic compounds; Organosulfur compounds; Lipids and lipid-like molecules; Amino acids, peptides, and analogues; Alpha amino acids and derivatives; Alcohols and polyols; Organic acids and derivatives; Carboxylic acids and derivatives; Organosulfonic acids and derivatives; Organonitrogen compounds; Organooxygen compounds; Fatty amides; Amino acids and derivatives; Pe…
22.30_671.3484m/z	0.00662514	0.00971168	0.109611	0.182686	0.454368	0.554628	0.00740226	0.0163101	0.863822	1	0.776293	1	0.30695	0.917321	Negative	C36H52N2O8S	[M - H]-	Steroids and steroid derivatives	NA	NA	Steroids and steroid derivatives	Lipids and lipid-like molecules	Organic compounds; Organoheterocyclic compounds; Organosulfur compounds; Lipids and lipid-like molecules; Lactones; Alcohols and polyols; Steroids and steroid derivatives; Organic acids and derivatives; Carboxylic acids and derivatives; Organonitrogen compounds; Organooxygen compounds; Fatty amides; Carboxylic acid amides; Carboxylic acid derivatives; N-acyl amines; Monocarboxylic acids and deriv…
23.46_535.3390m/z	0.000498378	0.00151193	0.899884	0.939637	0.673542	0.751592	0.0130186	0.0236702	0.972804	1	0.0895023	0.558803	0.225741	0.75247	Negative	C23H48N6O8	[M - H]-	Oligopeptides	Peptides	Amino acids, peptides, and analogues	Carboxylic acids and derivatives	Organic acids and derivatives	Organic compounds; Organoheterocyclic compounds; Amino acids, peptides, and analogues; Alpha amino acids and derivatives; Macrolactams; Alcohols and polyols; Lactams; Phenylpropanoids and polyketides; Organic acids and derivatives; Carboxylic acids and derivatives; Organonitrogen compounds; Organooxygen compounds; Amino acids and derivatives; Peptides; Carboxylic acid amides; Carboxylic acid deri…
23.72_905.5378m/z	0.00271701	0.00482627	0.0724507	0.135519	0.225741	0.310543	0.0170561	0.0267144	0.954411	1	0.954411	1	0.726349	1	Negative	NA	NA	NA	NA	NA	NA	NA	NA
9.35_370.1054m/z	0.0139459	0.0172725	0.0170561	0.0561341	0.353059	0.454432	0.190978	0.205183	0.563512	1	0.776293	1	0.985723	1	Negative	C11H17N9O4S	[M - H]-	Alpha amino acids and derivatives	Amino acids and derivatives	Amino acids, peptides, and analogues	Carboxylic acids and derivatives	Organic acids and derivatives	Organic compounds; Organoheterocyclic compounds; Organosulfur compounds; Lipids and lipid-like molecules; Amino acids, peptides, and analogues; Alpha amino acids and derivatives; Imidazoles; Fatty acids and conjugates; Organic acids and derivatives; Carboxylic acids and derivatives; Organonitrogen compounds; Organooxygen compounds; Amino acids and derivatives; Azoles; Monoalkylamines; Carboxylic …
23.48_745.2021m/z	0.00506412	0.00781322	0.0170561	0.0561341	0.109611	0.200697	0.30695	0.32051	0.899884	1	0.618912	1	0.954411	1	Negative	C45H34N2O7S	[M - H]-	3-alkylindoles	3-alkylindoles	Indoles	Indoles and derivatives	Organoheterocyclic compounds	Organic compounds; Organoheterocyclic compounds; Organosulfur compounds; Pyrroles; Phenols; Indoles and derivatives; Organic acids and derivatives; Carboxylic acids and derivatives; Organonitrogen compounds; Organooxygen compounds; Carboxylic acid derivatives; Sulfonyls; Carbonyl compounds; Benzene and substituted derivatives; Benzenoids; Indoles; Organic oxides; Azacyclic compounds; Heteroaromat…
18.40_436.1086m/z	0.0264634	0.0294038	0.133068	0.214893	0.563512	0.642601	0.0285634	0.0386796	0.822401	1	0.93014	1	0.454368	1	Negative	C16H19N7O6S	[M - H]-	Peptides	Peptides	Amino acids, peptides, and analogues	Carboxylic acids and derivatives	Organic acids and derivatives	Organic compounds; Organoheterocyclic compounds; Organosulfur compounds; Amino acids, peptides, and analogues; Benzenesulfonamides; Alpha amino acids and derivatives; Lactams; Organic acids and derivatives; Carboxylic acids and derivatives; Organosulfonic acids and derivatives; Organonitrogen compounds; Organooxygen compounds; Amino acids and derivatives; Peptides; Carboxylic acid amides; Carboxy…
18.21_909.8773m/z	0.0302443	0.032795	0.30695	0.383687	0.264432	0.354393	0.0365062	0.0484265	0.999767	1	0.776293	1	0.822401	1	Negative	NA	NA	NA	NA	NA	NA	NA	NA
19.43_968.3965m/z	0.0105326	0.0136721	0.160126	0.233892	0.0170561	0.0886919	0.109611	0.122313	0.822401	1	0.998155	1	0.899884	1	Negative	NA	NA	NA	NA	NA	NA	NA	NA
19.26_583.3439m/z	0.00801278	0.0108716	0.0581451	0.122908	0.109611	0.200697	0.0221635	0.0333093	0.993858	1	0.985723	1	0.93014	1	Negative	NA	NA	NA	NA	NA	NA	NA	NA
22.45_612.3264m/z	0.00121308	0.00277568	0.0462677	0.104605	0.402376	0.507853	0.00298894	0.00777123	0.726349	1	0.822401	1	0.225741	0.75247	Negative	C26H47N9O6S	[M - H]-	Oligopeptides	Peptides	Amino acids, peptides, and analogues	Carboxylic acids and derivatives	Organic acids and derivatives	Organic compounds; Organosulfur compounds; Lipids and lipid-like molecules; Amino acids, peptides, and analogues; Alpha amino acids and derivatives; Organic acids and derivatives; Carboxylic acids and derivatives; Organosulfonic acids and derivatives; Organonitrogen compounds; Organooxygen compounds; Fatty amides; Amino acids and derivatives; Peptides; Guanidines; Carboxylic acid amides; Carboxyl…
19.49_709.3905m/z	0.00152267	0.00328898	0.0462677	0.104605	0.00156982	0.0518082	0.0285634	0.0386796	0.726349	1	0.998155	1	0.822401	1	Negative	C48H54O5	[M - H]-	Prenol lipids	NA	NA	Prenol lipids	Lipids and lipid-like molecules	Organic compounds; Lipids and lipid-like molecules; Alcohols and polyols; Prenol lipids; Organic acids and derivatives; Carboxylic acids and derivatives; Organooxygen compounds; Monocarboxylic acids and derivatives; Carboxylic acids; Secondary alcohols; Carbonyl compounds; Organic oxides; Hydrocarbon derivatives; Organic oxygen compounds; Chemical entities
5.94_540.0664m/z	0.0292909	0.0320184	0.508353	0.57466	0.225741	0.310543	0.0170561	0.0267144	0.954411	1	0.402376	1	0.726349	1	Negative	NA	NA	NA	NA	NA	NA	NA	NA
11.65_119.0356m/z	0.000408854	0.00130442	0.160126	0.233892	0.00298894	0.0518082	0.899884	0.903358	0.508353	1	0.508353	1	0.0285634	0.256086	Negative	C5H4N4	[M - H]-	Purines and purine derivatives	NA	Purines and purine derivatives	Imidazopyrimidines	Organoheterocyclic compounds	Organic compounds; Organoheterocyclic compounds; Pyrimidines and pyrimidine derivatives; Imidazoles; Purines and purine derivatives; Organonitrogen compounds; Azoles; Diazines; Imidazopyrimidines; Azacyclic compounds; Heteroaromatic compounds; Hydrocarbon derivatives; Organopnictogen compounds; Organic nitrogen compounds; Chemical entities
21.71_980.1819m/z	0.00913215	0.0120867	0.190978	0.266958	0.0130186	0.0886919	0.618912	0.633532	0.726349	1	0.863822	1	0.264432	0.848794	Negative	NA	NA	NA	NA	NA	NA	NA	NA
23.72_973.5253m/z	0.00378477	0.00619326	0.0895023	0.163877	0.30695	0.403065	0.0221635	0.0333093	0.93014	1	0.954411	1	0.673542	1	Negative	NA	NA	NA	NA	NA	NA	NA	NA
17.69_667.3439m/z	0.0218106	0.0246945	0.353059	0.432996	0.133068	0.235359	0.0285634	0.0386796	0.954411	1	0.673542	1	0.93014	1	Negative	C24H48N10O12	[M - H]-	Oligopeptides	Peptides	Amino acids, peptides, and analogues	Carboxylic acids and derivatives	Organic acids and derivatives	Organic compounds; Organoheterocyclic compounds; Carbohydrates and carbohydrate conjugates; Lipids and lipid-like molecules; Amino acids, peptides, and analogues; Alpha amino acids and derivatives; Alcohols and polyols; Ethers; Organic acids and derivatives; Carboxylic acids and derivatives; Organonitrogen compounds; Primary alcohols; Organooxygen compounds; Fatty amides; Amino acids and derivati…
18.13_743.1668m/z	0.00551838	0.00837057	0.726349	0.783613	0.0130186	0.0886919	0.0581451	0.0693474	0.190978	1	0.454368	1	0.954411	1	Negative	NA	NA	NA	NA	NA	NA	NA	NA
10.49_442.1513m/z	0.0198203	0.0229678	0.0285634	0.0798547	0.454368	0.554628	0.0895023	0.103425	0.563512	1	0.972804	1	0.822401	1	Negative	NA	NA	NA	NA	NA	NA	NA	NA
4.51_248.0882m/z	0.0111643	0.0142861	0.402376	0.477707	0.109611	0.200697	0.00985638	0.0188431	0.899884	1	0.402376	1	0.822401	1	Negative	NA	NA	NA	NA	NA	NA	NA	NA
4.85_384.1608m/z	0.0135415	0.0169853	0.993858	0.993858	0.863822	0.901982	0.160126	0.17275	0.954411	1	0.264432	0.892887	0.563512	1	Negative	NA	NA	NA	NA	NA	NA	NA	NA
20.60_173.1174m/z	0.00143559	0.00312587	0.993858	0.993858	0.93014	0.959669	0.0462677	0.056477	0.985723	1	0.0895023	0.558803	0.190978	0.709347	Negative	NA	NA	NA	NA	NA	NA	NA	NA
23.48_813.1896m/z	0.00738316	0.0102228	0.0285634	0.0798547	0.160126	0.2508	0.508353	0.524491	0.899884	1	0.508353	1	0.899884	1	Negative	C38H42N2O14S2	[M - H]-	N-acyl-alpha amino acids and derivatives	Amino acids and derivatives	Amino acids, peptides, and analogues	Carboxylic acids and derivatives	Organic acids and derivatives	Organic compounds; Organoheterocyclic compounds; Organosulfur compounds; Lipids and lipid-like molecules; Amino acids, peptides, and analogues; Alpha amino acids and derivatives; Phenols; Anisoles; Lactams; Indoles and derivatives; Organic acids and derivatives; Carboxylic acids and derivatives; Organonitrogen compounds; Organooxygen compounds; Amino acids and derivatives; Carboxylic acid amides;…
6.51_254.1009m/z	0.00781161	0.0106689	0.0724507	0.135519	0.0365062	0.141525	0.264432	0.277227	0.993858	1	0.93014	1	0.822401	1	Negative	C12H17NO5	[M - H]-	Amino acids and derivatives	Amino acids and derivatives	Amino acids, peptides, and analogues	Carboxylic acids and derivatives	Organic acids and derivatives	Organic compounds; Organoheterocyclic compounds; Lipids and lipid-like molecules; Amino acids, peptides, and analogues; Furans; Organic acids and derivatives; Carboxylic acids and derivatives; Organonitrogen compounds; Organooxygen compounds; Amino acids and derivatives; Carboxylic acid amides; Carboxylic acid derivatives; Monocarboxylic acids and derivatives; Carboxylic acid esters; Secondary ca…
4.91_643.2318m/z	0.00514866	0.00785388	0.00740226	0.0522991	0.0581451	0.160827	0.225741	0.237622	0.899884	1	0.563512	1	0.93014	1	Negative	NA	NA	NA	NA	NA	NA	NA	NA
13.54_868.1389m/z	0.00360887	0.00597788	0.160126	0.233892	0.225741	0.310543	0.00551482	0.012689	0.998155	1	0.618912	1	0.508353	1	Negative	NA	NA	NA	NA	NA	NA	NA	NA
15.65_284.1614m/z	0.0200018	0.023079	0.402376	0.477707	0.0724507	0.171247	0.0462677	0.056477	0.822401	1	0.726349	1	0.998155	1	Negative	C8H25N6O3S	[M - H]-	N-acyl-alpha amino acids and derivatives	Amino acids and derivatives	Amino acids, peptides, and analogues	Carboxylic acids and derivatives	Organic acids and derivatives	Organic compounds; Organosulfur compounds; Lipids and lipid-like molecules; Amino acids, peptides, and analogues; Alpha amino acids and derivatives; Fatty acids and conjugates; Organic acids and derivatives; Carboxylic acids and derivatives; Organonitrogen compounds; Organooxygen compounds; Amino acids and derivatives; Guanidines; Monoalkylamines; Monocarboxylic acids and derivatives; N-acyl-alph…
17.08_792.3387m/z	0.00682149	0.00984921	0.0221635	0.0677943	0.0462677	0.141525	0.0581451	0.0693474	0.993858	1	0.985723	1	0.999767	1	Negative	C26H47N15O14	[M - H]-	Peptides	Peptides	Amino acids, peptides, and analogues	Carboxylic acids and derivatives	Organic acids and derivatives	Organic compounds; Organoheterocyclic compounds; Amino acids, peptides, and analogues; Alpha amino acids and derivatives; Macrolactams; Alcohols and polyols; Lactams; Organic acids and derivatives; Carboxylic acids and derivatives; Organonitrogen compounds; Primary alcohols; Organooxygen compounds; Amino acids and derivatives; Peptides; Guanidines; Carboxylic acid amides; Carboxylic acid derivati…
23.43_589.3086m/z	0.00342581	0.00570969	0.454368	0.529757	0.160126	0.2508	0.0130186	0.0236702	0.93014	1	0.402376	1	0.776293	1	Negative	C24H47N8O5PS	[M - H]-	Biotin and derivatives	NA	NA	Biotin and derivatives	Organoheterocyclic compounds	Organic compounds; Organoheterocyclic compounds; Organosulfur compounds; Lipids and lipid-like molecules; Amino acids, peptides, and analogues; Pyrimidines and pyrimidine derivatives; Thiophenes; Thiolanes; Biotin and derivatives; Imidazolidines; Organic acids and derivatives; Carboxylic acids and derivatives; Organonitrogen compounds; Organooxygen compounds; Fatty amides; Amino acids and derivat…
23.25_492.3327m/z	0.0167831	0.0200251	0.264432	0.352576	0.264432	0.354393	0.109611	0.122313	1	1	0.972804	1	0.972804	1	Negative	C24H43N7O4	[M - H]-	Alpha amino acids and derivatives	Amino acids and derivatives	Amino acids, peptides, and analogues	Carboxylic acids and derivatives	Organic acids and derivatives	Organic compounds; Organoheterocyclic compounds; Lipids and lipid-like molecules; Amino acids, peptides, and analogues; Alpha amino acids and derivatives; Lactams; Indoles and derivatives; Organic acids and derivatives; Carboxylic acids and derivatives; Organonitrogen compounds; Organooxygen compounds; Amino acids and derivatives; Guanidines; Carboxylic acid amides; Carboxylic acid derivatives; S…
25.65_810.3047m/z	0.0168058	0.0200251	0.190978	0.266958	0.508353	0.592699	0.0581451	0.0693474	0.93014	1	0.954411	1	0.673542	1	Negative	C30H49N15O6S3	[M - H]-	Cyclic peptides	Peptides	Amino acids, peptides, and analogues	Carboxylic acids and derivatives	Organic acids and derivatives	Organic compounds; Organoheterocyclic compounds; Organosulfur compounds; Amino acids, peptides, and analogues; Alpha amino acids and derivatives; Lactams; Organic acids and derivatives; Carboxylic acids and derivatives; Organonitrogen compounds; Organooxygen compounds; Amino acids and derivatives; Peptides; Guanidines; Carboxylic acid amides; Carboxylic acid derivatives; N-acyl-alpha amino acids …
21.44_613.3352m/z	0.00304247	0.00523228	0.133068	0.214893	0.822401	0.869204	0.0221635	0.0333093	0.563512	1	0.899884	1	0.190978	0.709347	Negative	C25H50N4O13	[M - H]-	Alpha amino acids and derivatives	Amino acids and derivatives	Amino acids, peptides, and analogues	Carboxylic acids and derivatives	Organic acids and derivatives	Organic compounds; Organoheterocyclic compounds; Carbohydrates and carbohydrate conjugates; Lipids and lipid-like molecules; Amino acids, peptides, and analogues; Alpha amino acids and derivatives; Alcohols and polyols; Organic acids and derivatives; Carboxylic acids and derivatives; Organonitrogen compounds; Organooxygen compounds; Amino acids and derivatives; Carboxylic acid amides; Carboxylic …
20.09_705.3920m/z	0.0234756	0.02641	0.30695	0.383687	0.402376	0.507853	0.0462677	0.056477	0.998155	1	0.822401	1	0.726349	1	Negative	C31H59N6O10P	[M - H]-	Peptides	Peptides	Amino acids, peptides, and analogues	Carboxylic acids and derivatives	Organic acids and derivatives	Organic compounds; Lipids and lipid-like molecules; Amino acids, peptides, and analogues; Alpha amino acids and derivatives; Alcohols and polyols; Pyrrolidines; Glycerophospholipids; Organic acids and derivatives; Carboxylic acids and derivatives; Organonitrogen compounds; Organooxygen compounds; Fatty acid esters; Fatty amides; Amino acids and derivatives; Peptides; Organic phosphoric acids and …
22.89_505.3651m/z	0.00720502	0.0101667	0.0895023	0.163877	0.190978	0.290376	0.822401	0.828776	0.985723	1	0.454368	1	0.673542	1	Negative	C22H50N8O3S	[M - H]-	Benzenoids	NA	NA	NA	Benzenoids	Organic compounds; Organoheterocyclic compounds; Organosulfur compounds; Organic acids and derivatives; Organonitrogen compounds; Organooxygen compounds; Azoles; Benzenoids; Amines; Imidolactams; Organic oxides; Azacyclic compounds; Heteroaromatic compounds; Hydrocarbon derivatives; Organopnictogen compounds; Organic oxygen compounds; Organic nitrogen compounds; Chemical entities
5.37_625.0624m/z	0.001945	0.00387018	0.776293	0.830601	0.776293	0.827197	0.0170561	0.0267144	1	1	0.190978	0.741108	0.190978	0.709347	Negative	NA	NA	NA	NA	NA	NA	NA	NA
23.50_881.1772m/z	0.006707	0.00973597	0.109611	0.182686	0.109611	0.200697	0.726349	0.737698	1	1	0.618912	1	0.618912	1	Negative	NA	NA	NA	NA	NA	NA	NA	NA
23.48_949.1642m/z	0.0119138	0.0150314	0.109611	0.182686	0.160126	0.2508	0.618912	0.633532	0.998155	1	0.726349	1	0.822401	1	Negative	NA	NA	NA	NA	NA	NA	NA	NA
6.49_414.2600m/z	0.0269344	0.0296828	0.454368	0.529757	0.563512	0.642601	0.0724507	0.0844717	0.998155	1	0.776293	1	0.673542	1	Negative	NA	NA	NA	NA	NA	NA	NA	NA
22.89_587.3687m/z	0.0218592	0.0246945	0.160126	0.233892	0.402376	0.507853	0.225741	0.237622	0.954411	1	0.998155	1	0.985723	1	Negative	C28H48N10O2S	[M - H]-	Amino acids and derivatives	Amino acids and derivatives	Amino acids, peptides, and analogues	Carboxylic acids and derivatives	Organic acids and derivatives	Organic compounds; Organoheterocyclic compounds; Organosulfur compounds; Amino acids, peptides, and analogues; Organic acids and derivatives; Carboxylic acids and derivatives; Organonitrogen compounds; Organooxygen compounds; Amino acids and derivatives; Carboxylic acid amides; Carboxylic acid derivatives; Secondary carboxylic acid amides; Carbonyl compounds; Trialkylamines; Benzenoids; Amines; T…
11.63_444.2117m/z	0.0104481	0.0136279	0.0724507	0.135519	0.160126	0.2508	0.00985638	0.0188431	0.985723	1	0.899884	1	0.726349	1	Negative	NA	NA	NA	NA	NA	NA	NA	NA
6.45_101.0237m/z	0.020345	0.0232761	0.190978	0.266958	0.0895023	0.200697	0.109611	0.122313	0.985723	1	0.993858	1	0.999767	1	Negative	NA	NA	NA	NA	NA	NA	NA	NA
4.85_500.2073m/z	0.0316948	0.0339587	0.160126	0.233892	0.353059	0.454432	0.133068	0.146601	0.972804	1	0.999767	1	0.954411	1	Negative	NA	NA	NA	NA	NA	NA	NA	NA
22.41_699.3554m/z	0.000330721	0.0011906	0.899884	0.939637	0.985723	0.998155	0.0285634	0.0386796	0.985723	1	0.160126	0.660837	0.0724507	0.362254	Negative	NA	NA	NA	NA	NA	NA	NA	NA
4.92_722.1654m/z	0.0216228	0.0246336	0.993858	0.993858	0.776293	0.827197	0.109611	0.122313	0.899884	1	0.190978	0.741108	0.563512	1	Negative	NA	NA	NA	NA	NA	NA	NA	NA
23.48_603.2092m/z	0.0190189	0.0222298	0.133068	0.214893	0.225741	0.310543	0.673542	0.686748	0.993858	1	0.726349	1	0.863822	1	Negative	C20H40N6O11S2	[M - H]-	Peptides	Peptides	Amino acids, peptides, and analogues	Carboxylic acids and derivatives	Organic acids and derivatives	Organic compounds; Organoheterocyclic compounds; Organosulfur compounds; Lipids and lipid-like molecules; Amino acids, peptides, and analogues; Alpha amino acids and derivatives; Organic acids and derivatives; Carboxylic acids and derivatives; Organonitrogen compounds; Organooxygen compounds; Fatty amides; Amino acids and derivatives; Peptides; Carboxylic acid amides; Carboxylic acid derivatives;…
23.43_657.2977m/z	0.020345	0.0232761	0.618912	0.670488	0.618912	0.693609	0.0724507	0.0844717	1	1	0.618912	1	0.618912	1	Negative	C28H42N12O5S	[M - H]-	Peptides	Peptides	Amino acids, peptides, and analogues	Carboxylic acids and derivatives	Organic acids and derivatives	Organic compounds; Organoheterocyclic compounds; Organosulfur compounds; Amino acids, peptides, and analogues; Alpha amino acids and derivatives; Organic acids and derivatives; Carboxylic acids and derivatives; Organonitrogen compounds; Organooxygen compounds; Amino acids and derivatives; Peptides; Guanidines; Carboxylic acid amides; Carboxylic acid derivatives; Diazines; Secondary carboxylic aci…
23.50_739.1844m/z	0.0151425	0.0185237	0.160126	0.233892	0.225741	0.310543	0.822401	0.828776	0.998155	1	0.618912	1	0.726349	1	Negative	C29H40O22	[M - H]-	O-glycosyl compounds	Glycosyl compounds	Carbohydrates and carbohydrate conjugates	Organooxygen compounds	Organic oxygen compounds	Organic compounds; Organoheterocyclic compounds; Carbohydrates and carbohydrate conjugates; Alcohols and polyols; Ethers; Organic acids and derivatives; Carboxylic acids and derivatives; Primary alcohols; Organooxygen compounds; Carboxylic acid derivatives; Acetals; Secondary alcohols; Carbonyl compounds; Oxanes; Glycosyl compounds; O-glycosyl compounds; Polyols; Organic oxides; Oxacyclic compoun…
24.37_510.2874m/z	0.0304525	0.0328887	0.30695	0.383687	0.508353	0.592699	0.0724507	0.0844717	0.985723	1	0.899884	1	0.726349	1	Negative	C22H45N3O8S	[M - H]-	Alpha amino acid esters	Amino acids and derivatives	Amino acids, peptides, and analogues	Carboxylic acids and derivatives	Organic acids and derivatives	Organic compounds; Organoheterocyclic compounds; Organosulfur compounds; Amino acids, peptides, and analogues; Lactones; Alpha amino acids and derivatives; Macrolactams; Alcohols and polyols; Organic acids and derivatives; Carboxylic acids and derivatives; Organonitrogen compounds; Organooxygen compounds; Amino acids and derivatives; Alpha amino acid esters; Carboxylic acid amides; Carboxylic aci…
19.20_739.3991m/z	0.00726729	0.0101667	0.353059	0.432996	0.160126	0.2508	0.00740226	0.0163101	0.972804	1	0.402376	1	0.673542	1	Negative	C44H56N2O8	[M - H]-	Amino acids	Amino acids and derivatives	Amino acids, peptides, and analogues	Carboxylic acids and derivatives	Organic acids and derivatives	Organic compounds; Amino acids, peptides, and analogues; Alcohols and polyols; Organic acids and derivatives; Carboxylic acids and derivatives; Organonitrogen compounds; Organooxygen compounds; Amino acids and derivatives; Carboxylic acid amides; Carboxylic acid derivatives; Carboxylic acids; Cyclic alcohols and derivatives; Secondary alcohols; Secondary carboxylic acid amides; Carbonyl compounds…
4.59_279.0268m/z	0.00326101	0.00550296	0.954411	0.976956	0.776293	0.827197	0.0130186	0.0236702	0.972804	1	0.0581451	0.472429	0.160126	0.621384	Negative	NA	NA	NA	NA	NA	NA	NA	NA
25.17_826.3006m/z	0.00187324	0.00377444	0.972804	0.991879	0.93014	0.959669	0.0724507	0.0844717	0.998155	1	0.190978	0.741108	0.264432	0.848794	Negative	C29H45N15O12S	[M - H]-	Cyclic peptides	Peptides	Amino acids, peptides, and analogues	Carboxylic acids and derivatives	Organic acids and derivatives	Organic compounds; Organoheterocyclic compounds; Organosulfur compounds; Amino acids, peptides, and analogues; Alpha amino acids and derivatives; Macrolactams; Lactams; Phenylpropanoids and polyketides; Organic acids and derivatives; Carboxylic acids and derivatives; Organonitrogen compounds; Organooxygen compounds; Amino acids and derivatives; Peptides; Carboxylic acid amides; Carboxylic acid de…
23.00_547.3843m/z	0.015715	0.0190272	0.899884	0.939637	0.899884	0.935879	0.160126	0.17275	1	1	0.508353	1	0.508353	1	Negative	C25H52N6O7	[M - H]-	Alpha amino acid esters	Amino acids and derivatives	Amino acids, peptides, and analogues	Carboxylic acids and derivatives	Organic acids and derivatives	Organic compounds; Organoheterocyclic compounds; Amino acids, peptides, and analogues; Lactones; Alpha amino acids and derivatives; Macrolactams; Lactams; Phenylpropanoids and polyketides; Organic acids and derivatives; Carboxylic acids and derivatives; Organonitrogen compounds; Organooxygen compounds; Amino acids and derivatives; Guanidines; Alpha amino acid esters; Carboxylic acid amides; Carbo…
23.54_520.3644m/z	0.00267251	0.00481051	0.508353	0.57466	0.353059	0.454432	0.00740226	0.0163101	0.993858	1	0.264432	0.892887	0.402376	1	Negative	C26H55N3O3S2	[M - H]-	N-acyl amines	N-acyl amines	Fatty amides	Fatty Acyls	Lipids and lipid-like molecules	Organic compounds; Organosulfur compounds; Lipids and lipid-like molecules; Fatty acids and conjugates; Organic acids and derivatives; Carboxylic acids and derivatives; Organonitrogen compounds; Organooxygen compounds; Fatty amides; Carboxylic acid amides; Carboxylic acid derivatives; N-acyl amines; Monocarboxylic acids and derivatives; Carboxylic acids; Secondary carboxylic acid amides; Carbonyl…
17.27_300.1927m/z	0.00711051	0.0101576	0.30695	0.383687	0.225741	0.310543	0.0170561	0.0267144	0.998155	1	0.618912	1	0.726349	1	Negative	C10H23N9O2	[M - H]-	Oligopeptides	Peptides	Amino acids, peptides, and analogues	Carboxylic acids and derivatives	Organic acids and derivatives	Organic compounds; Lipids and lipid-like molecules; Amino acids, peptides, and analogues; Alpha amino acids and derivatives; Fatty acids and conjugates; Organic acids and derivatives; Carboxylic acids and derivatives; Organonitrogen compounds; Organooxygen compounds; Fatty amides; Branched fatty acids; Amino acids and derivatives; Peptides; Azoles; Monoalkylamines; Carboxylic acid amides; Carboxy…

## Sheet: Correlations
feature	ASV1	ASV2	ASV4	ASV49	ASV68	ASV71	ASV72	ASV76	ASV83	ASV85	ASV89	ASV91	ASV93	ASV96	ASV130	ASV132	ASV134	ASV141	ASV145	ASV148	ASV151	ASV155	ASV157	ASV168	ASV172	ASV229	ASV241	ASV256	ASV277	ASV286	ASV291	ASV310	ASV354	ASV398	ASV415	ASV418	ASV427	ASV439	ASV457	ASV461	ASV462	ASV482	ASV487	ASV495	ASV501	ASV514	ASV556	ASV573	ASV584
24.16_812.5447n_neg	0.0409389	0.495709	0.139488	-0.459159	-0.495407	-0.435444	-0.370656	-0.325746	0.514254	-0.411848	-0.370656	-0.370656	-0.366849	-0.409653	-0.0519953	-0.162544	-0.00533747	-0.089937	0.0488159	-0.111952	-0.214683	0.388411	-0.112531	-0.0972087	-0.177103	-0.400863	0.369214	-0.32524	0.0351509	-0.168003	-0.140032	-0.0623045	0.0126775	-0.240916	0.216591	0.32855	-0.0782097	0.0687412	0.095117	0.167535	0.119721	-0.0014489	-0.00516322	-0.291983	-0.0900207	0.254145	0.106519	-0.246723	0.114921
24.16_901.5071m/z_neg	0.0754255	0.519434	0.137709	-0.434231	-0.500683	-0.431324	-0.382945	-0.28609	0.512472	-0.417885	-0.382945	-0.382945	-0.378922	-0.407458	-0.0580238	-0.128609	0.029008	-0.0570271	0.0478772	-0.137325	-0.217798	0.42826	-0.0795696	-0.0685736	-0.158544	-0.417767	0.385458	-0.359546	0.081733	-0.164859	-0.145176	-0.0361461	-0.0188449	-0.235646	0.245641	0.319256	-0.0802499	0.014254	0.0921164	0.117454	0.11072	0.0398448	0.0239386	-0.290623	-0.140032	0.275749	0.0957171	-0.289631	0.105319
24.44_814.5595n_neg	0.327289	-0.067296	-0.369522	0.105275	0.0502442	0.139311	0.123457	0.0955351	0.190869	0.106186	0.123457	0.123457	0.0205787	0.11332	-0.275048	-0.376483	-0.0498937	-0.332616	-0.501771	0.205431	0.106563	0.261702	-0.28403	-0.328299	-0.241528	0.0393618	0.294489	0.117844	-0.359511	0.00471667	0.140604	0.156237	0.088057	0.167135	0.328518	0.187133	0.169794	-0.092881	-0.236142	-0.124641	-0.121522	-0.0767918	-0.268018	0.013375	-0.358654	-0.156928	-0.173731	0.289631	-0.161729
23.93_513.2916m/z_neg	-0.38091	0.647638	0.462069	-0.350545	-0.336887	-0.427204	-0.36094	-0.29021	0.231403	-0.38441	-0.36094	-0.36094	-0.283437	-0.390446	0.237872	0.171397	0.149217	0.243182	0.208641	-0.123971	-0.0353726	0.34319	0.172787	0.238375	0.0877559	-0.402553	0.423517	-0.21252	0.0288638	-0.0476159	0.0537266	-0.0114146	0.127803	-0.0560882	0.0457106	0.0349147	-0.0306038	0.0921913	0.363965	0.137891	0.332159	0.0135231	0.198315	-0.267726	0.107453	0.342961	0.317157	-0.139452	0.33396
23.60_422.2657n_neg	0.00133496	0.171776	-0.0126808	-0.312709	-0.11531	-0.315961	-0.194616	-0.233559	0.292873	-0.117161	-0.194616	-0.194616	-0.229109	-0.207708	0.236114	0.0818869	0.141791	0.159776	-0.03051	0.443134	0.0825362	0.384382	0.148581	0.168043	0.165967	-0.193428	0.361323	0.247271	0.0071445	-0.26885	0.285494	0.160042	0.342977	0.224729	-0.0969749	0.147195	0.391048	0.00206913	0.0813145	-0.0440172	0.011102	0.186425	-0.207468	-0.117201	-0.14832	0.191734	-0.00750134	0.0321813	0.00150027
22.85_325.2017m/z_neg	-0.0478362	0.0412901	0.0349277	-0.314044	-0.00879273	-0.28403	-0.144033	-0.242829	0.115368	-0.0666749	-0.144033	-0.144033	-0.189598	-0.182464	0.23737	0.0833624	0.0865598	0.14822	0.0307446	0.387047	0.0696329	0.127829	0.171757	0.149204	0.18161	-0.159621	0.133437	0.262197	0.0134317	-0.296252	0.143747	0.0299632	0.42932	0.112553	-0.4413	0.0303934	0.26682	0.0993183	0.11312	-0.0696191	-0.00210037	0.145856	-0.173672	-0.105413	0.124886	0.214538	-0.027905	-0.0750896	-0.0123022
24.16_535.2218m/z_neg	0.217599	0.429554	-0.0175751	-0.26864	-0.409992	-0.331411	-0.275778	-0.113046	0.53519	-0.305388	-0.275778	-0.275778	-0.327887	-0.256548	-0.0150711	-0.010574	0.158964	0.0228611	-0.0260508	-0.034053	-0.224027	0.462736	0.0337334	0.00703318	-0.0410941	-0.341217	0.346007	-0.375585	0.241484	-0.1132	-0.0943073	0.107249	-0.090798	-0.242798	0.17558	0.296901	0.0414851	-0.0312669	0.0267048	-0.034585	-0.022504	0.176283	0.129785	-0.178409	-0.292353	0.293752	-0.0429077	-0.268177	-0.0435078
24.18_969.4948m/z_neg	0.0527311	0.536315	0.152836	-0.395504	-0.506712	-0.393213	-0.36837	-0.28815	0.528508	-0.403617	-0.36837	-0.36837	-0.370691	-0.392093	-0.0936921	-0.155659	0.0169407	-0.0761199	0.0187754	-0.134654	-0.215573	0.44214	-0.107895	-0.0849006	-0.181345	-0.415111	0.410985	-0.359546	0.0760174	-0.174966	-0.161466	-0.0359083	-0.0284386	-0.271407	0.26871	0.311721	-0.0573538	0.040463	0.105919	0.113187	0.155728	0.0586805	0.00774483	-0.295383	-0.158036	0.237942	0.140725	-0.246723	0.147326
24.48_443.2567m/z_neg	0.182688	-0.190731	-0.297475	0.221258	0.296222	0.231009	0.275808	0.229979	-0.0394253	0.360853	0.275808	0.275808	0.169587	0.28731	-0.132138	-0.0779611	-0.0812314	-0.0619328	-0.408879	0.380634	0.152631	0.0837361	-0.0530523	-0.0508707	0.0107387	0.0847702	0.174531	0.333408	-0.202783	-0.308302	0.145478	0.0701598	0.262144	0.344849	-0.0636602	-0.107394	0.372047	0.00425369	-0.072621	-0.253352	-0.0627182	0.175699	-0.375079	0.0692629	-0.238796	-0.257475	-0.0969281	0.225294	-0.0882256
24.70_520.3638m/z_neg	-0.0734231	0.584677	0.285428	0.160917	-0.021605	0.0599991	-0.0628716	0.0332184	0.0296214	-0.0524071	-0.0628716	-0.0628716	-0.0985033	0.0227737	-0.000251185	0.018443	-0.0619611	0.0482344	-0.276702	0.0750056	-0.0122358	0.413037	0.000772521	0.0655593	0.0344661	-0.156481	0.572966	-0.133215	0.175469	-0.0725468	0.0928785	-0.0401888	-0.258689	-0.123846	0.327664	-0.180853	0.257752	-0.0988585	0.382568	-0.344502	0.353763	0.319241	-0.128377	-0.248911	-0.469822	0.157528	0.33756	-0.246723	0.33516
23.66_560.2895m/z_neg	0.135979	-0.253224	-0.361282	-0.131129	0.0985766	-0.0879285	0.0205089	-0.107004	0.00721823	-0.018103	0.0205089	0.0205089	-0.028266	-0.028266	0.061638	-0.0629044	0.0862246	-0.0351852	-0.0975239	0.277974	0.0950201	0.0396463	0.0140089	-0.031982	0.040508	0.0452816	-0.0566772	0.199835	-0.241806	0.00181984	0.224936	0.164328	0.28198	0.176901	-0.244769	0.135487	0.108633	-0.0369896	-0.155942	0.0384722	-0.212206	-0.1501	-0.142347	0.0784569	0.118091	-0.119127	-0.247632	0.310413	-0.247632
21.97_325.2020m/z_neg	-0.239282	0.2088	0.138682	-0.0354192	0.192765	0.018532	0.0976197	-0.0373251	0.0182858	0.173269	0.0976197	0.0976197	0.0798204	0.0219715	0.0374272	0.0421243	-0.0839753	0.102621	-0.201492	0.26508	0.135976	0.055141	0.0644706	0.108208	0.0653026	-0.0670678	0.405293	0.263284	-0.341524	-0.404784	-0.0475063	-0.0703844	0.526161	0.226646	-0.170177	-0.175424	0.289526	0.405714	0.256391	0.000455274	0.291671	0.107945	-0.195307	-0.146142	0.210592	-0.099454	0.275856	0.163098	0.28498
24.53_821.5553m/z_neg	-0.573145	0.717444	0.644049	-0.0300467	-0.23263	-0.198538	-0.283779	-0.236134	0.0109131	-0.326241	-0.283779	-0.283779	-0.19344	-0.207708	0.39838	0.28353	0.072636	0.302721	0.152315	-0.0594258	0.0856507	0.366025	0.28712	0.311972	0.295613	-0.250902	0.531658	-0.161729	0.115169	0.142623	0.088306	-0.13317	-0.0531083	-0.221341	0.0696339	-0.346133	0.0691419	0.128056	0.50259	0.123967	0.480986	0.207193	0.266141	-0.231909	0.117456	0.250545	0.472584	-0.268177	0.480386
23.48_489.2618m/z_neg	-0.055401	0.162651	0.183092	-0.151569	-0.0713467	-0.217078	-0.206047	-0.379823	0.0385301	-0.146795	-0.206047	-0.206047	-0.226914	-0.262584	0.225564	-0.0558208	-0.0387547	0.00502442	-0.0821422	0.23481	0.0967742	0.298416	0.093475	0.0113033	0.172065	-0.308133	0.412378	0.280241	-0.220336	-0.26885	0.239769	-0.0986884	0.296378	0.0813091	-0.08245	-0.171057	0.231229	0.0618441	0.188734	0.103755	0.249945	0.14972	-0.295242	-0.304451	0.143176	-0.0909162	0.192934	-0.139452	0.218139
21.93_416.2102m/z_neg	-0.0254446	-0.144094	-0.227549	-0.264759	-0.0485989	-0.227057	-0.159134	-0.191279	0.274696	-0.117596	-0.159134	-0.159134	-0.207919	-0.108798	0.237591	0.0654428	0.232898	0.108743	0.0240803	0.613014	0.263215	0.277312	0.16761	0.107923	0.207421	0.125951	0.240339	0.469754	-0.13928	-0.035768	0.301773	0.319736	0.414909	0.249442	-0.193137	0.180408	0.39057	-0.0565153	-0.113205	-0.0223225	-0.167082	0.131112	-0.109365	0.20425	-0.128895	0.0881909	-0.209413	0.332485	-0.190172
24.80_377.2691m/z_neg	-0.0350642	-0.361397	-0.117711	0.150424	0.292717	0.1437	0.162727	0.102187	-0.351799	0.251794	0.162727	0.162727	0.0893187	0.166728	0.0210259	-0.0952965	-0.0870542	-0.0867116	-0.268243	0.192515	0.271976	-0.180221	-0.0401829	-0.0894249	0.0119183	0.189037	0.00143891	0.389057	-0.469574	-0.103056	0.258856	0.0199057	0.415694	0.421687	-0.237515	-0.284758	0.102259	0.138394	-0.224188	0.0246007	-0.206203	-0.1677	-0.209792	0.16598	0.342287	-0.0471322	-0.249615	0.188454	-0.224188
23.64_470.2873n_neg	0.0400489	-0.206907	-0.136819	-0.15513	0.112798	-0.116136	-0.00114312	-0.150127	0.0126949	0.0738089	-0.00114312	-0.00114312	-0.0952107	-0.0238713	0.0688247	-0.0946741	-0.0322569	-0.0233635	-0.124621	0.54596	0.294772	0.118874	-0.0038626	-0.00778674	0.0779463	0.128228	0.151074	0.571397	-0.278921	-0.134986	0.317787	0.123658	0.472492	0.292863	-0.178998	0.0085403	0.338909	0.0841447	-0.0573102	0.0132501	-0.0969173	0.103355	-0.415874	0.0700487	0.0514404	-0.0939168	-0.126323	0.160906	-0.119721
24.16_493.2793m/z_neg	-0.0440538	0.522627	0.145717	-0.394169	-0.399944	-0.372097	-0.296068	-0.283515	0.546548	-0.283986	-0.296068	-0.296068	-0.284535	-0.355874	-0.0758579	-0.110904	0.0568557	-0.0396929	0.0701729	-0.095927	-0.23515	0.355727	-0.112016	-0.0429527	-0.178693	-0.344597	0.407272	-0.344175	-0.00057156	-0.299171	-0.184614	0.0111768	0.0668136	-0.116317	0.174726	0.336588	-0.00544067	0.0519582	0.17073	0.110492	0.22234	0.0656836	0.0516322	-0.21672	-0.178041	0.260747	0.210938	-0.0750896	0.218739
22.35_395.2044m/z_neg	0.191586	-0.192748	-0.251752	0.0763904	0.131619	0.104499	0.1917	0.0954006	0.175478	0.276983	0.1917	0.1917	0.1083	0.183917	-0.016355	-0.0635487	0.207557	-0.060484	-0.23585	0.494066	0.212451	0.150283	-0.0202759	-0.0651664	0.011776	0.121155	0.137044	0.410627	-0.200788	-0.134339	0.140061	0.332239	0.336542	0.196269	-0.316969	0.150491	0.360428	0.131359	-0.12964	-0.11358	-0.0360448	0.249013	-0.0175318	0.13845	-0.194008	0.041194	-0.073604	0.292376	-0.0660316
24.48_520.3254n_neg	0.260986	-0.0946706	-0.229811	0.309593	0.28187	0.326776	0.320073	0.320081	-0.0218263	0.399227	0.320073	0.320073	0.214293	0.385507	-0.0894219	-0.0636898	-0.029008	-0.0635589	-0.463047	0.369241	0.147942	0.0991737	-0.0399136	-0.0547584	0.0275728	0.102148	0.249005	0.283805	-0.113169	-0.262336	0.0177184	0.0751459	0.209349	0.205155	-0.0354578	-0.147697	0.420972	-0.000229904	-0.0891159	-0.382905	-0.0567101	0.198741	-0.275528	0.0478326	-0.313215	-0.131123	-0.0867155	0.0965438	-0.0759135
25.07_549.3025m/z_neg	-0.0137946	-0.195501	-0.193326	-0.000222568	0.296943	-0.0399136	0.057156	-0.125921	-0.0420936	0.136917	0.057156	0.057156	-0.0216762	-0.0145423	0.0567678	-0.123199	0.0447883	-0.102498	-0.130254	0.366125	0.297442	0.013656	-0.0244632	-0.0982134	0.053555	0.273118	0.209554	0.360214	-0.539838	-0.0994992	0.173183	0.163133	0.534852	0.370032	-0.177289	-0.0751044	0.201985	0.0126447	-0.0567101	0.0819709	-0.105319	0.0581976	-0.0917646	0.208786	0.13203	-0.039307	-0.159929	0.203815	-0.135924
23.83_423.2745m/z_neg	-0.0689732	0.0367276	-0.0416018	-0.296239	-0.123852	-0.314416	-0.21262	-0.373643	0.230958	-0.135271	-0.21262	-0.21262	-0.18905	-0.260389	0.234858	-0.00221316	0.106981	0.0798882	-0.0173672	0.356332	0.00645161	0.263493	0.0883249	0.094948	0.15059	-0.175559	0.360859	0.224772	-0.240341	-0.355996	0.312357	0.0330547	0.328586	0.22887	-0.176434	0.0517441	0.316239	0.085754	0.0831148	0.154734	0.0603108	0.0683399	-0.226243	-0.0945317	0.0980225	-0.0039007	0.0441079	0.117998	0.0591106
25.05_805.3973m/z_neg	-0.252976	-0.046765	-0.0238042	0.0367238	0.291919	0.09399	0.106024	-0.054334	-0.260579	0.174233	0.106024	0.106024	0.132527	0.0825891	0.090929	-0.0917232	-0.132044	-0.0278855	-0.141754	0.273092	0.186207	-0.120665	-0.0533039	-0.0100474	0.0111352	0.154067	0.117656	0.301404	-0.406665	-0.250657	0.200617	0.0116524	0.415615	0.329001	-0.121753	-0.196678	0.262966	0.211281	0.0495088	0.0734369	0.0135024	-0.0685814	-0.236335	0.0129216	0.307785	-0.0585104	0.0141025	0.268177	0.0255046
25.07_504.2983m/z_neg	-0.143509	-0.245231	-0.0322581	-0.119519	0.112296	-0.134676	-0.00085734	-0.199053	-0.0476615	0.0869793	-0.00085734	-0.00085734	-0.0897231	-0.0397855	0.0615404	-0.0430337	-0.00672985	-0.0306489	-0.0509282	0.362119	0.320578	0.0275358	-0.019828	-0.0143176	0.0599179	0.202122	0.0795979	0.447762	-0.399806	-0.14442	0.263489	0.0613533	0.583506	0.257855	-0.319974	-0.109768	0.175915	0.0388537	-0.0759135	0.107124	-0.108319	-0.0538509	-0.261212	0.196544	0.170896	-0.0429077	-0.150327	0.18236	-0.137725
18.54_189.1131m/z_neg	0.0532308	0.0442145	-0.143056	-0.37611	-0.254616	-0.271905	-0.191268	-0.263067	0.327574	-0.19832	-0.191268	-0.191268	-0.142092	-0.221309	0.0920443	-0.00719887	0.156722	0.0614984	-0.0420526	0.176147	-0.22862	0.13582	0.0548489	0.057813	0.0305105	-0.391011	0.200763	-0.0333944	-0.177709	-0.367985	-0.0126935	-0.0136832	0.211333	-0.0298299	-0.368719	0.2187	0.113735	0.19228	0.0566418	0.109499	0.0820851	-0.0202331	-0.0893174	-0.187194	0.150447	0.00454346	0.0672432	0.0758012	0.0887488
23.62_536.3223m/z_neg	0.36578	0.0120905	-0.334816	0.445359	0.549671	0.502396	0.561557	0.449865	0.0316259	0.607757	0.561557	0.561557	0.478249	0.556722	-0.12283	-0.141888	0.0967706	-0.113301	-0.490506	0.559315	-0.0295884	-0.159618	-0.152702	-0.0916826	-0.0973003	0.247521	0.12926	0.203832	0.0865913	-0.307033	0.0845908	0.279181	-0.177827	0.0203273	-0.167036	0.14418	0.692552	0.248066	0.159328	-0.578737	0.027905	0.329867	-0.083081	0.0417118	-0.498114	0.0549098	0.0537096	0.268177	0.0453081
23.29_423.2743m/z_neg	-0.0509512	0.138014	0.0175751	-0.239261	-0.0919468	-0.27373	-0.141747	-0.218108	0.24098	-0.0716138	-0.141747	-0.141747	-0.16655	-0.173684	0.142924	-0.0440173	0.0647458	0.0394417	-0.0603158	0.454262	0.238265	0.392441	0.0244632	0.0537536	0.066546	-0.0891075	0.383602	0.393184	-0.141747	-0.184175	0.411809	0.151719	0.332698	0.319213	0.0311857	0.131119	0.378807	0.0236801	0.0633113	0.0595131	0.0411073	0.145615	-0.269896	-0.0807033	-0.156607	0.0777139	0.0219039	0.160906	0.0327058
23.64_423.2745m/z_neg	0.133274	-0.34743	-0.264071	-0.256621	0.0248709	-0.209868	-0.0374372	-0.241799	0.0694878	0.0381392	-0.0374372	-0.0374372	-0.0820404	-0.131978	-0.0361707	-0.257956	-0.0563915	-0.195952	-0.130723	0.348765	0.145273	0.0235062	-0.159397	-0.183868	-0.0829837	0.0152135	0.058248	0.432836	-0.494399	-0.262561	0.268919	0.0418534	0.526629	0.329377	-0.174726	0.110019	0.165034	0.0852942	-0.185733	0.210429	-0.203736	-0.0941787	-0.412354	0.0174555	0.191187	-0.161729	-0.228341	0.139452	-0.209737
22.68_470.2874n_neg	-0.095005	-0.0102655	0.00956618	-0.273537	-0.190928	-0.348922	-0.270062	-0.316476	0.199109	-0.193988	-0.270062	-0.270062	-0.266425	-0.252158	0.164777	-0.0479518	0.178457	0.0384368	-0.00680607	0.458714	0.402892	0.499898	0.0744195	0.0467204	0.134948	0.0941787	0.410057	0.487414	-0.258631	0.0417762	0.465821	0.171694	0.376555	0.310556	-0.0516914	0.0735973	0.249364	-0.165071	-0.0441079	0.0954455	-0.0159028	0.142717	-0.160295	0.110627	-0.126029	0.0939168	-0.0531095	0.117998	-0.0345062
25.07_521.2420m/z_neg	0.293025	-0.248881	-0.380645	0.188515	0.288904	0.224804	0.256059	0.204718	-0.0164811	0.340509	0.256059	0.256059	0.146246	0.260389	-0.0421991	-0.12074	0.123226	-0.144452	-0.474782	0.359003	0.180868	0.112158	-0.0692694	-0.151213	-0.0246565	0.171695	0.200271	0.330809	-0.325503	-0.185971	0.163752	0.268718	0.327901	0.338788	-0.151657	0.0427015	0.315332	-0.0498891	-0.253545	-0.266125	-0.164129	0.0115912	-0.086132	0.106093	-0.265775	0.0117021	-0.22234	0.268177	-0.209137
4.59_348.0059n_neg	0.265436	-0.00570305	-0.336596	-0.211217	0.00301465	-0.0615442	0.0617284	-0.0332184	0.323831	0.106735	0.0617284	0.0617284	0.087528	0.0233225	0.0233602	-0.086805	0.147825	-0.0748638	-0.188692	0.240597	-0.233815	0.0517136	-0.00592266	-0.0904267	-0.0121957	-0.150203	0.214195	-0.0514592	-0.383517	-0.370146	-0.0777321	0.139828	0.229222	0.0858263	-0.211465	0.253195	0.18725	0.174037	-0.0351063	0.0112289	-0.00150027	0.0089349	-0.0187754	0.00521398	-0.00628716	0.0309055	-0.0423076	0.117998	-0.00630112
22.68_423.2749m/z_neg	-0.248303	0.148507	0.256507	-0.432451	-0.396426	-0.494671	-0.450675	-0.461195	0.190423	-0.378373	-0.450675	-0.450675	-0.451359	-0.429957	0.14418	-0.0872969	0.0591763	0.00100488	0.0558567	0.2357	0.377531	0.538403	0.0115878	0.00653081	0.0538201	-0.0420182	0.502882	0.411005	-0.278064	-0.00651349	0.29864	0.00903653	0.5047	0.21833	0.038021	0.00452133	0.0673283	-0.130125	-0.022504	0.2129	0.0699125	0.0173868	-0.195498	-0.0652881	0.019433	0.17073	0.0303054	-0.0750896	0.0465083
25.64_606.3410m/z_neg	-0.29436	0.282643	0.0149055	0.248609	0.172337	0.138796	0.1246	0.10944	0.147216	0.155575	0.1246	0.1246	0.212098	0.176428	0.331062	0.28353	0.271283	0.262275	-0.20207	0.216114	-0.155061	0.118426	0.304116	0.268015	0.343335	-0.0543338	0.484317	-0.150368	-0.101738	-0.16149	0.175755	0.0820422	-0.0887422	0.106154	-0.120898	-0.234356	0.396036	0.223006	0.355563	-0.145751	0.266148	0.212506	0.309793	0.0625677	-0.116027	0.0519093	0.251145	0.289631	0.273949
23.85_559.2492m/z_neg	-0.0416064	-0.191394	-0.119466	-0.294458	-0.132393	-0.271155	-0.15375	-0.269095	0.171715	-0.0765527	-0.15375	-0.15375	-0.134722	-0.170392	0.150962	0.0676243	0.197486	0.106266	-0.00445915	0.314934	0.0393771	0.125142	0.124376	0.105498	0.146083	-0.0934542	0.193309	0.27133	-0.319788	-0.347461	0.148034	0.0508899	0.483457	0.146432	-0.492564	0.016327	0.189063	0.134494	-0.039307	0.119026	-0.0387069	0.0089349	-0.12157	0.0584872	0.240627	-0.0285051	-0.0657117	0.117998	-0.044708
23.43_533.1950m/z_neg	0.0660808	-0.286749	-0.152836	-0.0247051	0.014822	0.0074677	0.0440101	-0.0074677	-0.0610245	0.106735	0.0440101	0.0440101	-0.0573459	0.0139935	-0.25018	-0.304187	-0.242971	-0.301716	-0.359783	0.156911	0.241824	0.0929053	-0.247979	-0.308455	-0.208917	-0.0169039	0.137614	0.422143	-0.526692	-0.19518	0.305499	-0.0380485	0.369017	0.401275	0.0610899	-0.0725925	0.0231229	0.124378	-0.264947	0.134297	-0.120321	-0.199949	-0.490272	-0.0213093	0.0848766	-0.240343	-0.186933	0.311086	-0.162929
4.61_399.9926n_neg	-0.312604	0.380279	0.262736	-0.0661028	-0.0361758	-0.186177	-0.0808757	-0.123346	0.140312	-0.0167373	-0.0808757	-0.0808757	-0.0529558	-0.0814916	0.30519	0.179266	0.126475	0.25926	-0.0511628	0.324727	0.191101	0.341847	0.251069	0.269522	0.28925	-0.15793	0.602206	0.233905	-0.227767	-0.188891	0.264632	0.0178353	0.355312	0.285711	-0.078178	-0.218782	0.37586	0.251285	0.33756	0.106674	0.317757	0.225063	-0.0490506	-0.10632	0.131745	0.00930166	0.294353	0.117998	0.311156
4.59_357.9085m/z_neg	0.292135	0.281274	-0.16396	-0.25306	-0.230118	-0.136221	0.0300069	-0.0852348	0.385078	-0.0381392	0.0300069	0.0300069	0.000274383	-0.0639311	-0.168294	-0.261399	-0.0424677	-0.253231	-0.310028	-0.0905854	-0.536374	0.061116	-0.258794	-0.249427	-0.267775	-0.527159	0.220693	-0.344843	-0.113455	-0.460436	-0.226052	-0.121518	-0.102448	-0.318461	-0.100392	0.371252	0.037858	0.249675	0.195335	0.0103306	0.228341	-0.0777578	-0.108662	-0.455656	-0.188329	-0.0603108	0.207337	-0.18236	0.211538
23.45_557.2333m/z_neg	0.133052	-0.00615929	-0.134149	-0.145782	-0.051249	-0.140341	-0.0660151	-0.106865	0.189532	0.0101522	-0.0660151	-0.0660151	-0.139661	-0.0326515	0.166285	-0.0169676	0.0740284	0.0271318	-0.187284	0.493434	0.167519	0.365577	0.0507289	0.0394361	0.120101	-0.0869341	0.326978	0.392515	-0.0365798	-0.214047	0.268633	0.169792	0.348459	0.237904	-0.0294769	0.0889196	0.443415	-0.0731093	-0.0747133	-0.108246	-0.0777139	0.180147	-0.304865	-0.077983	-0.256916	0.0579103	-0.103518	0.0321813	-0.0981175
15.61_827.1495m/z_neg	-0.0934475	-0.255725	-0.144383	0.289116	0.0404465	0.142401	0.0965936	0.0507289	-0.137862	0.105088	0.0965936	0.0965936	0.181916	0.103442	0.057019	0.0774606	0.147361	0.00502442	-0.0741627	-0.253505	-0.123915	-0.115292	0.092445	-0.00376778	0.121957	-0.0236654	-0.0601045	-0.227445	-0.413523	-0.00449206	0.0397234	0.0135548	0.12095	0.00790505	-0.127733	-0.347389	-0.146218	0.126447	-0.147926	0.269942	-0.105319	-0.118569	0.262386	0.169568	0.429527	-0.270348	-0.128723	0.139452	-0.11192
23.83_627.2378m/z_neg	0.0827678	-0.398985	-0.255617	-0.251725	0.00226099	-0.196478	-0.0160037	-0.166092	0.0325167	0.059541	-0.0160037	-0.0160037	-0.0567972	-0.0924669	-0.0138152	-0.063198	0.0786697	-0.0359246	-0.145744	0.281994	0.0705228	-0.00693992	-0.0213731	-0.0351659	0.000795371	0.0108668	0.00858636	0.381823	-0.407522	-0.297599	0.21262	0.0570728	0.51635	0.236775	-0.463514	0.0710854	0.0947584	0.174957	-0.162929	0.113636	-0.164129	-0.106253	-0.237978	0.0559936	0.237769	-0.126923	-0.189334	0.139452	-0.183333
4.59_400.1391m/z_neg	0.559795	-0.299524	-0.472303	-0.320276	0.062554	-0.134676	0.0162895	-0.166607	0.23363	0.0628336	0.0162895	0.0162895	-0.0869793	-0.0941132	-0.0479764	-0.200414	0.0285439	-0.221577	-0.159121	0.212553	-0.297887	-0.126933	-0.165062	-0.227323	-0.150855	-0.177491	-0.112551	0.0147026	-0.272348	-0.427195	-0.054584	0.149103	0.251151	0.00828148	-0.22599	0.408176	0.0956652	0.0195418	-0.255346	0.0125764	-0.288351	-0.118327	-0.242437	-0.075716	-0.0494399	0.0549098	-0.323758	-0.139452	-0.302754
14.47_641.1649m/z_neg	-0.296807	-0.293137	-0.0117909	-0.0977076	0.0160781	-0.121801	-0.0671583	-0.0754495	0.0414254	-0.0233225	-0.0671583	-0.0671583	-0.0518583	0.00521327	0.183365	0.1832	-0.0350416	0.254738	0.313548	0.49655	0.619577	0.144395	0.277335	0.266507	0.34254	0.606607	0.0355058	0.595679	-0.0351509	0.419109	0.107739	0.00974994	0.394372	0.331259	0.0602355	-0.132877	0.183623	-0.0356351	-0.141925	0.261633	-0.175531	0.215645	-0.118519	0.563336	0.204047	-0.22174	-0.137124	0.203815	-0.153927
9.16_636.0995m/z_neg	-0.238736	0.204169	0.541713	-0.146227	-0.199972	-0.259824	-0.282922	-0.227379	-0.139866	-0.216488	-0.282922	-0.282922	-0.35752	-0.271913	-0.0351659	-0.110412	-0.231368	-0.0861687	-0.0112652	-0.00200312	0.438487	0.303789	-0.138796	-0.0753556	-0.113473	0.120983	0.299594	0.339051	-0.0154321	0.212475	0.351223	-0.156475	0.101762	0.15396	0.296051	-0.184119	-0.111307	-0.0218408	0.0177032	0.108471	0.05611	-0.0574731	-0.256518	-0.119468	-0.0128601	0.326158	0.0591106	-0.268177	0.044708
23.85_695.2251m/z_neg	0.184913	-0.456979	-0.384025	-0.354591	-0.120976	-0.272215	-0.129616	-0.217618	0.180644	-0.0526873	-0.129616	-0.129616	-0.108668	-0.18715	-0.0609192	-0.0629591	0.132523	-0.0785152	-0.0727626	0.242404	-0.0284793	0.075452	-0.0404331	-0.091316	-0.0579359	-0.0684683	-0.0635926	0.23705	-0.381987	-0.312458	0.232365	0.141747	0.440334	0.203295	-0.373416	0.203231	0.019838	0.0670243	-0.302188	0.136222	-0.326495	-0.121118	-0.202327	0.107465	0.148336	-0.0141041	-0.350502	0.160924	-0.329195
23.43_737.1578m/z_neg	-0.0158589	-0.0732849	-0.0900063	0.211374	0.416894	0.241712	0.338254	0.1776	-0.211068	0.380957	0.338254	0.338254	0.287302	0.294464	0.0461469	0.0686298	-0.0214335	0.0364436	-0.323965	0.373815	0.189393	-0.0629286	0.0372262	0.0452643	0.0722629	0.11576	0.121146	0.38097	-0.245299	-0.244085	0.233679	0.0756789	0.264517	0.228444	-0.353822	-0.178788	0.329198	0.281119	0.114768	-0.194119	0.0918747	0.0632741	-0.151262	-0.00568956	0.015636	-0.10302	0.0647641	0.269227	0.0665715
9.14_630.0820m/z_neg	-0.258983	0.159913	0.422469	-0.159582	-0.379846	-0.311326	-0.374657	-0.281455	0.0396437	-0.343801	-0.374657	-0.374657	-0.423921	-0.281242	0.0869101	0.0189348	-0.0266873	0.0904395	0.0659484	0.209882	0.534149	0.513778	0.0383685	0.104995	0.0670763	0.0531264	0.365036	0.414347	0.0637289	0.236507	0.261203	-0.0209267	0.347774	-0.0124222	0.143967	-0.196176	0.0868241	0.00597749	-0.0747133	0.174721	-0.0339061	0.160828	-0.185172	-0.0466991	0.0823046	0.192934	-0.0183033	-0.246723	-0.0381068
23.64_695.2255m/z_neg	0.189888	-0.436198	-0.287751	-0.116087	0.140589	-0.0533633	0.0374789	-0.190252	-0.00691193	0.125533	0.0374789	0.0374789	-0.0631783	-0.0453236	-0.0861268	-0.171834	-0.106404	-0.197302	-0.284999	0.340018	0.102673	-0.00358588	-0.141787	-0.189479	-0.0706014	0.0415815	-0.000464645	0.357382	-0.437444	-0.29096	0.262066	0.00785625	0.442833	0.229125	-0.292959	-0.00804688	0.11631	0.129005	-0.240911	0.0866712	-0.240611	-0.087998	-0.416103	0.0368789	0.127886	-0.0979264	-0.276357	0.118129	-0.266444
9.17_698.0711m/z_neg	-0.246079	0.271237	0.479422	-0.0669931	-0.168318	-0.251069	-0.235768	-0.301026	-0.0623608	-0.187403	-0.235768	-0.235768	-0.307034	-0.257096	0.0344124	-0.0794278	-0.117192	-0.0562735	-0.0692341	0.0812375	0.364627	0.377218	-0.0687543	-0.0404408	-0.027838	0.0487797	0.346471	0.236579	-0.0305784	0.09905	0.338078	-0.0958348	0.211405	-0.0967428	0.0730515	-0.246915	0.0274301	0.124378	0.11372	0.11184	0.0885158	0.0953861	-0.135183	-0.149845	0.0820188	0.272749	0.0813145	-0.311086	0.0627112
24.46_721.5265m/z_neg	-0.0955514	-0.109938	-0.0231202	0.22042	0.364619	0.27706	0.383476	0.236393	-0.294657	0.431922	0.383476	0.383476	0.304163	0.304163	-0.2494	-0.273849	-0.32582	-0.267097	-0.521046	0.144452	0.284016	-0.124083	-0.29254	-0.252215	-0.238523	0.170876	0.186081	0.441687	-0.531684	-0.194402	0.17849	-0.13641	0.348752	0.41537	0.0239396	-0.200006	0.138584	0.278281	0.0018343	-0.0737934	0.102415	-0.220945	-0.393953	-0.0502367	0.0347953	-0.257108	0.0703149	0.316957	0.0773464
24.98_793.1925m/z_neg	0.272333	-0.264393	-0.341046	-0.107055	-0.234138	-0.0800846	-0.128887	0.0646342	0.285969	-0.107284	-0.128887	-0.128887	-0.151734	-0.094662	-0.0979622	0.105494	0.101412	0.0839077	-0.159825	-0.0171378	-0.000222469	0.379457	0.157337	0.054256	0.0779463	-0.113739	0.0382905	-0.00801961	0.18147	0.0154976	-0.0828762	0.045896	0.0955949	0.0907199	0.162764	0.177086	-0.0562203	-0.268068	-0.400571	-0.106899	-0.263147	0.0089349	-0.0321528	0.0677817	-0.293782	-0.126923	-0.276349	-0.0107271	-0.284751
22.13_448.2011m/z_neg	0.281306	-0.221988	-0.335111	-0.0810194	0.123392	0.0203318	0.121026	-0.00343265	0.137939	0.183724	0.121026	0.121026	0.0514878	0.0514878	-0.0576951	-0.230217	0.164906	-0.179035	-0.284214	0.341194	0.144857	0.0727694	-0.129648	-0.188282	-0.12723	0.0552191	0.0554447	0.29193	-0.391796	-0.145326	0.194286	0.294322	0.368555	0.255915	-0.22998	0.290536	0.197586	0.045263	-0.267372	-0.0472082	-0.159685	-0.0893906	-0.0724372	0.0776398	-0.0685716	0.101226	-0.209528	0.29699	-0.186145
19.56_145.0866m/z_neg	-0.499361	0.160278	0.215533	-0.028596	0.113988	-0.0801788	-0.0301017	-0.0581222	-0.0915168	0.0708239	-0.0301017	-0.0301017	0.0549441	0.0136566	0.244807	0.298582	0.0459327	0.343419	0.134741	0.348562	0.392183	0.197195	0.283458	0.355581	0.309334	0.136683	0.323141	0.379041	-0.221959	-0.2228	0.122061	0.000825768	0.570703	0.381252	-0.244769	-0.342207	0.285751	0.126669	0.228183	0.110738	0.202482	0.289858	-0.0399332	0.121228	0.215343	-0.0746717	0.207344	0.161415	0.219153
24.74_530.3094m/z_neg	0.100833	-0.365876	-0.345007	-0.126206	0.221872	-0.0219169	0.107402	0.0964914	0.0194483	0.187736	0.107402	0.107402	0.060961	0.060961	0.105784	0.0269095	0.274724	0.0599804	0.0376154	0.254627	0.203365	-0.166536	0.064043	0.0422024	0.0205138	0.382769	-0.122869	0.335373	-0.211012	-0.0471704	-0.011056	0.379301	0.503333	0.413592	-0.276242	0.277648	0.139822	-0.0170263	-0.346589	-0.0422003	-0.333323	-0.156684	0.221283	0.33001	0.0890801	0.182084	-0.339956	0.343858	-0.339956
24.51_799.5736m/z_neg	-0.485536	0.466561	0.545111	0.0173623	0.0145724	-0.0695346	-0.142906	-0.166883	-0.242566	-0.143244	-0.142906	-0.142906	-0.159708	-0.088361	0.242923	0.188631	-0.193563	0.212808	0.0025819	0.0547579	0.190677	0.170383	0.175897	0.230614	0.213448	-0.0900835	0.355794	0.0417735	-0.0200068	0.0596388	0.131188	-0.211431	0.120963	-0.0820711	0.0234987	-0.472783	0.0716435	0.184058	0.383811	0.0532308	0.325594	0.130053	-0.119941	-0.154623	0.246655	0.129337	0.308789	-0.268207	0.31059
22.30_535.3747m/z_neg	-0.680165	0.406285	0.699666	0.21923	0.138925	0.0517589	0.0057156	-0.018283	-0.436971	0.0386879	0.0057156	0.0057156	0.0233225	0.0304565	0.159503	0.197955	-0.29913	0.265792	-0.0908258	0.0937013	0.56129	0.245584	0.219653	0.290119	0.282357	0.00917638	0.514486	0.485632	-0.121171	0.0563754	0.199189	-0.398796	0.32653	0.245057	0.0858676	-0.743508	0.154606	0.181854	0.499589	0.0060636	0.5584	0.189082	-0.30463	-0.206519	0.26206	-0.291352	0.545797	-0.0750896	0.543397
25.13_622.3359m/z_neg	-0.0409435	0.163582	0.0253643	0.429605	0.421847	0.318571	0.275808	0.309043	-0.26885	0.330119	0.275808	0.275808	0.195656	0.352621	-0.0639337	-0.0469734	-0.069859	-0.00615559	-0.362874	0.311631	0.320614	0.127395	-0.0162247	0.0129375	0.0628413	0.421919	0.384573	0.252646	-0.0445866	0.0621097	0.230364	0.0661167	-0.123019	0.21459	0.162782	-0.286383	0.389391	-0.14566	0.228966	-0.478067	0.143141	0.267594	-0.144352	0.206882	-0.398993	-0.0180052	0.116734	0.075098	0.117934
22.87_393.1888m/z_neg	0.273445	-0.0481337	-0.222247	-0.392833	-0.206252	-0.283515	-0.171182	-0.227379	0.309577	-0.0924669	-0.171182	-0.171182	-0.182464	-0.146795	0.111777	0.031722	0.172888	0.0653174	-0.003051	0.292678	-0.178198	0.179766	0.0584541	0.0653081	0.0752951	-0.156723	0.218836	0.0323012	-0.172325	-0.403387	-0.142604	0.109152	0.353256	-0.0553353	-0.312285	0.215015	0.206292	-0.00758682	-0.0771138	0.0195383	-0.0909162	0.161553	-0.130019	0.0283368	-0.00628716	0.117921	-0.105919	-0.311086	-0.0885158
25.00_861.1796m/z_neg	0.18823	-0.129345	-0.297887	0.328734	0.0577808	0.180512	0.153178	0.206263	0.11225	0.124295	0.153178	0.153178	0.118259	0.189598	-0.119313	0.00614767	0.10002	-0.0597905	-0.168744	0.0287113	0.0749722	0.261702	0.0280683	-0.0632987	0.0567364	0.133299	-0.0280797	-0.153709	0.0780179	0.315118	0.168896	0.155999	-0.241557	0.0798034	0.184978	-0.017583	-0.00498728	-0.270137	-0.161129	-0.0893819	-0.149727	0.142234	0.113591	0.243017	-0.350652	-0.140125	-0.176732	0.268177	-0.188134
20.79_264.1275m/z_neg	0.00290375	0.248253	-0.112117	-0.0210034	-0.0991164	0.0796227	0.148757	0.241712	0.303299	0.101368	0.148757	0.148757	0.155358	0.169682	-0.172483	-0.0661611	-0.135823	-0.0426226	-0.331505	0.0538491	-0.160582	0.153276	-0.00232664	-0.0576206	-0.0443159	-0.292127	0.3229	-0.0772674	-0.101275	-0.24882	-0.197673	-0.182393	0.00722349	0.020029	0.0870616	0.0469034	0.111857	0.292082	0.158747	-0.0838701	0.243091	0.0587891	-0.148317	-0.178083	-0.158225	-0.287372	0.208149	0.183075	0.23044
24.14_408.2746m/z_neg	0.102581	0.388079	0.0832128	-0.161603	-0.195597	-0.203196	-0.124042	-0.221738	0.409066	-0.0639382	-0.124042	-0.124042	-0.206633	-0.192364	-0.0797602	-0.0713209	0.0782142	-0.075249	-0.0450659	0.0117974	-0.286127	0.252999	-0.126965	-0.0694604	-0.136686	-0.351639	0.255995	-0.323494	-0.0414427	-0.425446	-0.0491596	0.139368	0.0534569	-0.240754	-0.0243532	0.22157	0.114494	0.125426	0.183353	0.100173	0.192956	0.256967	0.0147872	-0.211303	-0.227506	0.216363	0.164748	-0.225294	0.168349
23.46_287.2229m/z_neg	-0.302815	0.41906	0.194661	-0.0772313	-0.060293	-0.186693	-0.165181	-0.123861	0.201336	-0.118808	-0.165181	-0.165181	-0.0754552	-0.0683212	0.473484	0.298777	0.407736	0.318046	0.327395	0.290897	-0.0593993	0.127381	0.350982	0.308204	0.359508	-0.0538509	0.347864	-0.0608154	0.0248628	-0.155425	0.10431	0.316516	0.0990212	-0.0240916	-0.302032	-0.0939433	0.367245	0.174037	0.361565	0.0157204	0.196535	0.37599	0.414231	0.0911313	0.136031	0.368766	0.17013	0.117998	0.203136
24.33_471.2530m/z_neg	-0.20069	0.345605	0.231146	0.175161	0.166811	0.149612	0.158608	0.207293	-0.134076	0.172038	0.158608	0.158608	0.059541	0.223622	0.00326541	-0.0366401	-0.101412	0.0248709	-0.358609	0.28422	0.314794	0.197676	-0.0419736	0.0432038	-0.0156423	0.225787	0.419339	0.274003	0.0391518	0.0997238	0.194045	0.0382863	0.0304944	0.0715219	0.144821	-0.128356	0.346163	0.129896	0.213938	-0.315532	0.191134	0.0987668	-0.117581	-0.00725423	-0.28235	0.188734	0.184533	0.0107271	0.16893
24.66_538.3202m/z_neg	0.172433	0.150789	-0.147052	0.509904	0.43411	0.46068	0.468393	0.410724	-0.147439	0.539162	0.468393	0.468393	0.40197	0.459042	-0.270275	-0.29435	-0.0828468	-0.247955	-0.608087	0.178277	0.0651835	0.0539523	-0.252099	-0.233602	-0.185056	0.239793	0.346007	0.0773001	-0.208334	-0.177436	0.170611	0.0898897	-0.197015	0.211554	0.187542	-0.0967063	0.385834	0.0103457	0.16653	-0.469143	0.209137	0.147305	-0.154662	0.0500995	-0.458962	-0.0933167	0.176131	0.246723	0.180932
22.58_465.2076m/z_neg	-0.241629	0.0581711	0.106563	-0.0451814	0.0808931	-0.055879	0.0317216	-0.0373385	0.0683742	0.118259	0.0317216	0.0317216	-0.0200299	0.0941132	0.248925	0.170905	0.112087	0.232882	0.0140815	0.557979	0.366852	0.157379	0.249009	0.237119	0.304892	0.215886	0.363644	0.49432	-0.198617	-0.109382	0.0877344	0.103444	0.495106	0.212683	-0.372947	-0.187133	0.412584	0.251285	0.144926	0.0188645	0.153927	0.311997	-0.0579689	0.223294	0.167467	0.000900161	0.121522	0.160906	0.133524
10.45_505.1517m/z_neg	-0.250528	0.384386	0.423804	-0.0184732	-0.122345	-0.0481538	-0.116598	-0.0883249	-0.00623608	-0.0996008	-0.116598	-0.116598	-0.163806	-0.0567972	-0.0238626	-0.0331974	-0.239722	0.0165806	-0.127672	0.0714445	0.178198	0.223644	-0.0584541	0.0351659	-0.0323451	0.08138	0.450436	0.0957898	0.0737312	0.0128024	-0.0425812	-0.23162	-0.00651005	-0.159607	0.23966	-0.211498	0.120375	0.179555	0.215739	-0.05053	0.234342	0.12533	-0.187754	-0.0888643	-0.0508688	0.140125	0.254145	-0.311086	0.237942
23.89_379.2476m/z_neg	-0.0858515	-0.171702	-0.103233	-0.00334598	0.306922	0.0492936	0.202784	0.0265824	-0.13192	0.27637	0.202784	0.202784	0.146572	0.110823	-0.105733	-0.189524	-0.262585	-0.143264	-0.311191	0.374527	0.212487	-0.105677	-0.177818	-0.119831	-0.111335	0.126336	0.110011	0.478678	-0.37177	-0.311094	0.34141	-0.0900903	0.372588	0.447444	-0.0843467	-0.0906285	0.277639	0.308298	0.0339817	0.0128295	-0.0502208	-0.0784154	-0.492777	-0.0518018	0.0991005	-0.171112	-0.0466121	0.31178	-0.0436049
23.72_487.2512m/z_neg	-0.2908	0.534034	0.404672	-0.0465168	-0.214794	-0.201113	-0.26949	-0.134161	0.0641426	-0.258194	-0.26949	-0.26949	-0.311973	-0.183562	0.168043	0.0848378	-0.0387547	0.169323	-0.0783871	0.163588	0.377976	0.635562	0.129526	0.182109	0.145818	-0.0379129	0.608704	0.15616	0.121742	0.207758	0.29121	0.0126036	0.0949096	0.115564	0.409687	-0.180351	0.197451	-0.106675	0.16953	-0.026051	0.200136	0.207676	-0.104673	-0.124455	-0.210906	0.208537	0.184533	-0.139452	0.171931
4.98_717.1582m/z_neg	0.287017	-0.279449	-0.353949	-0.102604	-0.0273831	-0.0347634	-0.028578	-0.120256	0.178174	-0.0381392	-0.028578	-0.028578	-0.0908206	0.0161886	0.0831423	0.0189348	0.126475	0.0927005	0.0283977	0.450256	0.157286	0.236181	0.171242	0.0984646	0.222174	0.216369	-0.0164765	0.294275	0.0628716	0.187993	-0.0548697	0.227102	0.217573	-0.216448	-0.0149521	0.15674	0.286769	-0.223006	-0.200136	-0.120149	-0.186333	0.25549	-0.187754	0.315559	-0.1226	-0.267348	-0.208537	-0.0965438	-0.217539
24.48_609.3049m/z_neg	0.368527	-0.258065	-0.375947	0.16377	0.278914	0.237428	0.278374	0.156223	0.0595318	0.352425	0.278374	0.278374	0.173054	0.290895	-0.0831092	-0.0521903	0.0120808	-0.099217	-0.337393	0.378788	0.0126949	0.00582706	-0.0458873	-0.0929163	0.0241531	0.0771191	0.0622624	0.195473	-0.244328	-0.286014	-0.0143049	0.148078	0.258291	0.0870524	-0.167222	-0.0181055	0.31557	-0.0242819	-0.151996	-0.242027	-0.145087	0.164634	-0.264323	0.144225	-0.23317	-0.159206	-0.190446	0.0536952	-0.170921
21.35_243.1237m/z_neg	0.245966	-0.0417649	-0.21834	-0.306613	-0.0289033	-0.297553	-0.18584	-0.364535	0.330882	-0.114468	-0.18584	-0.18584	-0.253368	-0.246231	0.130172	-0.0479731	0.31923	0.00100533	0.0584643	0.380539	-0.0202537	0.213889	0.024474	0.0100519	0.0729414	0.0176362	0.163214	0.045019	-0.219863	-0.126957	0.17955	0.325698	0.23618	0.040296	-0.250024	0.336989	0.21024	-0.235066	-0.00990618	0.00157274	-0.0777485	0.136257	-0.0178445	0.141974	-0.186697	0.244653	-0.119174	-0.0107319	-0.101763
19.09_845.1397m/z_neg	0.217154	0.147595	0.00956618	0.429335	0.374319	0.490036	0.369513	0.506001	-0.318708	0.412946	0.369513	0.369513	0.25984	0.445323	-0.121574	0.0204103	-0.0234385	-0.0497417	-0.483231	-0.0166926	-0.159511	-0.210212	-0.0836897	-0.0648058	-0.141841	0.0615784	0.0197254	-0.0770774	0.254058	-0.301193	-0.0351509	0.132932	-0.305287	-0.195368	-0.1115	-0.109014	0.247097	0.219098	0.0477085	-0.62747	0.0249044	0.0398448	0.086836	-0.149165	-0.3135	0.318957	0.0165029	-0.139452	0.00690123
23.72_815.2055m/z_neg	-0.159822	0.54477	0.36568	0.084391	-0.199558	-0.115672	-0.232728	-0.106913	0.128788	-0.226466	-0.232728	-0.232728	-0.262152	-0.162232	0.121125	0.109477	0.00766152	0.119886	-0.14393	-0.0465375	0.0781215	0.514006	0.0832118	0.13168	0.0968132	-0.138673	0.599688	-0.22086	0.143239	0.114374	0.126943	-0.0516263	-0.134715	-0.0655281	0.38679	-0.224157	0.0898111	-0.0292108	0.188217	-0.0260626	0.178011	0.214775	0.0781872	-0.17055	-0.211285	0.295684	0.181013	-0.28976	0.166003
16.09_899.1967m/z_neg	0.0246969	0.0303402	-0.20089	0.142666	-0.220823	0.0728745	-0.0214335	0.0260082	0.275724	-0.0546021	-0.0214335	-0.0214335	0.0414318	-0.0156398	-0.0791233	0.0464764	0.155715	-0.00954639	-0.211927	-0.336301	-0.284983	0.290805	0.0599991	-0.0251185	0.0320799	-0.249211	0.155251	-0.532859	-0.118884	0.0763651	-0.0863055	-0.012128	-0.199756	-0.0455481	0.193523	0.0216019	-0.202892	-0.146908	-0.120922	0.11184	0.084315	-0.110841	0.26309	0.0371779	-0.150606	-0.175531	0.0513092	0.225269	0.0531095
23.72_883.1932m/z_neg	-0.162938	0.551616	0.373692	0.0821643	-0.229215	-0.111035	-0.240448	-0.114126	0.141266	-0.234152	-0.240448	-0.240448	-0.269838	-0.169918	0.107304	0.0848756	-0.0104475	0.0950037	-0.169993	-0.0670229	0.0754507	0.533268	0.0641478	0.105293	0.0766548	-0.174187	0.61919	-0.218632	0.112361	0.0988694	0.113219	-0.0585257	-0.103179	-0.0764495	0.4244	-0.227424	0.083234	-0.00437011	0.163602	0.00292081	0.184615	0.195447	0.0615167	-0.203662	-0.195846	0.275272	0.184615	-0.28976	0.170806
24.49_534.3098m/z_neg	0.0912129	-0.102769	-0.163029	0.191845	0.346316	0.100282	0.148771	0.0531055	-0.102787	0.223871	0.148771	0.148771	0.0488945	0.123884	0.00414917	0.0216639	0.00325251	0.00591027	-0.299566	0.360963	0.240312	0.13716	0.00928058	0.0245178	0.0809528	0.0993604	0.231858	0.281111	-0.270649	-0.196297	0.302978	0.126414	0.350905	0.35537	-0.0739883	-0.215254	0.312166	-0.0622582	-0.00600776	-0.189642	-0.118052	0.13659	-0.277715	0.0545808	-0.135611	-0.0690892	-0.153198	0.161086	-0.144487
24.70_588.3512m/z_neg	-0.0505118	0.562383	0.275225	0.130662	-0.0266324	0.0430084	-0.0800273	0.0275563	0.00579129	-0.0694265	-0.0800273	-0.0800273	-0.130346	0.00521385	-0.00552669	0.00762395	-0.0874978	0.0366823	-0.273681	0.0612131	-0.00200245	0.415322	-0.00695346	0.0520011	0.0228032	-0.15505	0.539609	-0.12053	0.187207	-0.0498674	0.0967472	-0.0406689	-0.245011	-0.100518	0.341372	-0.168062	0.219011	-0.133359	0.341799	-0.348583	0.318992	0.292228	-0.154914	-0.254947	-0.468731	0.176151	0.297986	-0.268207	0.294385
24.39_811.4986m/z_neg	-0.0709185	-0.17222	-0.0656621	0.18769	0.307816	0.231371	0.302392	0.149163	-0.240135	0.350106	0.302392	0.302392	0.214856	0.214856	-0.240947	-0.278716	-0.288886	-0.293188	-0.523528	0.137863	0.345731	0.00921454	-0.284625	-0.280538	-0.222777	0.165579	0.185912	0.452422	-0.546256	-0.0689977	0.235114	-0.0904804	0.358079	0.443661	0.115367	-0.12785	0.0738505	0.112286	-0.0903686	-0.00777827	0.0719936	-0.230308	-0.365668	-0.0406235	-0.0886518	-0.254538	0.0307253	0.312304	0.0358462
23.62_625.2201m/z_neg	0.107104	-0.00274818	-0.0853161	-0.165569	-0.017276	-0.186907	-0.0678516	-0.0713502	0.177195	-0.00909008	-0.0678516	-0.0678516	-0.124231	-0.0884217	0.157858	0.114548	0.143278	0.11614	-0.202154	0.364431	0.137131	0.330825	0.176566	0.108559	0.17021	-0.217338	0.265356	0.284693	-0.063835	-0.187038	0.272124	0.118651	0.382157	0.202935	-0.193423	0.0341689	0.276399	0.0204261	-0.0207848	-0.120507	-0.0713912	0.110911	-0.164574	-0.123691	-0.133265	0.11025	-0.112659	-0.0107691	-0.0951882
15.99_907.3407m/z_neg	-0.106575	0.0221278	-0.0126808	0.434676	0.0658198	0.242314	0.13203	0.140856	-0.0757239	0.145148	0.13203	0.13203	0.161611	0.154477	-0.0524977	-0.00319679	0.0280797	-0.0145708	-0.285855	-0.262408	-0.0807564	0.096935	0.0527889	-0.0130616	0.111087	-0.0248728	0.339509	-0.21497	-0.329504	0.000673809	0.00057156	-0.126511	-0.112727	0.0839441	0.237952	-0.409934	-0.0228962	-0.0340257	0.0699125	0.0154959	0.207337	0.00531264	0.0997441	0.0922647	0.0328647	-0.423376	0.161729	0.139452	0.177332
19.83_225.0766m/z_neg	0.0993344	-0.0249858	-0.301451	-0.299264	-0.162474	-0.366119	-0.280815	-0.3774	0.388675	-0.238418	-0.280815	-0.280815	-0.176595	-0.332869	0.232672	-0.0813143	0.32946	-0.0366877	0.189486	0.128388	-0.229047	0.182849	0.0282043	-0.0317042	0.0677566	0.0229227	0.139676	-0.173584	-0.0909219	-0.181809	0.252793	0.265423	0.0225169	0.0640045	0.0762021	0.339051	0.188941	-0.227828	-0.0816914	0.137278	-0.240692	-0.0302278	0.187282	0.101919	-0.106721	0.186231	-0.232555	0.123087	-0.219409
23.72_747.2177m/z_neg	-0.218809	0.575808	0.407078	0.0643509	-0.198553	-0.139889	-0.255887	-0.120309	0.0833334	-0.249525	-0.255887	-0.255887	-0.284661	-0.177605	0.150276	0.116858	0.00394684	0.125918	-0.133364	-0.0536629	0.10661	0.520726	0.0981538	0.1357	0.111667	-0.147371	0.613618	-0.198351	0.10407	0.124935	0.165826	-0.0454407	-0.0928952	-0.0436854	0.373968	-0.260344	0.0734818	-0.0411711	0.211032	-0.0211197	0.194221	0.192065	0.0798308	-0.181437	-0.182409	0.319099	0.184615	-0.28976	0.175609
23.72_611.2420m/z_neg	-0.255452	0.596605	0.427634	0.0605454	-0.201753	-0.14731	-0.251228	-0.121042	0.0530126	-0.244776	-0.251228	-0.251228	-0.287036	-0.17288	0.146457	0.116819	-0.00417761	0.127132	-0.155853	-0.0692265	0.0876627	0.5107	0.0924553	0.137665	0.106061	-0.182341	0.629659	-0.195054	0.0811705	0.0660407	0.172202	-0.0604088	-0.0695625	-0.0604239	0.322573	-0.285629	0.0811657	-0.0204637	0.250573	-0.0331289	0.233168	0.180288	0.0626697	-0.209262	-0.166914	0.296186	0.215162	-0.300392	0.20796
10.42_463.1409m/z_neg	-0.1909	0.227894	0.170634	-0.162252	-0.181633	-0.169697	-0.124886	-0.220168	0.030735	-0.145148	-0.124886	-0.124886	-0.0381392	-0.145148	-0.15473	-0.228939	-0.171031	-0.173342	-0.167335	-0.0322724	-0.171079	0.0682798	-0.199568	-0.152218	-0.135743	-0.134506	0.397061	-0.016262	-0.348366	-0.200795	0.0437243	-0.301535	-0.117523	-0.202143	0.0491282	-0.078621	-0.00158686	0.222317	0.416174	0.13003	0.381368	0.0540924	-0.238447	-0.219667	0.0340078	-0.22414	0.387369	-0.246723	0.399971
24.10_549.3778n_neg	0.179633	-0.568961	-0.48008	0.285237	0.469741	0.293431	0.307922	0.16359	-0.252451	0.362621	0.307922	0.307922	0.233054	0.311563	-0.0140726	-0.0076265	0.0545593	-0.0947524	-0.206151	0.21621	0.00511907	-0.35051	-0.0208673	-0.092226	0.053844	0.380265	-0.244472	0.120793	-0.380542	-0.117969	0.170972	0.176291	0.142256	0.213908	-0.358582	-0.167615	0.104099	-0.0108103	-0.265666	-0.113238	-0.367129	-0.0963949	-0.0274712	0.428417	0.117508	-0.141989	-0.409755	0.311224	-0.392345
24.68_606.3078m/z_neg	0.221628	0.0833573	-0.201559	0.456328	0.370838	0.420977	0.412554	0.391073	-0.0971014	0.483726	0.412554	0.412554	0.33924	0.410659	-0.297735	-0.319542	-0.0750402	-0.277531	-0.625446	0.165553	0.0596882	0.0755277	-0.251349	-0.273217	-0.20132	0.205369	0.336635	0.0704728	-0.25992	-0.16538	0.15435	0.0973699	-0.152985	0.207833	0.188606	-0.0675184	0.327825	0.0250874	0.068188	-0.420428	0.130068	0.121843	-0.152132	0.064453	-0.414127	-0.0793024	0.0874129	0.22552	0.100029
23.91_656.2816n_neg	0.0471099	-0.289809	-0.147439	0.0650624	0.235153	0.133279	0.253197	0.0943525	-0.120178	0.320012	0.253197	0.253197	0.153825	0.20739	-0.136043	-0.224024	-0.200959	-0.205602	-0.376983	0.411319	0.300891	-0.0421341	-0.182002	-0.193502	-0.111476	0.137678	0.0601715	0.614407	-0.313993	-0.260718	0.273224	-0.0364245	0.42088	0.3207	-0.207424	-0.0829835	0.288677	0.249608	-0.117151	-0.0889194	-0.0808043	-0.0670864	-0.469907	-0.0285954	0.0220296	-0.211773	-0.10814	0.311432	-0.103033
14.45_635.1485m/z_neg	0.076093	-0.498446	-0.316574	-0.0910305	-0.0517515	-0.198538	-0.0188615	-0.162487	0.225167	0.0189324	-0.0188615	-0.0188615	-0.00905462	-0.0589922	0.00452133	-0.0425418	0.185883	-0.000753662	0.178601	0.394614	0.361958	0.123799	0.0888399	0.00427015	0.152976	0.42477	-0.0573198	0.430609	-0.283208	0.203041	0.137174	0.170029	0.433432	0.0794269	-0.165327	0.0653081	0.138737	0.000689711	-0.251145	0.305201	-0.314756	0.198983	-0.00117346	0.512783	0.19976	-0.321357	-0.308755	0.117998	-0.310555
23.72_673.2129m/z_neg	-0.209015	0.566679	0.392833	0.0558896	-0.229215	-0.142465	-0.263606	-0.113096	0.10205	-0.257211	-0.263606	-0.263606	-0.299485	-0.178154	0.137962	0.118334	0.00162517	0.127174	-0.136182	-0.0683589	0.0968173	0.537747	0.103821	0.133941	0.112462	-0.162833	0.612689	-0.213283	0.0974943	0.133474	0.148958	-0.0423478	-0.0997509	-0.0436854	0.385935	-0.246271	0.0542042	-0.0464612	0.187617	0.00224678	0.198424	0.19279	0.0805352	-0.166241	-0.184696	0.298686	0.183414	-0.28976	0.175009
14.25_704.1688m/z_neg	-0.383357	0.69965	0.430033	0.10483	-0.239413	-0.129011	-0.200617	-0.0826597	0.239644	-0.165453	-0.200617	-0.200617	-0.133076	-0.147343	0.178593	0.22648	0.125082	0.263279	-0.113591	-0.099043	0.00111235	0.605116	0.201628	0.274545	0.196722	-0.19536	0.806422	-0.269994	0.121456	-0.0658087	0.0731596	-0.0787129	-0.105189	0.0101636	0.36184	-0.261233	0.199265	-0.00436817	0.39457	-0.0714157	0.441379	0.269254	0.208172	-0.152339	-0.265489	0.149727	0.442579	-0.0965438	0.432977
23.72_679.2301m/z_neg	-0.219477	0.570787	0.39773	0.0545536	-0.208355	-0.147617	-0.257602	-0.12237	0.0889038	-0.251172	-0.257602	-0.257602	-0.286308	-0.179252	0.148768	0.114397	0.00998319	0.124661	-0.139939	-0.0532175	0.0945916	0.516694	0.0904252	0.135198	0.103444	-0.156793	0.614547	-0.202585	0.0917762	0.108981	0.167542	-0.0399688	-0.0812404	-0.0436854	0.361146	-0.250543	0.0768837	-0.0264507	0.205628	-0.00921179	0.187017	0.184334	0.0805352	-0.185519	-0.174117	0.3215	0.179212	-0.28976	0.169606
23.72_605.2251m/z_neg	-0.247746	0.604108	0.433786	0.0714763	-0.225697	-0.131645	-0.246452	-0.0960928	0.0579323	-0.240192	-0.246452	-0.246452	-0.282465	-0.161134	0.101524	0.0814313	-0.0266992	0.0907311	-0.185489	-0.0888444	0.0923659	0.527445	0.0656935	0.0975032	0.0745329	-0.20197	0.639621	-0.186316	0.0714768	0.0608946	0.164397	-0.0728002	-0.0832971	-0.0655281	0.349179	-0.28673	0.0646368	-0.0119603	0.242851	-0.0413407	0.251257	0.181435	0.0432025	-0.230878	-0.186983	0.277073	0.227242	-0.28976	0.223039
10.02_414.1501m/z_neg	-0.144176	0.170863	0.271635	-0.0910305	-0.230621	-0.146521	-0.224623	-0.00128753	-0.0467706	-0.217585	-0.224623	-0.224623	-0.199476	-0.135271	-0.0530001	0.0799197	-0.0684588	0.060293	0.00469384	-0.173826	-0.0571746	-0.0042535	-0.0424886	0.0585261	-0.0874908	-0.234481	0.154787	-0.143907	-0.0465821	-0.121286	-0.0148606	-0.146962	0.0195301	-0.0101636	0.0328946	-0.191905	-0.152112	0.245767	0.0417074	0.175844	-0.0507091	0.00458819	-0.0267549	-0.209693	0.218907	0.236742	-0.00750134	-0.311086	-0.00150027
22.68_627.2376m/z_neg	-0.0866467	0.00206601	-0.0938008	-0.136844	0.0945474	-0.161436	-0.00086273	-0.0469018	-0.00156882	0.0488711	-0.00086273	-0.00086273	-0.0726164	-0.0151859	0.138009	-0.114076	0.0730927	-0.0475265	-0.17689	0.415461	0.356622	0.219194	-0.0142519	-0.0376619	0.0474887	0.171074	0.301011	0.517603	-0.207055	-0.0933444	0.262845	0.165595	0.522355	0.376146	-0.123378	0.0705213	0.332371	-0.0471952	-0.00694463	-0.0680229	-0.0588784	0.0379083	-0.110526	-0.0374117	-0.132285	0.0721637	-0.0890724	0.140329	-0.0884685
24.16_477.2657m/z_neg	0.0987861	0.254639	-0.0886415	-0.144608	-0.271747	-0.23021	-0.171659	-0.0131475	0.360647	-0.149156	-0.171659	-0.171659	-0.205192	-0.133773	-0.153016	-0.134168	0.0457675	-0.0842527	-0.0212633	0.0532531	0.011804	0.391534	-0.113171	-0.0917847	-0.159251	-0.0456913	0.269262	-0.133586	0.104712	-0.159758	0.0413412	0.138437	-0.0137206	0.0118708	0.212556	0.229713	0.100084	-0.101846	-0.0711919	-0.0188855	-0.115049	0.209237	0.0267847	0.045276	-0.32229	0.188944	-0.128566	-0.0751733	-0.123159
23.22_517.1638m/z_neg	0.045411	-0.0624724	-0.181164	0.0600315	0.144995	0.157538	0.14796	0.109372	-0.0270438	0.205858	0.14796	0.14796	0.157655	0.135538	-0.0713842	-0.0691217	0.0292579	-0.0800914	-0.390481	0.101663	-0.0197717	0.0268365	-0.0545529	-0.0952655	-0.0784961	-0.0600176	0.226629	0.0836817	-0.435611	-0.333656	0.0646772	0.064878	0.276539	0.228543	-0.178798	-0.0606117	0.115261	0.206938	-0.105427	-0.116853	0.015504	-0.149358	-0.0713052	-0.0220214	0.0689595	-0.0031008	-0.0325584	0.29931	-0.00496128
14.01_771.0395m/z_neg	0.315977	-0.582916	-0.581155	-0.113523	-0.0869321	-0.0806086	0.0111467	-0.150401	0.254149	0.0139951	0.0111467	0.0111467	-0.0266181	-0.0123486	-0.144824	-0.101079	0.0550053	-0.136805	-0.0420145	0.192766	-0.0647458	0.0651529	-0.0306467	-0.135529	0.032879	0.123412	-0.188689	0.0510193	-0.275808	-0.0351543	-0.089459	0.0570792	0.268312	-0.0737887	-0.220034	0.134148	-0.038429	-0.135313	-0.359804	0.175078	-0.342399	0.0526493	-0.160547	0.352436	0.0411569	-0.418921	-0.373008	0.075098	-0.371208
23.72_951.1806m/z_neg	-0.123176	0.476621	0.338753	0.127005	-0.147505	-0.0613549	-0.173805	-0.0613549	0.116388	-0.149705	-0.173805	-0.173805	-0.20739	-0.114545	0.100712	0.116197	-0.0462322	0.105505	-0.152132	-0.0657309	0.0837417	0.464596	0.0855876	0.114039	0.101523	-0.0866684	0.559665	-0.218889	0.128601	0.106243	0.0742425	-0.0961796	-0.123143	-0.0122476	0.411854	-0.260769	0.0634318	-0.00552383	0.13187	-0.00494621	0.143285	0.200776	0.0640248	-0.121644	-0.175092	0.258634	0.149293	-0.279215	0.133072
12.42_753.0313m/z_neg	0.189586	-0.0130044	-0.229169	0.215025	-0.0937158	0.112543	0.132617	0.021633	0.291792	0.0924772	0.132617	0.132617	0.083696	0.0979655	-0.221193	-0.152725	-0.0373664	-0.196602	-0.289642	-0.00311631	-0.0643008	0.300241	-0.112543	-0.190294	-0.0466669	-0.194416	0.216076	-0.152612	-0.244083	-0.0138146	-0.0620211	-0.0449498	0.00239871	-0.0666357	0.152528	-0.0366771	0.0150769	-0.00563326	-0.0255074	0.139366	0.122135	0.158189	-0.108674	-0.0264129	-0.190065	-0.451331	0.0735213	0.160924	0.0747216
24.49_522.2879n_neg	0.0428497	-0.0598884	0.0015785	-0.107611	0.0893796	-0.115629	-0.0918262	-0.300428	-0.00857854	-0.00750924	-0.0918262	-0.0918262	-0.132107	-0.168263	-0.0455746	-0.0974592	-0.0844458	-0.106441	-0.233369	0.190181	-0.0214225	0.093717	-0.0916161	-0.0914038	-0.0373542	-0.0736767	0.259924	0.164158	-0.395113	-0.401597	0.178149	-0.0551988	0.342786	-0.0789826	-0.135536	-0.169059	0.133733	0.139355	0.064782	-0.038243	-0.00699524	0.063641	-0.335423	-0.0976576	0.0715491	-0.0416673	-0.0428838	-0.228337	-0.021594
25.23_572.3563m/z_neg	-0.221703	0.564397	0.289116	0.113783	-0.145522	-0.0327179	-0.160966	-0.107428	0.14951	-0.203957	-0.160966	-0.160966	-0.0787828	-0.0930571	0.170379	0.189678	0.0982067	0.13949	-0.112937	-0.124026	-0.317605	0.277496	0.158953	0.146255	0.183017	-0.452984	0.530502	-0.429686	0.0243021	-0.146731	0.0223008	-0.123713	-0.317763	-0.284709	0.111549	-0.27517	0.0923058	0.0634816	0.500412	-0.0802099	0.43317	0.25053	0.146748	-0.310937	-0.182695	0.0483301	0.406754	-0.203905	0.43257
15.59_895.1383m/z_neg	-0.0536211	-0.161738	-0.141268	0.410194	0.0542637	0.250554	0.204618	0.176907	-0.106236	0.212646	0.204618	0.204618	0.287827	0.209354	-0.0497347	0.0671325	0.161749	-0.00653174	-0.209345	-0.245493	-0.183092	-0.0772346	0.0301283	-0.0113033	0.0432151	-0.142958	0.00116032	-0.259524	-0.346937	-0.132067	-0.0071445	0.0516033	0.0750369	-0.0677576	-0.126025	-0.325034	-0.0272034	0.236341	-0.0579103	0.175171	0.00150027	0.000965935	0.248069	0.0462457	0.296925	-0.311156	-0.00630112	0.139452	0.00150027
24.53_889.5432m/z_neg	-0.50117	0.707738	0.593764	-0.222371	-0.367065	-0.349053	-0.382084	-0.300072	0.201338	-0.423844	-0.382084	-0.382084	-0.269469	-0.355172	0.414163	0.334559	0.187252	0.345813	0.323883	-0.198084	-0.0701559	0.338418	0.333327	0.336209	0.267011	-0.32963	0.420271	-0.328167	0.184819	0.125018	-0.0284668	-0.0461853	-0.0596848	-0.272651	0.0765544	-0.114417	-0.0621836	0.139362	0.41063	0.22168	0.407026	0.118459	0.451463	-0.203912	0.163648	0.368576	0.40282	-0.279215	0.41063
19.68_554.3187m/z_neg	-0.226722	-0.139839	0.0589544	0.363454	0.199469	0.322141	0.27292	0.221713	-0.293541	0.265877	0.27292	0.27292	0.214841	0.286181	-0.30946	-0.345007	-0.365965	-0.307745	-0.414466	0.0469619	0.434928	-0.0561909	-0.26858	-0.297906	-0.200964	0.413662	0.161284	0.38806	-0.379801	0.169126	0.118599	-0.218779	0.125061	0.135892	0.249059	-0.327545	0.0462457	0.230823	-0.0831148	0.0267247	0.0399071	-0.159138	-0.26661	0.155286	0.121171	-0.365765	0.0237042	0.268177	0.0207037
23.72_741.2002m/z_neg	-0.171734	0.565688	0.380624	0.0967023	-0.23377	-0.0974461	-0.219008	-0.0716667	0.0994426	-0.212883	-0.219008	-0.219008	-0.257383	-0.135971	0.0841151	0.0669611	-0.0271817	0.0682824	-0.179152	-0.10049	0.0810691	0.531383	0.0561991	0.0722962	0.0651604	-0.187479	0.592655	-0.231378	0.0776757	0.116811	0.129459	-0.0516608	-0.123143	-0.0604845	0.399024	-0.242664	0.0382406	-0.0204842	0.17032	0.0114662	0.214777	0.189655	0.0701336	-0.190863	-0.1914	0.270049	0.194952	-0.279215	0.187742
24.05_560.3197m/z_neg	-0.206705	0.601771	0.268152	-0.00534759	-0.122229	-0.125288	-0.223729	-0.111367	0.249275	-0.194479	-0.223729	-0.223729	-0.235682	-0.14998	0.231851	0.194729	0.118484	0.19265	-0.0434664	0.0828877	-0.0518931	0.454287	0.202884	0.190359	0.19004	-0.183974	0.543867	-0.265946	0.181386	-0.054527	0.0656596	0.108321	-0.0812948	-0.114563	0.241638	-0.0907789	0.220366	-0.0254326	0.27846	-0.11084	0.220785	0.333256	0.200885	-0.11858	-0.30355	0.375785	0.194952	-0.204042	0.204564
12.55_686.0665m/z_neg	-0.251224	0.0773419	0.178885	0.520868	0.409535	0.444249	0.352692	0.383728	-0.354828	0.327924	0.352692	0.352692	0.305971	0.448665	0.0187154	0.0774692	-0.206328	0.0687165	-0.209838	0.208347	0.539548	-0.0132097	0.119239	0.0764944	0.187463	0.389798	0.178941	0.313691	-0.0680232	0.363336	0.0157196	-0.169335	0.0400926	0.261649	0.0704962	-0.524031	0.147708	0.0318452	0.126337	-0.195292	0.162347	0.123653	-0.0657211	0.222299	0.030296	-0.193856	0.13954	0.268207	0.144942
11.57_556.0215m/z_neg	0.298442	-0.268222	-0.471017	-0.333578	-0.0728214	-0.123837	-0.0598362	-0.216191	0.143868	-0.0679334	-0.0598362	-0.0598362	-0.0173328	-0.129996	-0.112352	-0.367304	-0.141394	-0.297301	-0.0943335	0.0145132	-0.402337	-0.209162	-0.295426	-0.284462	-0.252569	-0.123513	-0.158654	-0.123132	-0.187225	-0.441666	-0.0618745	-0.10782	0.0143132	0.0368195	-0.013058	0.373013	0.0375332	-0.0391186	-0.213696	0.0930139	-0.251299	-0.34249	-0.345651	-0.133272	0.0739582	-0.147356	-0.227148	0.098366	-0.221339
23.69_789.2069m/z_neg	-0.106025	0.492151	0.324945	0.0637255	-0.126379	-0.101055	-0.190112	-0.189221	0.122185	-0.153551	-0.190112	-0.190112	-0.201896	-0.187612	0.01974	-0.00443125	-0.0787573	0.0202458	-0.129107	-0.0982621	-0.0231626	0.406325	-0.0123741	0.0355823	0.0171195	-0.076273	0.537362	-0.30252	0.0216004	0.0127042	0.049638	-0.122843	-0.133433	-0.0910094	0.375929	-0.220786	0.0314322	0.00598415	0.218382	0.00224828	0.208169	0.186754	-0.00928066	-0.128225	-0.10042	0.229797	0.212975	-0.279215	0.197956
22.91_519.3805m/z_neg	-0.77336	0.536456	0.709577	0.312611	0.216039	0.0853298	0.0606528	0.126577	-0.41806	0.0623542	0.0606528	0.0606528	0.171131	0.128279	0.358338	0.402505	-0.00487877	0.44742	0.176098	0.0040107	0.42294	0.04191	0.423555	0.455152	0.437941	0.112657	0.439554	0.232939	-0.00400538	0.12974	0.0545017	-0.238068	0.140293	0.113809	-0.102215	-0.739559	0.16987	0.206799	0.652142	-0.0553077	0.576444	0.276928	0.224498	-0.00192905	0.351043	-0.111444	0.568634	-0.0536952	0.585456
24.12_403.2484m/z_neg	0.00456295	0.381053	-0.00844051	0.117992	-0.0528088	0.156581	0.17729	0.213088	0.15187	0.115074	0.17729	0.17729	0.158965	0.115074	-0.349519	-0.41076	-0.137303	-0.351629	-0.408632	-0.202891	-0.04494	0.158623	-0.385777	-0.35467	-0.430082	-0.152781	0.294833	-0.129747	-0.194872	-0.0693233	-0.0313554	0.0295053	-0.143698	0.0285637	0.478796	0.267097	0.0234779	0.0926478	0.0679967	-0.0635583	0.266756	-0.188686	-0.00986686	-0.258025	-0.371283	-0.0926109	0.236604	0.274991	0.242142
24.23_520.3278m/z_neg	0.285142	-0.11434	-0.305141	0.605878	0.558964	0.610821	0.513775	0.489739	-0.332888	0.493834	0.513775	0.513775	0.441129	0.541049	-0.331963	-0.264959	-0.080562	-0.335026	-0.586052	0.072367	0.00957044	-0.243005	-0.328983	-0.325178	-0.26922	0.284353	0.0466656	0.00824605	-0.309637	-0.00763991	0.131231	0.143221	-0.321877	0.119758	0.100437	-0.124141	0.153314	-0.0190905	0.00390243	-0.448906	-0.0171107	-0.0425201	-0.0751349	0.0904915	-0.384259	-0.102964	-0.0495309	0.311224	-0.036923
12.42_843.1606m/z_neg	0.0451663	-0.496622	-0.337931	-0.389272	-0.264284	-0.367462	-0.256345	-0.412269	0.280401	-0.245024	-0.256345	-0.256345	-0.238438	-0.281242	0.0293887	0.0435255	-0.0262232	0.0349197	0.27811	0.204986	0.0807564	0.177528	0.143946	0.0349147	0.202554	0.0702718	-0.142719	0.151482	-0.303212	0.0786111	-0.0314358	-0.0708654	0.450564	0.0289852	-0.149094	0.0313981	-0.156193	-0.134494	-0.285351	0.468918	-0.285351	0.0656836	-0.248304	0.364525	0.320073	-0.426976	-0.311156	-0.0107271	-0.302154
11.13_725.0074m/z_neg	0.0358255	-0.373933	-0.227612	-0.293823	-0.343708	-0.347415	-0.247227	-0.428797	0.339682	-0.259869	-0.247227	-0.247227	-0.23133	-0.295543	-0.0248701	0.0233637	0.0364381	-0.00351748	0.214415	0.0391764	-0.0478362	0.194787	0.0986361	-0.00226092	0.15644	-0.0719702	-0.0225127	-0.000891167	-0.325397	0.0142639	-0.0898878	-0.129736	0.32314	-0.140801	-0.193544	-0.0243677	-0.210396	-0.0500096	-0.155745	0.462008	-0.106531	0.0652079	-0.138484	0.246218	0.306104	-0.480139	-0.144342	-0.0321848	-0.13654
23.43_439.2694m/z_neg	0.108211	-0.017903	-0.198447	-0.00418227	0.0566481	-0.0913679	0.0331681	-0.038995	0.160017	0.122225	0.0331681	0.0331681	-0.0197138	-0.0197138	0.0205459	-0.136722	0.156729	-0.0969128	-0.356698	0.280212	0.0390992	0.272941	-0.0418414	-0.0944002	-0.00410276	-0.0782088	0.314227	0.174335	-0.283982	-0.273836	0.40781	0.198982	0.285184	0.27337	-0.0949138	0.0435907	0.299189	0.0541284	-0.0447747	-0.108728	-0.0832477	0.0509825	-0.109993	-0.0536235	-0.163945	0.0713078	-0.133661	0.201572	-0.116414
24.70_656.3388m/z_neg	-0.0619223	0.552442	0.287083	0.184269	-0.00326951	0.0801739	-0.0421995	0.0569724	-0.0210702	-0.0318638	-0.0421995	-0.0421995	-0.0939434	0.0417526	-0.00565796	0.00689306	-0.101293	0.0230123	-0.294044	0.0394385	-0.0191537	0.380552	-0.010054	0.0383484	0.0245513	-0.153271	0.515059	-0.132694	0.220868	-0.062959	0.09899	-0.0685637	-0.288133	-0.133028	0.316909	-0.202052	0.226834	-0.10875	0.357161	-0.36602	0.327723	0.294213	-0.134511	-0.260876	-0.470202	0.164913	0.307297	-0.279215	0.303091
12.66_714.9915m/z_neg	0.217154	-0.642163	-0.445606	-0.128422	-0.0414514	-0.115621	-0.0425812	-0.224289	0.157684	0.0156398	-0.0425812	-0.0425812	-0.0814916	-0.0672237	-0.0165782	0.0390992	0.0345775	0.00351709	0.0286324	0.259737	0.0140156	0.0127605	0.0903849	0.00627963	0.155628	0.135231	-0.156643	0.203386	-0.28778	-0.152955	-0.0357225	0.00237803	0.432747	-0.00564646	-0.323392	-0.0497347	0.0258432	0.00275884	-0.363365	0.227497	-0.366966	0.0857267	-0.224366	0.359311	0.264918	-0.395171	-0.384969	-0.0107271	-0.382568
9.94_782.0306m/z_neg	-0.0182526	-0.225257	-0.223236	0.143175	-0.123907	0.0414771	0.0740499	-0.0579649	0.15107	0.0150978	0.0740499	0.0740499	0.122704	0.0227839	-0.14525	-0.0809393	-0.0215916	-0.126672	-0.122094	-0.108884	0.011351	0.17895	-0.028596	-0.123889	0.0254632	-0.103643	0.0573453	-0.0369958	-0.377683	0.0892072	0.00257316	-0.113483	0.11689	0	0.077358	-0.126905	-0.141067	0.00483012	-0.0975608	0.319941	0.0597372	-0.0285078	-0.0413242	0.0861823	0.101783	-0.62589	0.0213133	0.268297	0.027317
24.72_385.2407m/z_neg	0.052737	-0.0328532	-0.262098	0.317195	0.326121	0.405103	0.508745	0.279426	-0.0174853	0.530989	0.508745	0.508745	0.503548	0.410796	-0.3934	-0.382427	-0.20656	-0.365944	-0.603695	0.123094	-0.187118	-0.233297	-0.356172	-0.355215	-0.314206	-0.00700381	0.14436	0.0614905	-0.442294	-0.576171	-0.107894	-0.118201	0.112396	-0.0720945	-0.197817	-0.0467256	0.302331	0.541253	0.183953	-0.15419	0.231967	0.0196831	-0.22662	-0.138526	-0.0135761	-0.416221	0.217563	0.31112	0.227766
23.69_809.1875m/z_neg	-0.133348	0.475324	0.340915	0.1528	-0.122366	-0.0420673	-0.202784	-0.047229	0.0504465	-0.172422	-0.202784	-0.202784	-0.26427	-0.0998232	0.160362	0.180652	-0.0174436	0.182038	-0.114315	-0.0256525	0.125976	0.481718	0.164398	0.188558	0.185469	-0.0329151	0.564476	-0.190668	0.162399	0.153971	0.0979549	-0.0331284	-0.12328	0.0154681	0.410601	-0.316948	0.0915619	-0.074655	0.116981	-0.0468164	0.130213	0.242265	0.0611561	-0.0595266	-0.16154	0.264336	0.123597	-0.268776	0.106155
15.50_903.1805m/z_neg	0.319982	-0.444887	-0.452776	0.359043	0.168211	0.427767	0.360123	0.268867	-0.240116	0.293348	0.360123	0.360123	0.258771	0.315849	-0.519383	-0.491868	-0.380627	-0.541315	-0.630922	-0.263105	-0.0796529	-0.151352	-0.457126	-0.538098	-0.392029	0.00591701	-0.219557	-0.0597082	-0.40328	0.0426793	0.00357265	-0.208101	-0.135356	0.0911064	0.235415	-0.0491122	-0.256534	-0.0764514	-0.368207	-0.0101071	-0.145542	-0.40924	-0.383529	-0.0562265	-0.094032	-0.568065	-0.194756	0.289664	-0.199558
22.85_542.2972m/z_neg	-0.47013	0.183182	0.397998	-0.147563	-0.0688345	-0.239739	-0.221765	-0.357162	-0.066147	-0.203866	-0.221765	-0.221765	-0.142405	-0.285083	0.3921	0.229431	0.0433959	0.176357	0.288671	-0.185845	-0.104338	-0.13947	0.203173	0.173569	0.20388	-0.204054	0.06521	-0.165961	-0.137174	-0.143746	0.0751601	-0.17431	0.169604	-0.0255973	-0.305449	-0.282583	-0.142818	0.303243	0.206737	0.383803	0.150327	-0.151893	0.277171	-0.126269	0.582991	0.22534	0.143726	-0.0536354	0.161129
23.14_883.1947m/z_neg	-0.446768	0.155807	0.363737	-0.10483	-0.240167	-0.232014	-0.327504	-0.191328	-0.0360802	-0.320204	-0.327504	-0.327504	-0.250511	-0.271913	0.320512	0.398123	0.100948	0.306489	0.2361	-0.288226	-0.0896552	0.022163	0.319051	0.284342	0.247891	-0.312963	0.121834	-0.222099	-0.00685872	-0.154752	0.0174326	-0.136737	0.203182	-0.0406545	-0.202067	-0.398882	-0.206065	0.265309	0.0357064	0.289256	-0.0141025	-0.116637	0.296885	-0.130576	0.524978	0.208537	-0.0213038	-0.0965438	-0.0039007
24.87_933.1685m/z_neg	-0.0494157	0.525142	0.190741	-0.344467	-0.374737	-0.252212	-0.144097	-0.181108	0.411988	-0.212192	-0.144097	-0.144097	-0.0628616	-0.198467	-0.130423	-0.163601	-0.055488	-0.0728865	0.0324019	-0.0964151	-0.260183	0.198212	-0.150709	-0.0650859	-0.192831	-0.36746	0.361484	-0.20838	0.0363102	-0.258633	-0.37025	-0.196751	-0.0805549	-0.381118	0.121807	0.317137	0.0392356	0.152494	0.387542	0.0588656	0.452382	0.1063	-0.0373326	-0.334524	-0.174689	-0.0693432	0.469793	-0.28976	0.475797
21.40_531.2813m/z_neg	-0.174327	-0.204769	-0.137814	0.0485287	0.343246	0.0550971	0.201492	0.0991749	-0.157143	0.263347	0.201492	0.201492	0.259433	0.124964	0.197575	0.209709	0.160073	0.208226	0.121713	-0.00725662	-0.0154135	-0.32184	0.249511	0.19604	0.228393	0.244689	-0.147778	0.00590126	-0.246333	-0.118083	-0.00160146	0.0275001	0.22133	0.315075	-0.391739	-0.123996	-0.00600531	0.0364248	0.0391318	-0.0120129	-0.0217059	-0.152915	0.261958	0.349117	0.324368	-0.0825436	-0.0489147	0.295098	-0.025986
5.02_381.0226m/z_neg	0.530871	-0.432291	-0.617353	-0.0758958	0.00200977	-0.00798271	0.0300069	-0.0636042	0.330067	0.0513095	0.0300069	0.0300069	-0.0567972	0.0716138	-0.0572702	-0.0636898	0.176136	-0.0663223	-0.0485812	0.43156	-0.0518354	0.143052	0.0162229	-0.0612892	0.083779	0.225063	-0.111159	0.048786	-0.0317216	0.0437976	-0.110883	0.297968	0.149046	-0.152831	-0.101247	0.276806	0.220574	-0.245767	-0.344762	-0.0914031	-0.407773	0.26684	-0.131193	0.392409	-0.238912	-0.125722	-0.421575	-0.0536354	-0.426976
22.41_563.3809m/z_neg	0.202704	-0.601732	-0.331477	-0.297249	-0.00557923	-0.254748	-0.174247	-0.279703	0.0297897	-0.0847567	-0.174247	-0.174247	-0.252331	-0.15511	0.129065	0.00422003	0.148991	0.0214293	0.106138	0.510917	0.30071	0.0845202	0.0992998	0.0211727	0.16473	0.302765	-0.139152	0.556461	-0.21377	0.0277746	0.337098	0.227574	0.468669	0.236169	-0.3726	0.0879873	0.132386	-0.198314	-0.386194	0.042054	-0.452225	0.00682562	-0.276718	0.36695	0.1203	0.0169622	-0.487361	0.0974587	-0.477063
23.48_564.3655m/z_neg	0.095042	-0.00480932	-0.160359	0.693781	0.552454	0.650166	0.545108	0.497901	-0.409504	0.580388	0.545108	0.545108	0.474612	0.560555	-0.296677	-0.189843	-0.19826	-0.25914	-0.670078	-0.0489334	-0.0873262	-0.197551	-0.270149	-0.243973	-0.204945	0.10582	0.0640675	-0.113609	-0.215174	-0.225257	0.138142	-0.0114593	-0.249726	0.131322	0.0767686	-0.335637	0.185252	0.0881671	0.0912723	-0.424649	0.100309	-0.00351523	-0.146668	-0.0548474	-0.286899	-0.153627	0.0722949	0.247689	0.0747047
10.07_602.1274m/z_neg	-0.439426	-0.0266903	0.282759	0.145337	0.187411	0.125406	0.181756	0.0811147	-0.269265	0.212098	0.181756	0.181756	0.127588	0.177525	-0.0843982	-0.0253284	-0.371998	0.0444661	-0.134948	0.296239	0.635595	0.0870848	0.00798271	0.0703318	0.0760905	0.303304	0.159892	0.670529	-0.161751	0.0956809	0.0974509	-0.282748	0.47866	0.254844	0.0346034	-0.40265	0.174555	0.19105	0.126323	0.044691	0.202536	0.102389	-0.431599	0.0777563	0.15375	-0.416774	0.204937	0.139452	0.191134
10.63_328.1870m/z_neg	-0.378282	-0.133466	0.169541	-0.142014	0.049496	-0.206286	-0.217503	-0.293591	-0.0717229	-0.134188	-0.217503	-0.217503	-0.241209	-0.148457	0.190294	0.260936	-0.0703232	0.275494	0.286356	0.373957	0.333519	0.0745564	0.258823	0.296557	0.337805	0.480365	0.150162	0.349783	-0.0254372	0.0535738	0.0688806	-0.0977481	0.334105	0.0274825	-0.179872	-0.352201	0.135919	0.00724277	0.113733	0.0868089	-0.0609176	0.292711	-0.163364	0.411837	0.230936	-0.0420122	-0.0435126	-0.139468	-0.0573166
18.76_885.9016m/z_neg	-0.129937	0.40081	0.0812013	-0.487647	-0.558213	-0.547202	-0.460677	-0.432354	0.609354	-0.49526	-0.460677	-0.460677	-0.366849	-0.452457	0.319508	0.304187	0.398454	0.352714	0.399211	-0.0158024	-0.458954	0.349458	0.326261	0.34965	0.265654	-0.503252	0.246684	-0.431277	0.347223	-0.265481	-0.208619	0.0936945	-0.000342634	-0.486349	-0.223427	0.28183	0.116521	0.00827653	0.309955	0.134073	0.198335	0.299198	0.321528	-0.154152	-0.0340078	0.143126	0.207337	-0.311086	0.207337
13.86_898.4269m/z_neg	0.0983862	-0.661164	-0.395059	-0.289245	-0.114105	-0.269215	-0.179836	-0.35423	0.120989	-0.151801	-0.179836	-0.179836	-0.201761	-0.223172	-0.0361868	-0.0282919	-0.0285566	-0.0241279	0.191829	0.22289	0.160472	0.0597994	0.0790898	-0.0216115	0.14323	0.216949	-0.244008	0.295521	-0.296486	0.0710062	0.0363102	-0.0364001	0.459677	0.064775	-0.20814	0.016083	-0.129727	-0.188375	-0.359924	0.319042	-0.370131	0.000724774	-0.287626	0.399841	0.285049	-0.443376	-0.395947	0.0321956	-0.392345
17.50_660.1727m/z_neg	-0.108403	-0.217497	-0.00600935	-0.457582	-0.460944	-0.55672	-0.486042	-0.582998	0.420009	-0.460344	-0.486042	-0.486042	-0.446619	-0.46803	0.19375	0.181314	0.0944921	0.204585	0.465132	0.245157	0.100824	0.329457	0.282096	0.209833	0.347732	-0.0446944	0.154856	0.150212	-0.157821	0.0595463	-0.0508915	-0.106583	0.4158	-0.122018	-0.145741	-0.0877027	-0.0528434	-0.0489913	-0.0441275	0.510018	-0.102964	0.311894	-0.150035	0.269433	0.361958	-0.279474	-0.11197	-0.246833	-0.0999623
13.89_312.1179m/z_neg	0.00289275	-0.577441	-0.280343	-0.374847	-0.149744	-0.391197	-0.326683	-0.498589	0.176634	-0.279078	-0.326683	-0.326683	-0.294994	-0.366341	0.0742335	0.0784529	0.0127649	0.0875602	0.369916	0.258208	0.172878	0.107693	0.179502	0.0933257	0.246592	0.211805	-0.154804	0.273143	-0.298673	0.0769351	0.0817421	-0.0397176	0.467748	0.0824475	-0.136293	-0.0439623	-0.114834	-0.212569	-0.266777	0.393167	-0.350802	0.0871853	-0.272977	0.429974	0.347547	-0.373908	-0.362205	-0.0321848	-0.349601
24.05_628.3077m/z_neg	-0.217639	0.580037	0.251729	0.0292215	-0.130926	-0.0890382	-0.214813	-0.085425	0.245536	-0.185622	-0.214813	-0.214813	-0.213121	-0.120173	0.207942	0.210719	0.129548	0.203691	-0.0677422	0.0765114	-0.0581941	0.460627	0.212401	0.20039	0.198489	-0.151022	0.564476	-0.282206	0.157816	-0.0447958	0.0429627	0.104867	-0.0971819	-0.138081	0.241052	-0.127635	0.215159	-0.00668209	0.267944	-0.121318	0.222836	0.343914	0.214517	-0.078157	-0.293292	0.344328	0.199981	-0.182768	0.208401
5.35_235.0395m/z_neg	-0.0601112	0.214878	0.0522144	-0.179001	-0.307129	-0.294668	-0.298999	-0.261897	0.340817	-0.291654	-0.298999	-0.298999	-0.203499	-0.277916	0.261756	0.237787	0.387557	0.185011	0.0871536	-0.151605	-0.434192	0.108121	0.207637	0.16743	0.153766	-0.304797	0.330428	-0.51773	-0.105231	-0.275525	-0.0420328	0.0481235	-0.0732692	-0.283897	-0.340904	-0.0322282	-0.0435107	0.263801	0.107357	0.16047	0.00594689	0.0307316	0.490362	-0.0139518	0.25488	0.367768	-0.00219096	-0.190225	0.0215966
14.47_738.3433m/z_neg	-0.111704	0.526792	0.161531	0.0434057	-0.0613047	-0.0355399	0.0581627	-0.0146795	0.27052	0.0230507	0.0581627	0.0581627	0.0957701	0.0101533	-0.113046	-0.19355	-0.043865	-0.109293	-0.176273	0.134891	0.094115	0.354423	-0.140357	-0.0879246	-0.0994324	-0.00434719	0.59531	0.0279604	-0.120327	-0.00539108	-0.0620211	-0.0485173	-0.060653	-0.0880946	0.346499	0.0879246	0.261408	0.105997	0.425223	-0.0139254	0.455232	0.298024	-0.00739362	-0.145441	-0.344832	-0.141941	0.461234	-0.0536414	0.457032
11.02_751.0066m/z_neg	0.0450441	-0.417252	-0.297214	-0.31876	-0.350983	-0.397704	-0.289282	-0.464289	0.373884	-0.26537	-0.289282	-0.289282	-0.236771	-0.336869	0.00654539	0.0317928	0.102569	0.00931592	0.222279	0.089003	-0.072018	0.240747	0.115363	0.00956634	0.169526	-0.0411439	-0.0239559	-0.0200938	-0.307326	-0.064605	0.0117431	-0.0703086	0.332067	-0.0984678	-0.232488	0.00302095	-0.151316	-0.063595	-0.201785	0.456685	-0.206597	0.110846	-0.094792	0.290135	0.292719	-0.382821	-0.231256	-0.0322531	-0.222235
4.85_242.1509m/z_neg	0.217696	-0.259034	-0.329624	-0.13605	-0.393084	-0.214599	-0.229583	-0.290855	0.409091	-0.27972	-0.229583	-0.229583	-0.184193	-0.255564	-0.178923	-0.176886	0.0174125	-0.158842	0.0319323	-0.0990871	-0.0727799	0.361708	-0.0538429	-0.156558	0	-0.120071	0.0879914	-0.167372	-0.284192	0.209873	-0.0977802	-0.068042	0.0524464	-0.123901	0.351744	0.115094	-0.214095	-0.258987	-0.25666	0.400825	-0.12818	0.0623305	-0.126086	0.153994	-0.0105786	-0.520825	-0.147392	-0.0536593	-0.141388
15.52_829.1761m/z_neg	0.173565	-0.469755	-0.343086	0.291597	0.198487	0.34278	0.308391	0.155036	-0.325203	0.248344	0.308391	0.308391	0.279078	0.207731	-0.530436	-0.482277	-0.41985	-0.53227	-0.532341	-0.356594	0.00956725	-0.214714	-0.477728	-0.523151	-0.417616	0.068106	-0.230929	-0.0577031	-0.64079	0.115796	0.0162913	-0.296336	0.0373513	0.180707	0.249086	-0.160776	-0.423173	-0.0277065	-0.342999	0.161602	-0.158746	-0.514901	-0.375549	-0.0130364	0.157768	-0.566564	-0.189355	0.268207	-0.188155
7.74_315.0504m/z_neg	-0.153589	-0.361278	-0.197863	-0.270096	-0.202825	-0.357321	-0.283048	-0.406269	0.225045	-0.302779	-0.283048	-0.283048	-0.200663	-0.286308	0.227172	0.20936	0.167857	0.23952	0.459966	0.231352	0.165814	0.162825	0.342894	0.242753	0.400515	0.0985692	-0.0698823	0.17495	-0.218433	0.208075	0.0328793	0.013085	0.395233	0.0184533	-0.181642	-0.0927286	-0.0437716	-0.153644	-0.0831518	0.437672	-0.156398	0.177328	-0.0272364	0.401655	0.403415	-0.454784	-0.173808	0.0965868	-0.158799
23.93_384.2446m/z_neg	-0.408103	0.562353	0.290828	-0.0534733	-0.0734176	-0.14791	-0.114097	-0.00103979	0.27755	-0.0866956	-0.114097	-0.114097	-0.0116333	-0.0188348	0.41496	0.392711	0.451425	0.3785	0.37184	0.15368	-0.021784	0.144633	0.338191	0.36729	0.290787	0.0135294	0.379038	-0.161462	0.106019	-0.0773155	-0.0324549	0.33584	0.0245576	-0.0127299	-0.192769	0.00798732	0.273696	0.0990991	0.392252	-0.0355928	0.286238	0.322511	0.622497	0.161449	-0.0907295	0.455254	0.271396	0.162431	0.299565
14.75_819.4126m/z_neg	0.105093	-0.231993	-0.247908	0.363984	0.538961	0.35339	0.37842	0.265495	-0.137284	0.455881	0.37842	0.37842	0.291434	0.380957	0.164162	0.0972666	0.263492	0.122824	-0.30547	0.614237	0.176439	-0.191707	0.107025	0.138693	0.146389	0.240248	-0.0323832	0.432071	0.0608226	-0.229429	0.245155	0.380782	0.246631	0.0746363	-0.463185	-0.0365645	0.667955	0.256308	0	-0.420478	-0.167483	0.277097	0.0493605	0.116295	-0.128244	0.126817	-0.148807	0.226151	-0.15212
25.25_640.3445m/z_neg	-0.273623	0.571393	0.323844	0.109039	-0.143504	-0.0377432	-0.161954	-0.0940996	0.125769	-0.193095	-0.161954	-0.161954	-0.0785052	-0.0641815	0.251034	0.251313	0.1074	0.201385	-0.064204	-0.0442411	-0.263542	0.28183	0.226201	0.208418	0.261238	-0.41213	0.53607	-0.347871	0.0955374	-0.151637	-0.00200829	-0.124619	-0.266925	-0.281539	0.0347389	-0.31332	0.159649	0.0893211	0.523234	-0.0755282	0.444312	0.33831	0.173528	-0.297336	-0.159946	0.0719936	0.425636	-0.258458	0.447927
12.22_534.1809m/z_neg	-0.255092	-0.124838	0.066548	0.571142	0.682619	0.527867	0.503768	0.39648	-0.542781	0.521833	0.503768	0.503768	0.476815	0.519637	0.00125649	0.208376	-0.185966	0.133206	-0.0875791	0.0839457	0.215224	-0.485339	0.0662087	0.15882	0.12599	0.558076	-0.199896	0.0668598	-0.0754795	0.111228	-0.0506056	-0.0932604	0.0174821	0.145367	-0.16711	-0.533755	0.102965	0.238976	0.158199	-0.157724	-0.0135084	0.0405873	0.0474289	0.331575	0.25846	-0.117974	0.0309193	0.203905	0.00510318
7.86_336.1174m/z_neg	0.0485253	-0.330239	-0.245493	-0.230906	-0.288279	-0.286733	-0.222722	-0.370717	0.296569	-0.265995	-0.222722	-0.222722	-0.147409	-0.240192	0.0771482	0.116858	0.0898487	0.0894744	0.335055	0.0429748	-0.0901402	0.133709	0.19502	0.0917234	0.251184	-0.0618474	-0.07499	-0.0528193	-0.259318	0.105161	-0.148958	-0.0535296	0.230695	-0.242153	-0.0730841	-0.041464	-0.148098	-0.078662	-0.102364	0.463285	-0.113171	0.164524	-0.0422634	0.284629	0.318215	-0.538236	-0.132383	-0.139514	-0.119174
7.72_476.1176m/z_neg	-0.198998	-0.258121	-0.0042288	0.467825	0.600685	0.466553	0.532931	0.318163	-0.4082	0.616263	0.532931	0.532931	0.460893	0.482305	-0.0934825	0.0214034	-0.271868	-0.00477532	-0.375674	0.319083	0.273537	-0.347822	-0.0239588	0.0178421	0.0432344	0.301023	-0.0852054	0.448184	-0.182981	-0.320876	0.098352	-0.17748	0.325305	0.158925	-0.368839	-0.456355	0.358337	0.460932	0.106566	-0.178394	0.0435271	0.0949454	-0.283634	0.10614	0.206711	-0.3215	0.0573357	0.203905	0.0501313
24.06_505.3277m/z_neg	0.0384071	-0.0711577	-0.255569	0.564166	0.482857	0.512876	0.493603	0.407077	-0.103871	0.497738	0.493603	0.493603	0.515465	0.508263	0.02916	0.139261	0.162813	0.070628	-0.245327	0.145591	-0.128908	-0.260566	0.112557	0.0774643	0.169681	0.0176735	0.0114789	-0.0583559	-0.170496	-0.246684	-0.126646	0.119668	-0.0072635	0.0429398	-0.266082	-0.250523	0.325758	0.169884	0.201427	-0.212764	0.162656	0.263762	0.190717	0.069225	-0.0827961	-0.359236	0.147511	0.314034	0.166291
9.17_468.0966m/z_neg	0.354473	-0.804676	-0.514407	-0.102838	0.098992	0.0208604	0.0963185	-0.158127	-0.0269518	0.1051	0.0963185	0.0963185	0.0419852	-0.000823239	-0.253348	-0.249623	-0.16548	-0.287805	-0.10797	0.156706	-0.058516	-0.313227	-0.206801	-0.280479	-0.137084	0.0697966	-0.481586	0.232817	-0.359551	-0.14073	0.0120041	-0.11178	0.271054	-0.0192001	-0.332827	0.0821467	-0.127983	0.0624258	-0.393414	0.20787	-0.410819	-0.17751	-0.433759	0.148615	0.287241	-0.442328	-0.41382	0.075098	-0.408418
24.49_506.3478m/z_neg	-0.169263	0.631969	0.390202	0.156106	-0.00480321	0.0660772	-0.0638421	0.0551939	-0.0567018	-0.0411401	-0.0638421	-0.0638421	-0.0930483	0.0218125	0.03109	0.0477584	-0.0885053	0.0760929	-0.24774	0.0190373	0.0199243	0.376436	0.0178797	0.0884676	0.0256119	-0.137782	0.51305	-0.130241	0.26342	-0.0653185	0.115893	-0.0593461	-0.264453	-0.112124	0.291034	-0.208278	0.221961	-0.0756512	0.387389	-0.382375	0.363234	0.259526	-0.07888	-0.268726	-0.426189	0.283522	0.349949	-0.248274	0.345118
15.63_869.1379m/z_neg	-0.0204695	-0.206907	-0.208454	0.26864	-0.0218562	0.143946	0.0703018	0.0775096	-0.0770602	0.0370416	0.0703018	0.0703018	0.156672	0.0996008	0.110019	0.137462	0.203984	0.0874248	-0.031214	-0.25128	-0.216463	-0.096935	0.145491	0.0791233	0.156423	-0.179664	-0.106981	-0.323458	-0.264632	-0.000224603	0.0237197	0.0565972	-0.0133627	-0.00263502	-0.124316	-0.233602	-0.111534	0.0938007	-0.150327	0.286112	-0.0945169	-0.102872	0.281865	0.086144	0.38666	-0.287751	-0.105319	0.18236	-0.0945169
6.47_329.1690m/z_neg	-0.104806	-0.0431198	0.0258093	-0.129549	-0.169342	-0.292818	-0.297244	-0.372911	0.149905	-0.229684	-0.297244	-0.297244	-0.337802	-0.27359	0.00590351	0.0651725	-0.0921396	0.0571591	0.0758139	0.170061	0.123039	0.341437	0.0878196	0.0699629	0.158827	0.0792155	0.323301	0.033196	-0.248942	-0.124107	0.119183	-0.0982237	0.301209	-0.0320002	0.0320437	-0.309997	0.0300404	-0.00172447	-0.00810235	0.251218	-0.110732	0.277013	-0.253496	0.218898	0.194066	-0.146442	-0.13714	-0.225294	-0.132939
16.47_624.0969m/z_neg	0.0877604	-0.417243	-0.293541	-0.373218	-0.33764	-0.398034	-0.294538	-0.415048	0.365106	-0.314518	-0.294538	-0.294538	-0.265624	-0.329901	-0.0389771	-0.0933025	0.0397271	-0.0382281	0.281944	0.192068	0.194878	0.276785	0.0781115	-0.0379712	0.135364	0.152909	-0.0236969	0.213203	-0.273367	0.2687	0.0075816	-0.0484469	0.29122	0.0143203	0.037208	0.159052	-0.146268	-0.253981	-0.24752	0.427173	-0.204264	0.0632184	-0.19043	0.379115	0.16279	-0.446977	-0.227394	0.0322171	-0.217781
14.84_429.2344m/z_neg	-0.267438	0.243406	0.349499	0.15513	0.141437	0.167637	0.154321	0.133131	-0.275056	0.187952	0.154321	0.154321	0.134722	0.0919181	-0.0725925	-0.0213939	-0.31816	-0.0620515	-0.398976	-0.231694	-0.182202	-0.229465	-0.138281	-0.058275	-0.17233	-0.316102	0.173816	-0.0657163	-0.0654436	-0.478405	0.00200046	-0.359083	0.0277534	-0.00677576	-0.0892852	-0.322773	0.0219894	0.606486	0.237342	-0.0294197	0.241543	-0.186667	-0.137295	-0.494648	0.247485	0.0831148	0.266748	-0.139452	0.259546
23.91_447.2571m/z_neg	0.318958	-0.390014	-0.365163	-0.181869	0.128877	0.0640176	0.128117	-0.048538	0.0849819	0.162146	0.128117	0.128117	0.047805	0.047805	-0.304808	-0.321704	-0.231952	-0.305491	-0.290892	0.163047	-0.248202	-0.367915	-0.329009	-0.296235	-0.297546	-0.0125481	-0.155817	0.0733119	-0.381001	-0.421642	-0.0821111	-0.132776	0.159539	0.0673106	-0.190646	0.198471	0.0153597	0.2962	-0.191073	0.0267715	-0.214002	-0.273844	-0.489124	-0.0461947	0.151556	-0.139101	-0.204525	0.163943	-0.195965
22.77_705.3253m/z_neg	-0.423278	0.812775	0.571975	0.0174283	-0.158511	-0.114264	-0.164537	-0.084276	0.127446	-0.11156	-0.164537	-0.164537	-0.080158	-0.144615	0.289868	0.241932	0.0559134	0.292683	-0.110619	-0.0500506	0.0297043	0.510396	0.251794	0.29592	0.23196	-0.384614	0.788612	-0.109024	0.0974022	-0.240026	-0.0377272	-0.15088	0.106976	0.0330667	0.20972	-0.275873	0.251706	0.147945	0.506968	-0.0534333	0.604566	0.297218	0.160569	-0.432862	-0.12767	0.183448	0.602758	-0.258458	0.606976
8.35_771.2412m/z_neg	0.281546	-0.771683	-0.444989	0.0180481	0.108648	0.0159832	0.0403399	-0.159832	-0.0520624	0.103832	0.0403399	0.0403399	-0.0444995	-0.0230738	-0.20595	-0.213192	-0.0652826	-0.296897	-0.195716	0.118093	0.0741649	-0.178846	-0.212164	-0.2961	-0.143724	0.282126	-0.213504	0.227252	-0.571624	-0.0870183	0.185678	0.0435665	0.332382	0.0934589	-0.193738	-0.0666382	-0.1238	0.0827424	-0.531687	0.242927	-0.52628	-0.218786	-0.234249	0.358009	0.290104	-0.222287	-0.554516	0.0966513	-0.544002
10.63_809.3918m/z_neg	-0.234731	0.240212	0.353504	-0.155575	0.0314026	-0.150127	-0.110311	-0.0661793	-0.218931	-0.0622848	-0.110311	-0.110311	-0.121551	-0.0787478	0.19718	0.185168	0.147825	0.196706	0.189866	-0.0042288	-0.0669633	-0.206183	0.0785396	0.19718	0.0185586	-0.0263217	-0.0809903	-0.0298508	0.192044	-0.221683	0.0885918	0.108438	0.0716105	-0.166382	-0.472913	-0.063801	0.0544067	0.162542	0.227741	-0.197179	0.0357064	-0.0270462	0.173437	-0.0854639	0.190329	0.571602	0.0453081	-0.225269	0.0477085
13.54_752.1589m/z_neg	-0.275755	0.518185	0.382406	0.412879	0.0524379	0.23021	0.0806797	0.202368	-0.2233	0.0903724	0.0806797	0.0806797	0.0771874	0.134323	0.0209973	0.0792702	-0.0676058	0.0202458	-0.459804	-0.284982	-0.0434299	0.256615	-0.0296463	0.0277869	-0.0338409	-0.260247	0.473705	-0.274532	0.0346179	-0.110066	0.186393	-0.111892	-0.190374	0.0103634	0.257034	-0.420324	0.0662686	0.121409	0.244215	-0.207741	0.300087	-0.0222413	0.119356	-0.373101	-0.196693	0.202762	0.288072	-0.0751733	0.27906
22.47_544.3390m/z_neg	-0.0877661	0.508926	0.222749	0.417252	0.22752	0.370291	0.260257	0.349043	-0.241823	0.224476	0.260257	0.260257	0.17809	0.307308	-0.239368	-0.226914	-0.230954	-0.179741	-0.512484	-0.0423299	0.0808165	0.137193	-0.247984	-0.164044	-0.235309	0.0160381	0.340243	-0.070837	0.114168	0.0474632	0.152991	-0.0423559	-0.39961	-0.0242431	0.38389	-0.138262	0.196183	0.0166571	0.315528	-0.452884	0.346326	0.0493294	-0.145952	-0.245229	-0.470476	0.0902801	0.327001	0.0755618	0.315528
4.96_659.1700m/z_neg	-0.131494	-0.0814395	-0.133259	0.0140218	0.0577808	-0.056909	0.0231482	-0.0872948	0.111359	0.0798453	0.0231482	0.0231482	-0.0332003	0.0524071	0.0334076	0.0725425	0.0512861	0.142191	-0.00610199	0.427999	0.200445	0.215585	0.109955	0.167792	0.180019	0.451575	0.184027	0.220762	0.0488684	0.0217865	0.0565844	0.121993	0.23539	-0.0493125	-0.115772	-0.0640522	0.348203	0.0535675	0.05611	-0.0574919	-0.0573102	0.350151	-0.0774483	0.384248	-0.0442959	-0.11312	-0.0351063	0.0536354	-0.0765137
24.22_563.2813m/z_neg	0.109157	0.433164	0.0619834	0.0469576	0.0890141	0.0478303	0.0474563	0.0452308	0.194364	0.0817099	0.0474563	0.0474563	-0.031576	0.0296372	-0.151379	0.0047165	0.0857403	0.038167	0.0216778	0.0748177	-0.145976	0.104859	-0.0460107	0.0389223	-0.0900595	-0.0531423	0.142432	-0.285145	0.147562	-0.243283	-0.210452	0.225774	-0.0885456	-0.227999	-0.00819376	0.160887	0.174264	0.014041	0.295022	-0.219565	0.240803	0.387842	0.0778269	-0.0431369	-0.294835	0.201427	0.227476	-0.0974587	0.221115
10.47_772.0739m/z_neg	0.208055	0.0298873	-0.131272	0.130885	-0.114821	-0.0440386	-0.150623	-0.0999238	0.265731	-0.108942	-0.150623	-0.150623	-0.213219	-0.0562547	0.0624265	0.123213	0.155732	0.109921	-0.143178	0.261324	0.106575	0.527716	0.132631	0.124225	0.202577	0.00193208	0.457449	-0.00289629	0.0234366	0.0230244	0.0980334	0.153876	0.0688771	-0.0116707	0.254213	-0.147462	0.278072	-0.261544	-0.101129	-0.11421	-0.121535	0.37579	-0.11243	0.1434	-0.332399	-0.0540156	-0.13894	-0.139468	-0.143742
19.24_970.2937m/z_neg	-0.158069	0.211421	0.331101	0.126094	0.197437	0.142778	0.0928873	0.194604	-0.199913	0.145509	0.0928873	0.0928873	0.00248497	0.189134	0.0460032	0.232853	-0.119797	0.167354	-0.102024	0.186565	0.193646	-0.0317639	0.0671137	0.17466	0.0493563	0.256367	0.157628	0.163194	0.277224	-0.0363885	0.0419862	-0.0490562	-0.065165	-0.0185611	-0.101024	-0.243665	0.163562	0.176519	0.157311	-0.350058	0.0437813	0.124174	-0.0448719	0.0458521	-0.166507	0.406714	0.0685404	-0.161918	0.0480085
9.17_536.0830m/z_neg	0.412688	-0.746976	-0.607389	-0.0331775	0.129939	0.0718764	0.135806	-0.11155	0.10361	0.186389	0.135806	0.135806	0.10788	0.0579205	-0.194001	-0.169505	0.00673285	-0.207601	-0.159662	0.236696	-0.10661	-0.186565	-0.136797	-0.201289	-0.0697585	0.109441	-0.309015	0.158235	-0.37511	-0.235938	0.0202994	0.0295007	0.254005	0.061009	-0.333793	0.117607	0.0226796	-0.0117303	-0.399549	0.0804346	-0.386941	-0.0884224	-0.310636	0.26331	0.121225	-0.36953	-0.397148	0.203905	-0.386941
18.49_925.2444m/z_neg	-0.113262	0.306402	0.262098	-0.020256	-0.0400742	0.103272	0.0970331	0.15993	-0.205145	0.0823239	0.0970331	0.0970331	0.0373202	0.0658591	-0.258121	-0.243475	-0.355097	-0.263937	-0.428713	-0.291375	-0.206252	-0.135008	-0.347673	-0.271185	-0.425173	-0.337028	0.0355097	-0.109391	0.103035	-0.408711	-0.0268663	-0.284444	-0.133985	-0.118589	-0.0764777	0.0102997	-0.111886	0.400307	0.114933	-0.177998	0.191756	-0.305269	-0.166532	-0.562039	-0.0397278	0.264977	0.192356	-0.118011	0.182153
11.07_651.0023m/z_neg	0.0124736	-0.390752	-0.269488	-0.362968	-0.361532	-0.396487	-0.30541	-0.462998	0.335674	-0.317814	-0.30541	-0.30541	-0.250241	-0.335944	0.0419947	0.0416045	0.0606362	0.0437611	0.283354	0.0784314	-0.0296214	0.205516	0.152872	0.0430005	0.20915	-0.0535482	-0.0255555	0.0124888	-0.3406	0.0375505	-0.0456327	-0.121058	0.317976	-0.0542665	-0.181763	0.00616089	-0.195742	-0.115655	-0.175427	0.499792	-0.138779	0.0414606	-0.142734	0.293329	0.353045	-0.474012	-0.172122	0.010739	-0.157103
7.78_319.1699m/z_neg	0.0932102	-0.693896	-0.440358	0.0867724	0.279729	0.119492	0.162972	-0.0203885	-0.173214	0.243371	0.162972	0.162972	0.0981732	0.133923	-0.0702371	-0.0593958	-0.0593084	-0.0961806	-0.13125	0.24381	0.144705	-0.245234	-0.034841	-0.0926425	0.0276344	0.374409	-0.289564	0.264345	-0.44853	-0.118855	0.132898	0.0691169	0.4708	0.221081	-0.349803	-0.175215	0.0229473	0.124886	-0.430335	0.147877	-0.476646	-0.118833	-0.193583	0.430091	0.400412	-0.230053	-0.494088	0.247274	-0.49048
13.83_966.4145m/z_neg	0.0434347	-0.607709	-0.389978	-0.305704	-0.110409	-0.257536	-0.156782	-0.323273	0.163434	-0.110699	-0.156782	-0.156782	-0.171131	-0.185415	-0.0153394	0.00566215	-0.0239292	0.0134553	0.187728	0.28164	0.144321	0.0524435	0.0956415	0.0167224	0.156597	0.200655	-0.194454	0.305308	-0.301261	-0.0471068	-0.0293251	-0.0253543	0.545738	0.0889367	-0.256607	0.023512	-0.0447086	-0.102881	-0.323518	0.331059	-0.334031	0.0546361	-0.278537	0.382293	0.290104	-0.424748	-0.350553	0.0536952	-0.346948
25.23_708.3330m/z_neg	-0.26912	0.561265	0.351249	0.157897	-0.0859522	-0.018398	-0.112155	-0.0686684	0.125954	-0.1433	-0.112155	-0.112155	-0.0240214	-0.0455578	0.217378	0.286303	0.121666	0.219178	-0.0762822	-0.0454655	-0.23842	0.246677	0.206524	0.23128	0.230507	-0.367662	0.547612	-0.354857	0.0310583	-0.110748	0.052339	-0.0997875	-0.281692	-0.271598	0.0717913	-0.330363	0.156034	0.174669	0.538963	-0.0474579	0.422414	0.323679	0.194602	-0.240895	-0.137749	0.0902801	0.418791	-0.248274	0.438115
23.72_816.5755n_neg	-0.306734	0.645742	0.478854	0.161481	-0.0920194	-0.0355003	-0.116469	-0.0277265	-0.0239806	-0.0991227	-0.116469	-0.116469	-0.146613	-0.0604676	0.0672354	0.0527075	-0.0600154	0.0657281	-0.247031	-0.0745813	0.0642502	0.405271	0.0111424	0.0798736	0.0253451	-0.179822	0.623273	-0.16297	0.0445744	-0.0492714	0.186925	-0.0883012	-0.108608	-0.0893963	0.282437	-0.323033	0.149191	0.0872186	0.366254	-0.129492	0.342702	0.180065	0.0226721	-0.250932	-0.198716	0.257555	0.32217	-0.248274	0.320963
12.19_647.1997m/z_neg	-0.410239	0.0189426	0.327843	0.407704	0.478537	0.297038	0.200421	0.184715	-0.602941	0.286857	0.200421	0.200421	0.169918	0.284112	0.184201	0.2192	-0.150212	0.253343	0.0878139	0.140503	0.414645	-0.24838	0.207901	0.270898	0.2854	0.543822	0.0466656	0.276131	-0.100353	0.155045	0.111218	-0.0718486	0.153226	0.299019	-0.0756484	-0.669455	0.149232	0.106953	0.186416	-0.0806593	0.0933582	0.133842	-0.0500116	0.329761	0.427717	-0.0297185	0.103565	0.0965868	0.0921575
9.16_400.1080m/z_neg	0.225189	-0.741251	-0.400934	-0.150473	0.0412048	-0.0579455	0.0157196	-0.230237	-0.0434347	0.0315575	0.0157196	0.0157196	-0.0178368	-0.06778	-0.190545	-0.12518	-0.173371	-0.180271	0.0415451	0.0783528	-0.0451663	-0.264866	-0.113573	-0.171955	-0.0408336	0.0615852	-0.426813	0.198062	-0.398136	-0.122535	-0.0417285	-0.154589	0.339588	0.00489415	-0.296938	-0.0396917	-0.21119	-0.00379383	-0.325594	0.286256	-0.330996	-0.149495	-0.422727	0.203481	0.365267	-0.511348	-0.3454	0.0321848	-0.337598
23.72_537.2376m/z_neg	-0.258208	0.616432	0.440908	0.0892897	-0.199809	-0.0986691	-0.219291	-0.0754831	0.00623886	-0.21329	-0.219291	-0.219291	-0.255564	-0.134233	0.0691067	0.0583058	-0.0508446	0.0698705	-0.222117	-0.119127	0.0767861	0.50236	0.030657	0.078656	0.0403167	-0.176603	0.639156	-0.195008	0.0508915	0.0440418	0.149529	-0.0842199	-0.0949519	-0.0772027	0.348325	-0.301054	0.0489879	-0.0105803	0.259662	-0.081558	0.277673	0.15341	0.0298192	-0.241537	-0.195275	0.269868	0.253058	-0.28976	0.245853
11.02_521.0450m/z_neg	-0.023414	-0.42594	-0.265107	-0.399064	-0.328323	-0.445707	-0.335109	-0.493194	0.323661	-0.317069	-0.335109	-0.335109	-0.26317	-0.370418	0.109761	0.123474	0.0937305	0.112546	0.333536	0.131832	-0.0278707	0.189142	0.218079	0.112279	0.272093	-0.0239603	-0.0151178	0.0756866	-0.305608	-0.056051	-0.0501231	-0.10296	0.413109	-0.0539498	-0.235057	-0.0224054	-0.126096	-0.0926275	-0.153068	0.486396	-0.181336	0.116655	-0.117137	0.301268	0.366328	-0.444168	-0.199981	-0.0967593	-0.186148
7.74_525.0291m/z_neg	-0.0258381	-0.346903	-0.200446	-0.247995	-0.286585	-0.329461	-0.253054	-0.378957	0.182497	-0.295839	-0.253054	-0.253054	-0.184865	-0.263426	0.129756	0.141554	0.114535	0.130529	0.320242	0.0169341	-0.022049	0.128868	0.242068	0.130259	0.295942	-0.101657	-0.0827068	-0.0118198	-0.276228	0.10703	-0.100277	-0.108916	0.323464	-0.143203	-0.251902	-0.125355	-0.19438	-0.120949	-0.0925195	0.445159	-0.107539	0.0907782	-0.0339508	0.241358	0.432581	-0.49564	-0.13908	-0.118129	-0.122859
23.99_605.2930m/z_neg	-0.0266479	0.35668	0.245504	0.148801	0.000898162	0.0411218	0.0635168	0.0251641	-0.0388839	0.132104	0.0635168	0.0635168	0.0163495	0.0163495	-0.0754349	-0.189899	-0.152936	-0.16152	-0.430442	0.0297071	0.136008	0.347895	-0.117535	-0.161497	-0.0873618	-0.370377	0.45715	0.140836	-0.263773	-0.293764	0.201278	-0.0892702	0.273579	0.133235	0.151206	-0.239775	0.186545	0.201652	0.1627	-0.00749381	0.286066	0.1331	-0.256056	-0.444006	-0.046999	-0.0382614	0.233144	-0.127838	0.252811
22.30_603.3625m/z_neg	-0.667873	0.437764	0.674515	0.200899	0.139293	0.0406828	0.0293328	0.0235805	-0.39131	0.0681986	0.0293328	0.0293328	0.0477667	0.0549455	0.157725	0.175939	-0.259911	0.251536	-0.0951756	0.103697	0.586311	0.266501	0.201341	0.275008	0.259054	0.0554045	0.538738	0.483978	-0.130272	0.0691607	0.180023	-0.351769	0.369958	0.303038	0.11392	-0.678673	0.174284	0.134877	0.47616	-0.0244069	0.534132	0.161596	-0.256006	-0.173599	0.194977	-0.231588	0.520847	-0.0323836	0.519639
17.33_907.2715m/z_neg	0.0973383	0.0998004	-0.0329622	0.555704	0.495456	0.539562	0.438589	0.482848	-0.215385	0.499108	0.438589	0.438589	0.388684	0.467245	-0.0233862	0.0174788	0.0764341	-0.0716777	-0.413518	0.0345365	-0.0726058	-0.274768	-0.0997662	-0.0774512	-0.12342	0.0832838	0.00534342	-0.14273	0.00600806	-0.230812	0.144909	0.217833	-0.20581	0.134912	-0.0791204	-0.147484	0.266663	0.258239	-0.0237306	-0.392325	-0.0711919	-0.0437573	0.230724	-0.0229217	-0.186393	0.392006	-0.0711919	0.289954	-0.0585756
23.08_741.2014m/z_neg	-0.363155	0.106285	0.350802	-0.267642	-0.393863	-0.390503	-0.471626	-0.317948	0.0239806	-0.475182	-0.471626	-0.471626	-0.383514	-0.419408	0.341232	0.38083	0.123067	0.304877	0.342916	-0.323186	-0.0902189	0.0966434	0.334014	0.278041	0.255319	-0.382485	0.0978462	-0.215874	-0.0327838	-0.0739071	0.0227186	-0.141665	0.213424	-0.0700776	-0.163787	-0.314945	-0.312981	0.164027	-0.0413658	0.403618	-0.0679366	-0.134866	0.269467	-0.123413	0.57084	0.200186	-0.0818258	-0.248274	-0.0576706
23.08_673.2134m/z_neg	-0.398261	0.0840486	0.363599	-0.309464	-0.388017	-0.412849	-0.460616	-0.327797	-0.0213528	-0.464421	-0.460616	-0.460616	-0.378478	-0.428611	0.32845	0.333274	0.0722215	0.274399	0.331034	-0.34812	-0.0484649	0.0748401	0.311252	0.247882	0.233025	-0.307522	0.068261	-0.163033	-0.0189353	-0.0510718	-0.00745937	-0.19624	0.281028	-0.0640549	-0.169406	-0.305755	-0.340691	0.164794	-0.0590408	0.394775	-0.0801268	-0.215156	0.248923	-0.131315	0.616546	0.190678	-0.0894649	-0.258458	-0.0750059
7.84_404.1047m/z_neg	-0.0543127	-0.375428	-0.187625	-0.287909	-0.288781	-0.350623	-0.304205	-0.454187	0.172237	-0.334621	-0.304205	-0.304205	-0.232505	-0.325288	0.0771482	0.0932401	0.054095	0.0962604	0.376614	0.0233801	0.0153572	0.121167	0.192443	0.0995136	0.248531	-0.0468687	-0.142318	0.00289726	-0.307064	0.125384	-0.0934916	-0.0992081	0.363011	-0.162691	-0.170529	-0.10856	-0.228837	-0.132943	-0.12758	0.514063	-0.146792	0.106059	-0.100728	0.26966	0.46803	-0.49801	-0.167805	-0.139514	-0.153996
25.07_490.3541m/z_neg	-0.229491	0.62095	0.335131	0.00604713	-0.183533	-0.090435	-0.222009	-0.0557121	0.166744	-0.258713	-0.222009	-0.222009	-0.159314	-0.137778	0.221422	0.280859	0.159963	0.237127	0.141464	-0.228223	-0.382591	0.132237	0.224144	0.224455	0.168612	-0.413104	0.322962	-0.558178	0.249329	-0.124987	-0.126821	-0.000957195	-0.387198	-0.319327	0.0649131	-0.113744	-0.00068436	0.0719496	0.4357	-0.0564975	0.352364	0.2396	0.365588	-0.229033	-0.107266	0.298619	0.335456	-0.248274	0.357799
26.41_621.4365m/z_neg	-0.343145	0.417167	0.523814	0.0882531	0.0915593	0.0966025	0.131033	0.152197	-0.391811	0.164517	0.131033	0.131033	0.0806458	0.0806458	-0.193026	-0.265714	-0.364353	-0.208626	-0.339883	-0.0601834	0.334547	0.110303	-0.298064	-0.198932	-0.309431	-0.131371	0.181804	0.424993	0.0394016	-0.145713	0.378744	-0.184776	0.0164792	0.257891	0.15935	-0.10846	0.0714753	0.1435	0.300491	-0.198982	0.437106	-0.154857	-0.351422	-0.541032	-0.225414	0.103584	0.421072	0.103185	0.410809
24.66_544.3242m/z_neg	-0.0602075	0.460692	0.138462	-0.0305599	-0.128912	-0.0818119	-0.192186	0.00954902	0.271652	-0.205421	-0.192186	-0.192186	-0.186722	-0.0937733	0.371325	0.339369	0.323056	0.296095	0.0811495	-0.000669196	-0.295876	0.187796	0.34041	0.271634	0.261198	-0.29793	0.221651	-0.41929	0.452826	-0.0456962	-0.0263504	0.219982	-0.288798	-0.272013	-0.0115602	0.0850901	0.179716	0.0237329	0.177727	-0.197844	0.0700685	0.21177	0.478194	-0.131322	-0.244028	0.534987	0.0562353	-0.182768	0.0700685
24.66_476.3373m/z_neg	-0.049504	0.500474	0.180825	-0.0622352	-0.122114	-0.111233	-0.218537	-0.0518744	0.267188	-0.225221	-0.218537	-0.218537	-0.205421	-0.141072	0.361507	0.332469	0.297007	0.290304	0.0985554	0.00869955	-0.318618	0.194527	0.324409	0.270123	0.251367	-0.372715	0.235605	-0.40768	0.440224	-0.127184	-0.0406713	0.193051	-0.247591	-0.312003	-0.0252612	0.0659574	0.189031	0.0343321	0.245691	-0.199195	0.117583	0.269129	0.409981	-0.222429	-0.238586	0.514538	0.106155	-0.268776	0.122394
23.85_449.2535m/z_neg	0.0637872	-0.257227	-0.413223	-0.544169	-0.191216	-0.440871	-0.323251	-0.379523	0.491586	-0.276152	-0.323251	-0.323251	-0.248454	-0.349275	0.349287	0.168801	0.407852	0.234201	0.350517	0.368022	-0.0655767	0.136272	0.24669	0.232393	0.246627	0.0671592	0.0501323	0.0826427	-0.0990957	-0.0993085	-0.0103856	0.303192	0.436156	0.305519	-0.201825	0.457559	0.17804	-0.173598	-0.237471	0.252664	-0.311681	-0.0166984	0.157312	0.240171	0.0752954	0.144482	-0.281997	0.270719	-0.280483
17.82_666.1454m/z_neg	0.0818376	-0.454747	-0.275363	0.164399	0.265126	0.136525	0.144927	0.110201	-0.0261161	0.188372	0.144927	0.144927	0.0794735	0.236771	-0.0354962	0.0382006	0.038376	0.0130926	0.117608	0.521304	0.37213	-0.12587	0.0554876	0.0208949	0.126746	0.714693	-0.171413	0.402992	0.0340837	0.208222	0.103397	0.180896	0.0868799	0.0618725	-0.212793	-0.0976774	0.24106	-0.024885	-0.202988	-0.138874	-0.396654	0.266709	-0.0590392	0.640706	-0.0168986	-0.019547	-0.381016	0.225772	-0.388234
20.29_956.3248m/z_neg	-0.10436	0.254924	0.232999	0.381219	0.253544	0.445707	0.439365	0.424028	-0.397098	0.439167	0.439365	0.439365	0.367668	0.389118	-0.381395	-0.367465	-0.390505	-0.409145	-0.727993	-0.254964	-0.0537348	-0.188693	-0.480806	-0.402793	-0.490511	-0.148602	0.10536	0.031257	-0.0776192	-0.309969	0.163831	-0.270986	-0.269568	0.0969587	0.0355369	-0.12109	0.00999683	0.354381	0.184945	-0.334467	0.34072	-0.363034	-0.216869	-0.510747	-0.256057	0.0802931	0.329292	0.20427	0.317263
19.22_590.2796m/z_neg	-0.371953	0.38547	0.338081	0.481185	0.293808	0.287763	0.17955	0.18523	-0.282308	0.248427	0.17955	0.17955	0.228662	0.18584	-0.0283966	0.0233715	-0.120495	0.0160853	-0.338576	-0.148074	0.0723348	0.0387465	-0.0703307	0.0399562	-0.0320942	-0.0454192	0.428813	-0.151995	-0.155248	-0.257959	0.114077	-0.181763	0.0140543	0.220687	0.164546	-0.543053	0.173725	0.131333	0.319099	-0.194571	0.267467	0.0717526	0.00868747	-0.176674	-0.0194417	0.0747466	0.281275	0.075123	0.290281
23.41_538.3198m/z_neg	-0.235339	0.340045	0.138078	-0.139997	-0.0621071	-0.184	-0.0333877	-0.0201459	0.118949	-0.00486567	-0.0333877	-0.0333877	0.0626813	-0.0935926	0.301845	0.168015	0.291697	0.216458	0.118735	-0.0253062	-0.132973	0.0343279	0.166808	0.206994	0.100944	-0.342078	0.160494	-0.112934	-0.0509759	-0.272947	0.146369	0.173393	0.148326	0.227746	-0.226824	0.140966	0.168604	0.202167	0.228799	0.14618	0.216279	-0.0423189	0.331967	-0.205494	0.148456	0.2457	0.215653	0.190225	0.233807
23.48_677.2141m/z_neg	-0.29378	0.704438	0.4386	-0.248943	-0.441647	-0.378223	-0.390613	-0.218876	0.356465	-0.42046	-0.390613	-0.390613	-0.311606	-0.347613	0.234548	0.174511	0.193736	0.235596	0.297685	-0.210523	-0.057941	0.425313	0.191581	0.224913	0.11321	-0.206353	0.462201	-0.414675	0.185786	0.170729	-0.0813536	0.0367287	-0.134202	-0.166629	0.299719	0.0725198	-0.0790653	-0.011256	0.254736	0.188393	0.258977	0.122252	0.417683	-0.0689962	-0.00908738	0.421936	0.262006	-0.238232	0.265641
13.85_793.4098m/z_neg	-0.152455	-0.320715	-0.0827584	0.112123	0.24624	0.119284	0.0669144	-0.0561181	-0.267289	0.156025	0.0669144	0.0669144	-0.0197465	0.074258	-0.121447	-0.0181957	-0.295207	-0.0860693	-0.185078	0.0494064	0.117485	-0.138647	-0.0597723	-0.0802011	0.000806205	0.376461	0.011526	0.106127	-0.350214	-0.176894	0.0391058	-0.192834	0.267769	0.155294	-0.138134	-0.407116	-0.0820324	0.104633	-0.163324	0.0259506	-0.184005	-0.106966	-0.262153	0.313423	0.275479	-0.126827	-0.215636	0.0761124	-0.218069
18.93_466.2397n_neg	-0.0495249	-0.380429	0.00516529	0.0386446	0.268691	0.119056	0.0993842	-0.0319735	-0.249671	0.170344	0.0993842	0.0993842	0.00997138	0.107192	-0.0384152	0.0327673	-0.267528	-0.0490719	-0.0976094	0.259053	0.182133	-0.317064	-0.0681062	-0.0343581	-0.00347927	0.247063	-0.135404	0.344626	-0.212904	-0.179571	0.000288488	-0.175002	0.350378	0.0944296	-0.30015	-0.300095	0.0459974	0.303564	-0.135395	0.0677851	-0.235048	-0.0286432	-0.333222	0.108243	0.31676	0.000605794	-0.209908	-0.0758012	-0.213845
6.61_400.1381m/z_neg	-0.148346	-0.367686	-0.15167	-0.355392	-0.267848	-0.399838	-0.290104	-0.515845	0.225864	-0.284852	-0.290104	-0.290104	-0.232112	-0.37852	-0.0109387	0.0174788	-0.0515756	0.0139583	0.282532	0.0512478	-0.0051225	0.115197	0.0974461	0.0201172	0.155668	-0.0881189	-0.0622624	0.0875335	-0.385231	-0.0869058	-0.0433439	-0.203667	0.445578	-0.0599192	-0.234795	-0.0901502	-0.21004	0.00644447	-0.044157	0.529245	-0.0525679	0.0789323	-0.218742	0.167941	0.43773	-0.522975	-0.0765989	-0.0322171	-0.0639826
3.75_407.1651m/z_neg	0.306122	-0.499024	-0.366279	0.138086	0.278686	0.246882	0.251324	0.0796227	-0.123645	0.320357	0.251324	0.251324	0.152052	0.234414	-0.157479	-0.10566	-0.105304	-0.173895	-0.316897	0.264106	-0.185596	-0.291494	-0.182512	-0.157227	-0.110989	0.073941	-0.278635	0.159567	-0.065413	-0.34544	0.206998	0.0372426	-0.0767066	0.00888077	-0.30107	0.0345471	0.2104	0.106978	-0.168688	-0.20077	-0.231344	-0.0562436	-0.385224	0.0622438	-0.127096	-0.11025	-0.226524	0.139998	-0.233452
9.96_631.2675m/z_neg	-0.194237	-0.269412	-0.0860957	0.0229246	-0.121088	-0.10326	-0.0482968	-0.201628	-0.0648107	-0.0880768	-0.0482968	-0.0482968	0.050212	-0.128137	-0.0959527	-0.125658	-0.0828468	-0.113301	0.0279283	-0.252615	0.0411568	0.0342518	-0.00849773	-0.11027	0.0527596	-0.030427	-0.0285439	-0.0349744	-0.527835	0.165308	0.100595	-0.2447	0.145619	0.0752862	0.050837	-0.24164	-0.310798	-0.0540273	-0.0273049	0.448706	0.0717128	-0.189082	-0.0802647	0.143951	0.414667	-0.625612	0.0321057	0.160906	0.0507091
23.64_694.2793m/z_neg	0.387622	0.0245614	-0.323249	0.175047	0.47734	0.358844	0.491137	0.44862	0.0689696	0.501654	0.491137	0.491137	0.417248	0.417248	-0.178752	-0.181299	0.0649631	-0.121847	-0.259907	0.333891	-0.173601	-0.384048	-0.172424	-0.124663	-0.237334	0.138172	-0.225824	0.0868023	0.361906	-0.381163	-0.0835167	0.23336	-0.246992	-0.0578993	-0.264148	0.438895	0.476299	0.21052	0.10861	-0.651933	-0.0513821	0.0832001	0.00385048	-0.0471883	-0.432235	0.211374	-0.0249219	0.274991	-0.0267679
17.67_803.3187m/z_neg	-0.154533	-0.189992	0.109476	0.00825341	0.275953	0.00903286	0.0484046	-0.0224531	-0.237947	0.136123	0.0484046	0.0484046	-0.0431742	0.0783736	0.0244193	0.00862594	-0.182112	0.00201425	0.0564518	0.317868	0.375698	-0.191386	0.000774245	0.0115803	0.0656317	0.571174	0.0323289	0.396071	-0.196769	0.0781113	0.102251	-0.0576769	0.255145	0.203349	-0.149426	-0.264585	0.0840643	0.129725	-0.0207499	0.000675237	-0.16209	0.0537291	-0.177353	0.384196	0.233717	0.140438	-0.160887	-0.0322531	-0.160887
23.04_951.1826m/z_neg	-0.249137	0.097076	0.260287	-0.0915176	-0.196294	-0.161862	-0.30066	-0.198829	-0.065544	-0.299079	-0.30066	-0.30066	-0.276571	-0.225365	0.298521	0.335618	0.1097	0.236223	0.228622	-0.248992	-0.162195	-0.0443044	0.257448	0.214296	0.197914	-0.29021	-0.0164193	-0.28462	0.0389745	-0.153156	-0.0577291	-0.0353576	0.15213	-0.202262	-0.269405	-0.319641	-0.201306	0.192839	-0.0612278	0.206104	-0.10861	-0.0866668	0.277235	-0.0992581	0.483811	0.293217	-0.128301	-0.208993	-0.111072
17.33_747.2533m/z_neg	-0.117162	0.506538	0.430513	0.08623	0.00301801	0.0657374	-0.0288959	0.122968	-0.247046	-0.0184041	-0.0288959	-0.0288959	-0.121412	-0.00357095	-0.0660096	-0.0814858	-0.195616	-0.100978	-0.319537	-0.245544	-0.0211581	0.124161	-0.202626	-0.0981971	-0.24883	-0.197996	0.257413	-0.095562	0.25663	-0.124232	0.174091	-0.0759438	-0.25932	-0.0139435	0.273286	-0.0677698	-0.00805663	0.00368256	0.172423	-0.33252	0.206366	-0.167414	-0.0677841	-0.462972	-0.352044	0.465902	0.197355	-0.22552	0.181434
4.96_707.2127n_neg	-0.24552	-0.148574	0.0785667	0.517702	0.658492	0.559812	0.607553	0.43976	-0.637032	0.640419	0.607553	0.607553	0.503716	0.532265	-0.278437	-0.188694	-0.390273	-0.192521	-0.414885	0.0438655	0.336746	-0.450848	-0.207385	-0.181939	-0.17055	0.398142	-0.168786	0.441498	-0.268753	-0.15864	0.0142954	-0.180097	0.239608	0.189052	-0.212414	-0.409363	0.114305	0.346389	0.134184	-0.252762	0.188217	-0.123453	-0.236675	0.0260815	0.178692	-0.370131	0.163002	0.311224	0.152795
5.90_687.1409m/z_neg	0.175342	-0.19764	-0.247461	-0.485312	-0.395709	-0.554257	-0.558019	-0.597429	0.498605	-0.506841	-0.558019	-0.558019	-0.583969	-0.490864	0.300207	0.171328	0.286789	0.187136	0.366493	0.418503	-0.00670022	0.438253	0.258774	0.190892	0.31793	-0.0383038	0.17473	0.0305268	-0.0266816	-0.0154456	0.104862	0.251865	0.347072	-0.111293	-0.107219	0.143484	0.143377	-0.257577	-0.238272	0.276861	-0.386175	0.337462	-0.0765736	0.278333	0.062544	0.135854	-0.404249	-0.258458	-0.392501
15.06_550.1069m/z_neg	0.0748413	-0.685128	-0.387305	0.0171569	0.26307	0.129155	0.207421	0.00206235	-0.117726	0.177174	0.207421	0.207421	0.144211	0.158495	-0.232102	-0.186359	-0.2451	-0.200069	0.0237303	0.28164	0.277506	-0.367329	-0.128639	-0.193754	-0.0684781	0.456913	-0.40912	0.420607	-0.370497	0.144693	-0.0417703	-0.0972509	0.282988	0.0668909	-0.221965	-0.0358338	-0.0758004	0.0941353	-0.288673	0.171206	-0.331328	-0.103954	-0.323883	0.473979	0.307556	-0.490834	-0.346347	0.268476	-0.333731
22.99_406.2722n_neg	-0.538148	0.393555	0.549542	-0.321963	-0.25246	-0.397199	-0.389603	-0.321815	-0.0233821	-0.370326	-0.389603	-0.389603	-0.285015	-0.349829	0.470111	0.384023	0.180383	0.404241	0.478926	-0.105374	-0.00426698	0.0291527	0.361587	0.39328	0.301626	-0.157477	0.210837	-0.0611668	0.0822191	-0.068473	0.00533703	-0.0451307	0.186084	-0.1064	-0.253144	-0.214136	-0.0467984	0.206205	0.3032	0.224666	0.212937	0.0121886	0.331919	-0.0628174	0.486391	0.367414	0.215966	-0.238232	0.231716
13.54_343.1975m/z_neg	0.414231	-0.700558	-0.648134	0.103229	0.25624	0.194662	0.305261	0.0835005	0.0342092	0.323111	0.305261	0.305261	0.212653	0.212653	-0.211317	-0.256744	0.0146773	-0.282343	-0.384635	0.318626	-0.0777225	-0.23778	-0.215343	-0.273351	-0.157701	0.127397	-0.322201	0.284469	-0.238557	-0.21263	0.181607	0.148254	0.163389	0.0332556	-0.299355	0.227961	0.21461	0.117364	-0.360872	-0.0879283	-0.394609	-0.127882	-0.267301	0.140874	-0.0771758	-0.317194	-0.401236	0.290766	-0.405152
23.04_537.2381m/z_neg	-0.454974	0.194077	0.39191	-0.259878	-0.278487	-0.367052	-0.360765	-0.261843	-0.0314286	-0.359796	-0.360765	-0.360765	-0.25524	-0.335194	0.395406	0.351519	0.132882	0.309331	0.380084	-0.214977	-0.0426137	0.00182475	0.336093	0.285742	0.261214	-0.295127	0.0435057	-0.126196	0.0167425	-0.102178	0.031738	-0.102247	0.264968	-0.0792002	-0.301204	-0.272817	-0.186396	0.282848	0.0990523	0.366679	0.00764293	-0.0668003	0.34027	-0.137314	0.61263	0.263222	0.00580862	-0.218591	0.0265974
22.30_671.3484m/z_neg	-0.772432	0.477707	0.687052	0.161929	0.122103	0.0422376	-0.0120782	0.0220257	-0.399826	0.00248497	-0.0120782	-0.0120782	0.000828323	0.0295435	0.11425	0.162082	-0.380409	0.23561	-0.0257423	0.0450176	0.548701	0.200721	0.17802	0.254534	0.213433	0.0656106	0.467747	0.421211	-0.0287577	0.0318682	0.0960507	-0.419491	0.308586	0.271977	0.158629	-0.671343	0.114973	0.166803	0.482803	-0.00723167	0.525678	0.133165	-0.277025	-0.182952	0.226323	-0.240043	0.514808	0.0323836	0.511185
23.46_535.3390m/z_neg	0.556199	-0.399162	-0.551549	0.361904	0.502709	0.53667	0.590476	0.42123	-0.0373508	0.601326	0.590476	0.590476	0.521805	0.521805	-0.320505	-0.341396	-0.0818669	-0.373861	-0.542747	0.314069	-0.191738	-0.443236	-0.308026	-0.373808	-0.264761	0.0390564	-0.209327	0.207349	-0.168597	-0.434329	-0.0856167	0.0560138	-0.0985585	0	-0.29214	0.170954	0.356187	0.297218	-0.0944527	-0.389548	-0.108458	0.0249017	-0.251694	-0.0819414	-0.22645	-0.273913	-0.113018	0.291098	-0.0944527
23.72_905.5378m/z_neg	-0.261158	0.648598	0.406576	0.175743	-0.0649339	-0.00130507	-0.081398	0.0211422	0.0103845	-0.076483	-0.081398	-0.081398	-0.105407	-0.018634	0.0623786	0.0805098	-0.0336372	0.0939632	-0.260726	-0.0588816	0.0173635	0.395971	0.0394132	0.106935	0.0467599	-0.186272	0.620759	-0.220156	0.0599622	-0.0466708	0.12398	-0.0740001	-0.141352	-0.0938634	0.271504	-0.292288	0.163375	0.0720079	0.378047	-0.168679	0.344591	0.209526	0.0490051	-0.226795	-0.236083	0.230843	0.325735	-0.228337	0.325126
9.35_370.1054m/z_neg	-0.260836	0.173315	0.316774	0.14222	0.166848	0.119457	0.078796	-0.0660772	-0.276337	0.0764819	0.078796	0.078796	0.0245736	0.0532888	-0.177188	-0.127438	-0.389283	-0.128675	-0.244197	-0.00111984	0.0521613	-0.11872	-0.192531	-0.0995893	-0.132862	0.122473	0.201063	0.069492	-0.138037	-0.129507	0.014954	-0.334779	-0.0396507	-0.249628	0.0408394	-0.361453	0.0419741	0.339389	0.320963	-0.0463279	0.236419	0.0281883	-0.317409	-0.124325	0.136311	-0.106585	0.252724	-0.248274	0.236419
23.48_745.2021m/z_neg	-0.255711	0.701002	0.403697	-0.210896	-0.472379	-0.339766	-0.357562	-0.192578	0.380093	-0.415708	-0.357562	-0.357562	-0.278723	-0.315066	0.162513	0.0932039	0.18088	0.149738	0.2506	-0.253982	-0.124668	0.390268	0.110981	0.139992	0.0345764	-0.2533	0.422289	-0.465746	0.203239	0.15527	-0.105551	0.026531	-0.214697	-0.275954	0.302509	0.11056	-0.0868461	0.0228387	0.257108	0.172299	0.261388	0.0986627	0.417387	-0.117912	-0.041929	0.378478	0.264445	-0.218591	0.268114
18.40_436.1086m/z_neg	0.245684	-0.563404	-0.482183	-0.277852	-0.185985	-0.291823	-0.186393	-0.254185	0.386511	-0.158495	-0.186393	-0.186393	-0.220025	-0.155748	0.00716675	-0.0155094	0.17401	-0.00452701	0.226495	0.431818	0.207127	0.191397	0.104407	-0.0057837	0.165091	0.313191	-0.0966461	0.293042	-0.193545	0.155374	0.0600806	0.195692	0.352963	0.0342934	-0.114618	0.204693	0.081928	-0.240747	-0.396512	0.236744	-0.470708	0.178534	-0.128989	0.55795	0.0108717	-0.240911	-0.490533	0.0536952	-0.476716
18.21_909.8773m/z_neg	0.263348	-0.632998	-0.423007	-0.157972	0.169229	0.106767	0.132547	0.108835	-0.0703189	0.103847	0.132547	0.132547	0.0413186	0.130842	-0.0795593	0.0120966	-0.127902	0.00996208	0.00447661	0.275502	-0.0218874	-0.444546	0.017579	0.000882591	-0.016369	0.049698	-0.55564	0.355251	0.146605	-0.183317	-0.141441	-0.0572963	0.188155	0.0481829	-0.463185	0.17677	0.0299271	0.141483	-0.346112	-0.128961	-0.397019	-0.172731	-0.336217	0.0765815	0.189497	-0.213571	-0.381958	0.204613	-0.383464
19.43_968.3965m/z_neg	0.17121	0.256955	0.11435	0.131606	-0.0506931	0.0953922	-0.00717247	0.0948751	-0.0905537	0.0217611	-0.00717247	-0.00717247	-0.100266	0.0250666	-0.216613	-0.210827	-0.122544	-0.255735	-0.469808	-0.22277	-0.0781692	0.246995	-0.315389	-0.25116	-0.315136	-0.0367281	0.323366	-0.221291	-0.0390183	-0.00270579	0.204129	0.00429722	-0.313706	0.0430812	0.375266	-0.000126084	-0.096495	-0.123711	-0.0783194	-0.245523	0.0195799	-0.196368	-0.0883541	-0.198679	-0.422746	0.378042	-0.000602457	-0.139998	-0.01717
19.26_583.3439m/z_neg	-0.1042	0.0510704	0.0848694	0.569102	0.411094	0.424224	0.263086	0.280748	-0.501958	0.318153	0.263086	0.263086	0.194748	0.295014	-0.177275	-0.138247	-0.178224	-0.182848	-0.55345	-0.0855775	0.20257	0.0627038	-0.193628	-0.166684	-0.1231	0.262551	0.22808	0.0509898	-0.184189	0.0767769	0.371678	-0.0181438	-0.166484	0.281161	0.254323	-0.445961	0.0516612	-0.1049	0.0406659	-0.352953	0.0653666	-0.0687287	-0.119337	-0.0301547	-0.248311	0.0403646	0.0385573	0.183075	0.0247007
22.45_612.3264m/z_neg	-0.149473	0.43846	0.236929	0.42891	0.267296	0.365746	0.283007	0.315056	-0.243039	0.259533	0.283007	0.283007	0.201089	0.327117	-0.166339	-0.139757	-0.280179	-0.12604	-0.507237	0.013256	0.153836	0.155255	-0.169746	-0.102694	-0.113879	0.0582616	0.389345	-0.00753342	-0.00677947	0.101009	0.161553	-0.133952	-0.271863	0.0786596	0.398907	-0.27309	0.187308	0.0143891	0.315619	-0.341533	0.347423	0.0465605	-0.214409	-0.17598	-0.402441	-0.0302897	0.326523	0.0758012	0.316527
19.49_709.3905m/z_neg	-0.382065	0.088293	0.346868	0.237952	0.372351	0.16096	0.118326	0.115633	-0.309166	0.193461	0.118326	0.118326	0.0902819	0.211572	0.21529	0.343078	-0.0505956	0.318835	0.12487	0.349026	0.38714	-0.157397	0.259853	0.335118	0.30307	0.512969	0.150162	0.310794	0.0557333	0.0824385	0.00700239	-0.0359123	0.196351	0.047812	-0.235415	-0.516745	0.255173	0.277524	0.257175	-0.131842	0.0507147	0.340409	0.0619656	0.316161	0.239796	0.188755	0.0885256	-0.118011	0.0771223
5.94_540.0664m/z_neg	0.0825453	-0.199607	-0.104783	-0.541064	-0.488122	-0.555442	-0.523263	-0.532267	0.370602	-0.478249	-0.523263	-0.523263	-0.573185	-0.459042	0.271029	0.197955	0.184027	0.228862	0.282334	0.2998	-0.00956618	0.401396	0.298966	0.222299	0.321595	-0.160345	0.107446	0.123413	0.0431528	-0.057723	0.0680156	0.0782373	0.393687	-0.161865	-0.272982	0.0740996	0.0410317	-0.0960997	-0.210938	0.267472	-0.249345	0.198983	-0.160764	0.128083	0.219479	0.0435078	-0.27815	-0.311086	-0.27815
11.65_119.0356m/z_neg	-0.045556	-0.15238	0.177017	-0.181608	-0.266866	-0.282157	-0.436826	-0.346888	-0.0169313	-0.446383	-0.436826	-0.436826	-0.43192	-0.374071	0.0646701	0.128367	-0.0571597	0.0407428	0.432958	-0.246581	0.0940334	0.049695	0.0785654	0.0305528	0.0835766	0.0607037	-0.137607	-0.201189	-0.0608312	0.37496	-0.0173804	-0.090632	0.0163232	-0.0263275	0.174508	-0.231437	-0.494722	-0.224879	-0.259432	0.384706	-0.314177	-0.0864049	0.0275951	0.204966	0.378023	0.188263	-0.317219	-0.228337	-0.309919
21.71_980.1819m/z_neg	-0.00826452	0.526735	0.0949198	-0.105687	-0.289153	-0.0938411	-0.0975457	0.0607511	0.262941	-0.169682	-0.0975457	-0.0975457	-0.0548159	-0.0691397	-0.0465252	-0.053077	0.0575442	-0.0563677	-0.0479468	-0.353035	-0.347741	0.195978	-0.0674725	-0.0742637	-0.140667	-0.165943	0.314979	-0.529131	0.120211	0.0403614	-0.23913	-0.00131304	-0.425154	-0.232978	0.321227	0.247504	-0.152139	-0.00634711	0.180436	-0.0205166	0.26478	-0.0590316	0.358718	-0.138256	-0.278579	0.217487	0.252128	-0.139998	0.246706
23.72_973.5253m/z_neg	-0.199604	0.58688	0.35723	0.149895	-0.0706457	-0.0120689	-0.0985624	0.00629682	0.0164518	-0.0875027	-0.0985624	-0.0985624	-0.129996	-0.0355043	0.0634697	0.0383339	-0.0229351	0.0488889	-0.276544	-0.026532	0.0516804	0.416499	0.0181033	0.0578393	0.0243115	-0.17469	0.579052	-0.175336	0.0506643	-0.0147603	0.177762	-0.0261675	-0.116251	-0.0709542	0.285969	-0.241594	0.160527	0.026001	0.285234	-0.175502	0.260777	0.175182	0.0332379	-0.216076	-0.260601	0.284623	0.235402	-0.218591	0.239071
17.69_667.3439m/z_neg	-0.161222	-0.230232	0.124638	0.0194067	0.218546	0.0198723	-0.0283554	-0.0993615	-0.284375	0.0602239	-0.0283554	-0.0283554	-0.120173	0.0299745	0.0395241	0.0332715	-0.204439	-0.00125891	0.0355176	0.24961	0.34582	-0.138884	-0.000258082	0.0103216	0.078386	0.536322	0.0560522	0.362358	-0.2151	0.073159	0.07676	-0.0800803	0.268195	0.128272	-0.0997603	-0.348165	0.0261281	0.0649775	-0.0929235	0.0139549	-0.183742	0.0304949	-0.205814	0.357614	0.241164	0.113974	-0.187952	-0.118261	-0.190959
18.13_743.1668m/z_neg	0.0256439	-0.333573	0.00691195	-0.092126	0.153587	0.0162591	0.0252048	0.00696821	-0.295982	0.0475741	0.0252048	0.0252048	-0.0728737	0.0629738	-0.027692	-0.0224275	-0.159319	-0.0699953	0.0322246	0.128709	0.162096	-0.357418	-0.0797472	-0.0740133	-0.0773232	0.383606	-0.294216	0.236883	-0.0590021	0.0983707	0.031506	-0.0421851	0.119159	-0.0218817	-0.325826	-0.0893698	-0.127232	0.188942	-0.218024	-0.00697745	-0.332901	-0.195312	-0.109375	0.232199	0.327375	0.276365	-0.321473	-0.118261	-0.330495
10.49_442.1513m/z_neg	0.376854	-0.767515	-0.634338	-0.0778498	0.0903896	-0.00541972	0.0358022	-0.144268	0.148438	0.0321744	0.0358022	0.0358022	0.0849734	-0.0151247	-0.0279438	-0.00764012	0.112802	-0.0639525	0.110787	0.18849	-0.158975	-0.267671	0.0400027	-0.06344	0.0956575	0.12924	-0.3919	0.0500112	-0.305894	-0.0364669	-0.0844932	0.0572002	0.15968	-0.0207499	-0.259034	0.121845	-0.0529378	-0.0428575	-0.375603	0.248037	-0.460407	-0.00629259	-0.0820903	0.355115	0.246892	-0.41169	-0.443567	0.0752572	-0.427328
4.51_248.0882m/z_neg	0.383562	-0.621411	-0.592428	-0.160205	-0.112421	-0.0706355	0.0221726	-0.170402	0.247603	-0.0107128	0.0221726	0.0221726	0.108502	-0.034336	-0.0730506	-0.0812396	0.106404	-0.126128	0.0823512	0.0516934	-0.334967	-0.218291	-0.0244904	-0.131265	0.00889153	-0.0609217	-0.355221	-0.136039	-0.322433	-0.1339	-0.178525	-0.0233307	0.0888411	-0.198789	-0.362671	0.180803	-0.133899	0.119108	-0.321415	0.345111	-0.340339	-0.0473835	-0.0186788	0.236593	0.35562	-0.404022	-0.329526	0.010739	-0.313905
4.85_384.1608m/z_neg	0.0493943	-0.134206	-0.148441	-0.284661	-0.289703	-0.347768	-0.259063	-0.366823	0.268645	-0.17022	-0.259063	-0.259063	-0.299492	-0.299492	-0.0461601	-0.0718794	0.000286216	-0.0461666	-0.0141834	0.108978	-0.015091	0.376335	-0.00984548	-0.0461601	0.0179844	-0.0827978	0.234411	0.0681379	-0.247431	-0.287264	0.0637964	0.0349021	0.437378	-0.00557125	-0.0216025	0.010843	0.0598331	-0.032892	-0.166902	0.206906	-0.124714	0.106625	-0.24517	0.102891	0.106092	-0.148398	-0.166902	-0.119072	-0.166902
20.60_173.1174m/z_neg	-0.192369	0.257995	0.354205	-0.0896517	0.0549376	-0.100963	-0.00323544	-0.125207	-0.218838	0.0591852	-0.00323544	-0.00323544	-0.0474135	-0.0474135	0.0709448	-0.0410276	-0.0749471	-0.00149694	-0.0517426	0.0705543	0.083779	-0.0109384	-0.0521694	0.0110758	-0.0014218	-0.18821	0.233415	0.223533	-0.326439	-0.224974	0.110856	-0.049878	0.324212	0.132338	-0.229099	-0.195173	0.0728078	0.197131	0.343995	0.0808261	0.376177	0.0499304	-0.212704	-0.282451	0.2258	0.0396917	0.337558	-0.127838	0.349001
23.48_813.1896m/z_neg	-0.25821	0.715722	0.394285	-0.158244	-0.424342	-0.301505	-0.324863	-0.166054	0.362962	-0.377974	-0.324863	-0.324863	-0.245839	-0.282701	0.208961	0.137735	0.207683	0.189	0.262544	-0.236216	-0.114952	0.398615	0.153547	0.180148	0.081099	-0.258163	0.391624	-0.487357	0.223269	0.178259	-0.0733894	0.0738478	-0.219178	-0.245271	0.306827	0.0982506	-0.0603245	0.0105726	0.258297	0.1917	0.263258	0.141247	0.460937	-0.111864	-0.0503537	0.3845	0.267599	-0.19954	0.26946
6.51_254.1009m/z_neg	-0.158119	0.270778	0.267242	0.336072	0.152298	0.327959	0.169318	0.144564	-0.208427	0.1915	0.169318	0.169318	0.13391	0.199327	-0.128731	0.0709051	-0.375946	0.020349	-0.366932	-0.123363	-0.114468	0.0650067	-0.0291228	0.0438914	0.0199895	-0.312227	0.166457	-0.158086	0.172666	-0.286282	-0.182712	-0.404991	-0.0614418	-0.116979	0.118827	-0.46489	0.0666359	0.111617	0.288903	-0.2271	0.342709	0.188714	-0.352107	-0.414713	-0.144859	-0.212779	0.356466	-0.218591	0.339957
4.91_643.2318m/z_neg	-0.257764	-0.0693916	0.0390846	0.511231	0.43127	0.441027	0.493897	0.427843	-0.339297	0.526949	0.493897	0.493897	0.493619	0.515105	-0.226322	-0.150097	-0.127669	-0.108196	-0.209576	0.207799	0.383476	-0.206765	-0.127448	-0.0900243	-0.0680043	0.539648	-0.0675621	0.369788	-0.105292	0.0994379	0.103427	0.0122948	0.013759	0.0595201	-0.0501784	-0.25696	0.277651	0.160178	0.190075	-0.221286	0.15212	0.193944	-0.0283911	0.30314	-0.0883649	-0.28677	0.16417	0.269227	0.15935
13.54_868.1389m/z_neg	-0.212027	0.585598	0.327519	0.0271001	-0.32409	-0.0971723	-0.151265	-0.10391	0.200137	-0.181955	-0.151265	-0.151265	-0.0737208	-0.210118	-0.0727962	-0.0442941	-0.0740268	-0.0811489	-0.280803	-0.542226	-0.378561	0.30615	-0.10961	-0.0864455	-0.159007	-0.610421	0.532666	-0.593596	-0.181461	-0.262856	-0.0416986	-0.272561	-0.190668	-0.0840931	0.328865	-0.145592	-0.218767	0.241991	0.253932	0.201583	0.407921	-0.168401	0.144062	-0.504602	0.0126534	0.0486124	0.389805	-0.0755618	0.396448
15.65_284.1614m/z_neg	0.210057	-0.617076	-0.381941	-0.22775	-0.0249264	-0.192271	-0.150369	-0.225305	0.166741	-0.110273	-0.150369	-0.150369	-0.187272	-0.0871734	0.0712441	0.0840413	0.114198	0.0954252	0.425505	0.507027	0.311038	-0.0123402	0.16285	0.0979291	0.233032	0.500987	-0.272353	0.413709	-0.10712	0.244013	-0.0100246	0.219267	0.349923	0.0539498	-0.193954	0.0863488	0.0752034	-0.20438	-0.369589	0.217876	-0.483864	0.260416	-0.161593	0.644796	0.193905	-0.189155	-0.479052	0.0322531	-0.475444
17.08_792.3387m/z_neg	0.171656	0.134661	-0.0422114	0.311922	0.358383	0.534351	0.569208	0.5328	-0.333707	0.518686	0.569208	0.569208	0.522542	0.501056	-0.500177	-0.493739	-0.316377	-0.497852	-0.594918	-0.201543	-0.303073	-0.551974	-0.599756	-0.495638	-0.651165	-0.00339401	-0.220625	-0.0665327	0.0302678	-0.354797	-0.085209	-0.0931065	-0.487758	-0.211438	-0.0518939	0.241452	0.0653162	0.441759	0.167784	-0.454634	0.212366	-0.328007	-0.109324	-0.386207	-0.286899	0.0888624	0.235862	0.139998	0.224415
23.43_589.3086m/z_neg	-0.17362	0.376374	0.258462	0.476759	0.322005	0.376271	0.308572	0.412182	-0.266972	0.352537	0.308572	0.308572	0.236619	0.375608	-0.0463621	0.106661	-0.131592	0.114634	-0.387214	0.171852	0.257093	0.208667	0.0694451	0.128269	0.0924324	-0.0693334	0.291025	0.229569	0.272821	-0.160065	0.178169	-0.040966	-0.0495389	0.173698	0.116961	-0.352352	0.404936	-0.023103	0.352906	-0.508006	0.357829	0.305315	-0.215627	-0.266393	-0.456558	-0.0870727	0.34183	0.0989968	0.333215
23.25_492.3327m/z_neg	-0.287559	0.746481	0.375711	-0.0768473	-0.230609	-0.17809	-0.206885	-0.0556028	0.216525	-0.259025	-0.206885	-0.206885	-0.184609	-0.110193	0.20647	0.139286	0.164851	0.18999	0.0876433	0.0443439	0.010907	0.422443	0.164122	0.188391	0.125281	-0.0962251	0.489712	-0.222382	0.29572	0.1551	0.0315991	0.129239	-0.236963	-0.290965	0.196521	0.0408748	0.183029	-0.0354932	0.418473	-0.160939	0.351492	0.277088	0.307975	-0.0839473	-0.317183	0.382166	0.330209	-0.190225	0.333339
25.65_810.3047m/z_neg	-0.27874	0.323864	0.115336	0.227756	0.107181	0.1335	0.0396479	0.0969691	-0.00604038	0.0603915	0.0396479	0.0396479	0.134808	0.119924	0.270403	0.208031	0.339627	0.254718	-0.0864192	0.0740613	-0.127867	0.0436688	0.296817	0.242891	0.281812	-0.128972	0.339143	-0.190315	-0.099567	-0.137294	0.0992689	0.150324	-0.0754137	-0.0541878	-0.247322	-0.244463	0.280928	0.147488	0.342102	-0.211774	0.301413	0.173558	0.353511	0.0404366	0.0849598	0.115495	0.257594	0.212605	0.299535
21.44_613.3352m/z_neg	-0.324654	0.0147368	0.267587	0.0157474	0.286971	0.0124103	0.0298902	0.00924174	-0.348502	0.101006	0.0298902	0.0298902	-0.0368574	0.0875011	0.0710886	0.123304	-0.238674	0.141682	0.0288786	0.353518	0.433204	-0.054864	0.0631079	0.165873	0.126959	0.524706	0.140634	0.466448	0.0178755	0.0868268	0.23414	-0.132408	0.116293	0.273671	-0.0924299	-0.321186	0.159929	0.0483277	0.195375	-0.157054	0.039075	0.115638	-0.277475	0.228735	0.0342858	0.130763	0.0606124	-0.0109996	0.0409211
20.09_705.3920m/z_neg	-0.0082133	-0.247251	-0.232913	0.0490681	0.234935	0.191964	0.366008	0.174537	-0.0554954	0.351974	0.366008	0.366008	0.299079	0.299079	-0.420092	-0.332592	-0.283411	-0.295729	-0.285176	0.235755	0.128433	-0.220145	-0.334023	-0.274052	-0.286268	0.410553	-0.131592	0.325509	-0.18403	-0.101567	-0.0375092	-0.162645	0.0249451	-0.0081059	-0.20282	0.139601	0.0871705	0.157949	0.0723042	-0.165804	0.0735349	-0.0562096	-0.328013	0.204328	-0.188425	-0.36029	0.0747656	0.274991	0.0593817
22.89_505.3651m/z_neg	-0.473935	0.890167	0.62463	0.194823	-0.0343683	0.0322008	-0.0216861	0.173114	0.0466555	-0.0700885	-0.0216861	-0.0216861	0.0824053	0.0747806	0.226047	0.331945	0.101939	0.382347	0.173077	-0.0454349	0.0810806	0.255299	0.306871	0.386052	0.259276	-0.130338	0.515153	-0.20452	0.390656	0.118587	-0.125841	-0.078536	-0.312372	-0.187484	0.202269	-0.270075	0.219514	0.0923902	0.707772	-0.219144	0.620543	0.437988	0.345653	-0.156761	-0.20159	0.174778	0.637861	-0.171975	0.644916
5.37_625.0624m/z_neg	-0.400062	0.0230286	0.44602	0.101227	0.217745	0.159324	0.11307	-0.0424864	-0.543219	0.155171	0.11307	0.11307	0.0580776	0.0580776	-0.070481	-0.137466	-0.431502	-0.0830349	-0.23004	0.00676456	0.373092	-0.151147	-0.150659	-0.0628467	-0.107631	0.0444299	0.00503796	0.439121	-0.25716	-0.00950819	0.202099	-0.317756	0.320594	0.198377	-0.0626015	-0.409526	-0.0452769	0.303706	0.118554	0.0669155	0.248508	-0.239187	-0.448871	-0.242625	0.408851	-0.0889158	0.24688	0.0582196	0.23548
23.50_881.1772m/z_neg	-0.255342	0.714176	0.35481	-0.182649	-0.41047	-0.303672	-0.338672	-0.157812	0.404775	-0.386956	-0.338672	-0.338672	-0.25527	-0.292894	0.2215	0.184163	0.256533	0.230276	0.257953	-0.201196	-0.106302	0.44276	0.191493	0.219116	0.106549	-0.248606	0.424209	-0.472656	0.24236	0.185977	-0.109123	0.125795	-0.181791	-0.21501	0.326697	0.148771	-0.0370636	-0.0527447	0.253516	0.135025	0.265543	0.171426	0.493254	-0.0978	-0.149667	0.404486	0.269974	-0.181041	0.271873
23.48_949.1642m/z_neg	-0.269188	0.720432	0.362789	-0.169033	-0.403315	-0.296067	-0.331136	-0.157812	0.40313	-0.379431	-0.331136	-0.331136	-0.247745	-0.285369	0.218586	0.185201	0.247721	0.232396	0.256467	-0.198848	-0.101609	0.438509	0.188776	0.223355	0.108786	-0.249116	0.437428	-0.472421	0.228796	0.173658	-0.120276	0.112501	-0.169503	-0.21501	0.326697	0.127575	-0.0282161	-0.0449846	0.266809	0.141185	0.276937	0.181615	0.483599	-0.0949306	-0.140925	0.382964	0.282001	-0.181041	0.284533
6.49_414.2600m/z_neg	0.117949	-0.395711	-0.233255	-0.597314	-0.404096	-0.490168	-0.451438	-0.532002	0.170911	-0.424343	-0.451438	-0.451438	-0.503523	-0.503523	-0.143897	-0.178457	-0.204127	-0.136668	0.177843	-0.00261667	-0.0729964	0.157199	-0.0905477	-0.146313	-0.10031	-0.136016	-0.175852	0.124045	-0.14264	-0.226611	-0.00335983	-0.124031	0.38488	-0.0760396	-0.0652923	0.177455	-0.2498	-0.129248	-0.355009	0.306754	-0.320374	-0.153825	-0.480854	0.0191408	0.288029	-0.215827	-0.355009	-0.171975	-0.355009
22.89_587.3687m/z_neg	-0.783861	0.548385	0.726986	0.154242	0.0332563	-0.142873	-0.1462	-0.0994132	-0.24021	-0.123004	-0.1462	-0.1462	-0.0269162	-0.0795909	0.468966	0.478565	0.0783306	0.520838	0.306969	0.0453101	0.454073	0.289033	0.528302	0.531362	0.566581	0.0599864	0.554924	0.19926	-0.0177852	0.21263	0.112288	-0.207819	0.252267	0.113362	-0.0157716	-0.721333	0.152558	0.0421958	0.621921	0.0966498	0.535834	0.364886	0.223171	0.0565518	0.327669	-0.0898858	0.520642	-0.181041	0.537733
11.63_444.2117m/z_neg	-0.177348	-0.0796234	0.0881077	0.309627	0.550989	0.371624	0.35212	0.215557	-0.454617	0.339998	0.35212	0.35212	0.273041	0.330119	-0.203357	-0.171662	-0.360667	-0.181025	-0.200215	0.168948	0.254088	-0.454503	-0.238993	-0.154873	-0.173012	0.456455	-0.142271	0.231481	-0.18049	0.0949054	0.053161	-0.170048	-0.0486595	0.118212	-0.0927132	-0.262518	0.0420565	0.227515	0.176151	-0.162163	0.0339098	-0.0658116	-0.235892	0.125036	0.107465	-0.0141041	0.0549159	0.182381	0.048314
6.45_101.0237m/z_neg	-0.142704	0.183618	0.218282	0.273484	0.189284	0.291752	0.170482	0.146139	-0.239856	0.211069	0.170482	0.170482	0.0877823	0.200446	-0.0890623	0.0957094	-0.401719	0.0513205	-0.344216	-0.0451271	-0.0550804	0.0410569	0.00944522	0.0733229	0.0629398	-0.255268	0.103326	-0.0542462	0.182275	-0.281247	-0.161456	-0.37955	0.0513179	-0.0178344	0.0657251	-0.442625	0.0833815	0.084796	0.220728	-0.215431	0.264445	0.175305	-0.413681	-0.361358	-0.115742	-0.206053	0.270254	-0.218591	0.250382
4.85_500.2073m/z_neg	-0.0538448	-0.232963	-0.188668	-0.107958	-0.292978	-0.152303	-0.220001	-0.295742	0.170757	-0.206934	-0.220001	-0.220001	-0.197203	-0.189761	-0.0901342	-0.010517	-0.0844832	-0.08543	0.0264399	-0.217076	-0.365036	0.035262	-0.0265926	-0.0890861	0.0132748	-0.121667	-0.00266279	-0.421062	-0.289162	-0.191649	-0.0727376	-0.18282	-0.0325244	-0.186123	-0.103831	-0.170312	-0.270996	0.082018	-0.155558	0.375524	-0.126763	-0.0654935	-0.0602241	0.192961	0.327915	-0.218157	-0.15681	-0.0111897	-0.148672
22.41_699.3554m/z_neg	0.190834	-0.575364	-0.247979	-0.420696	-0.109045	-0.336513	-0.230559	-0.349627	0.125546	-0.127356	-0.230559	-0.230559	-0.274085	-0.274085	0.0973996	-0.0202091	0.0486189	0.0171564	0.169512	0.398541	0.241799	0.0743692	0.0628912	0.017154	0.106487	0.157088	-0.163585	0.52447	-0.171018	-0.0395165	0.271577	0.0812005	0.481072	0.345087	-0.244769	0.168051	0.0393596	-0.112831	-0.401143	0.206658	-0.401143	-0.0852523	-0.363474	0.203358	0.206743	-0.0149343	-0.401143	0.111749	-0.401143
4.92_722.1654m/z_neg	-0.322665	-0.155579	0.14238	0.278244	0.451519	0.287197	0.418234	0.26898	-0.464543	0.496484	0.418234	0.418234	0.363643	0.363643	-0.161591	-0.130742	-0.310123	-0.0849722	-0.243852	0.232977	0.440419	-0.263042	-0.114708	-0.0716331	-0.0715053	0.460978	-0.0479677	0.600322	-0.230282	-0.110975	0.190164	-0.172434	0.294274	0.295423	-0.276242	-0.347615	0.177158	0.354757	0.135651	-0.146708	0.144274	-0.00480463	-0.263827	0.163627	0.214803	-0.238467	0.134987	0.272715	0.127691
23.48_603.2092m/z_neg	-0.225672	0.665857	0.318854	-0.228602	-0.45538	-0.353108	-0.391572	-0.20559	0.436086	-0.43666	-0.391572	-0.391572	-0.30704	-0.337539	0.213698	0.177405	0.30433	0.22232	0.304014	-0.213377	-0.131964	0.431879	0.175316	0.210744	0.0906757	-0.248546	0.414454	-0.502372	0.173795	0.17764	-0.103238	0.167239	-0.162961	-0.212428	0.302719	0.174233	-0.0731713	-0.0931274	0.206848	0.172099	0.211338	0.144533	0.501422	-0.0414314	-0.120037	0.423637	0.210055	-0.171975	0.218393
23.43_657.2977m/z_neg	-0.374945	0.536839	0.379371	0.340644	0.211064	0.224451	0.117878	0.278118	-0.218424	0.178402	0.117878	0.117878	0.0702888	0.213547	0.0113151	0.142804	-0.0624708	0.197838	-0.289779	0.207044	0.348461	0.330969	0.111247	0.208171	0.106048	-0.0249017	0.492713	0.256799	0.179454	-0.200525	0.153086	0.0300719	0.145792	0.191431	0.0978438	-0.378307	0.41106	0.060891	0.392793	-0.417094	0.393119	0.383486	-0.106741	-0.250007	-0.326026	0.0631856	0.379114	0.0815075	0.372274
23.50_739.1844m/z_neg	-0.213495	0.599982	0.262976	-0.278072	-0.488938	-0.412845	-0.449953	-0.263863	0.429353	-0.492021	-0.449953	-0.449953	-0.364251	-0.402969	0.222622	0.183377	0.31588	0.22429	0.333978	-0.250772	-0.137646	0.478228	0.184201	0.212261	0.0979903	-0.210092	0.360214	-0.534514	0.200548	0.222467	-0.0536655	0.18624	-0.156578	-0.184893	0.322282	0.200264	-0.136323	-0.189536	0.127348	0.191361	0.123766	0.0927916	0.50861	-0.00369105	-0.120205	0.443602	0.123114	-0.163015	0.122789
24.37_510.2874m/z_neg	0.312958	-0.0231	-0.265873	0.0385019	-0.0235841	-0.00733376	0.0461208	0.0760538	0.280147	-0.00492016	0.0461208	0.0461208	-0.0176547	0.106507	0.0723321	0.0837813	0.100361	0.0715473	-0.0268598	0.342056	-0.0197117	0.205677	0.164602	0.0723321	0.196877	-0.121883	0.0736798	0.0807145	0.189457	0.0060413	-0.0382833	0.144482	0.00505979	-0.239628	0.0369506	0.0616015	0.316953	-0.0891204	0.0022155	-0.167479	-0.131347	0.377876	-0.112638	0.0703012	-0.285165	-0.223132	-0.162681	-0.181041	-0.145906
19.20_739.3991m/z_neg	-0.317849	0.254207	0.433727	0.0107251	0.177048	-0.0294707	-0.0487728	0.0310218	-0.177083	0.0341567	-0.0487728	-0.0487728	-0.131944	0.0435222	0.258851	0.281678	-0.0165411	0.301258	0.109324	0.37024	0.414297	0.0534893	0.21767	0.310798	0.216256	0.356614	0.2367	0.371018	0.251897	0.0712525	0.14847	0.0646971	0.186435	0.0869182	-0.105074	-0.260616	0.301661	0.155216	0.183147	-0.224104	0.0243995	0.231763	0.000824639	0.147246	0.0139146	0.472025	0.0478953	-0.161536	0.0337376
4.59_279.0268m/z_neg	-0.788933	0.576608	0.657676	0.186915	0.00798572	-0.0546583	-0.0814654	-0.0271971	-0.102313	-0.035732	-0.0814654	-0.0814654	0.0199761	-0.0458607	0.341019	0.369911	0.0797167	0.425046	0.097706	0.0577406	0.443241	0.371193	0.391586	0.43194	0.401809	-0.0368953	0.649393	0.21495	-0.155605	0.0969605	0.223883	-0.107292	0.289153	0.333114	0.0985627	-0.566133	0.19317	0.196847	0.512898	0.160738	0.582433	0.2496	0.191321	-0.0525347	0.216264	-0.0710735	0.565819	0.208993	0.57751
25.17_826.3006m/z_neg	-0.201781	0.284365	0.202289	0.388844	0.349984	0.223408	0.221713	0.339715	-0.189111	0.316199	0.221713	0.221713	0.175594	0.324374	0.146679	0.11898	0.0459086	0.146999	-0.187112	0.364972	0.356326	0.146201	0.181365	0.146679	0.224961	0.282603	0.388563	0.319768	0.132994	-0.0467078	0.354025	0.0953632	-0.0645157	0.354173	-0.0254555	-0.360411	0.474399	0.000684958	0.296436	-0.456319	0.174143	0.325627	0.00167814	0.136971	-0.271607	0.177361	0.136597	0.242892	0.154833
23.00_547.3843m/z_neg	0.258524	-0.524961	-0.199108	-0.476374	-0.233971	-0.414593	-0.318606	-0.42871	0.17584	-0.218102	-0.318606	-0.318606	-0.358708	-0.358708	0.0812722	-0.026668	0.0589068	0.00898162	0.184595	0.32386	0.153241	0.146201	0.0552382	0.00898035	0.0957346	0.0343901	-0.11892	0.444809	-0.117157	-0.0898021	0.188677	0.0396756	0.46141	0.167329	-0.229099	0.165388	0.00729429	-0.142745	-0.375462	0.200459	-0.375462	-0.0251811	-0.380098	0.11941	0.191402	-0.0153761	-0.375462	-0.127838	-0.375462
23.54_520.3644m/z_neg	-0.22786	0.585119	0.256802	0.0131103	-0.105274	-0.0620041	-0.0598042	0.0388523	0.226477	-0.0501886	-0.0598042	-0.0598042	0.0255196	-0.0113421	0.359647	0.224137	0.426398	0.271428	0.0773685	0.078892	-0.148288	0.173975	0.245621	0.256075	0.171924	-0.243439	0.361647	-0.199248	0.222974	-0.203211	0.107057	0.287282	-0.0970189	-0.0910283	-0.205287	0.0719034	0.346837	0.254692	0.322173	-0.160137	0.286204	0.143493	0.503987	-0.172891	-0.0369162	0.478454	0.278762	0.210625	0.292406
17.27_300.1927m/z_neg	0.340396	-0.869006	-0.49434	-0.292811	-0.0561576	-0.160806	-0.101978	-0.297056	-0.00137026	-0.0666809	-0.101978	-0.101978	-0.176409	-0.176409	-0.226144	-0.243834	-0.148249	-0.285425	-0.0125141	0.135793	0.0212153	-0.198566	-0.210976	-0.285385	-0.158222	0.145848	-0.453314	0.312031	-0.370697	-0.0946574	0.0694507	-0.0507199	0.391744	0.0559693	-0.276414	0.136768	-0.229898	-0.0450273	-0.565819	0.271735	-0.554742	-0.265448	-0.443527	0.211069	0.309158	-0.294447	-0.565819	0.0329989	-0.565819
24.21_813.5447m/z_pos	0.0195795	0.473809	0.141268	-0.433786	-0.516761	-0.423599	-0.386089	-0.323686	0.471938	-0.427214	-0.386089	-0.386089	-0.359715	-0.402519	-0.0811328	-0.175331	-0.0373623	-0.0974737	0.0377854	-0.116848	-0.162625	0.426917	-0.114076	-0.104995	-0.1718	-0.364399	0.411913	-0.284696	-0.00828762	-0.167105	-0.13746	-0.107963	0.014048	-0.23941	0.243078	0.258218	-0.0850105	0.0462106	0.084315	0.177416	0.126923	0.0188357	-0.0448262	-0.260246	-0.0645862	0.173131	0.11312	-0.268177	0.124522
24.23_857.5083m/z_pos	0.0402714	0.467422	0.139488	-0.482306	-0.597905	-0.474585	-0.428384	-0.380338	0.495546	-0.474956	-0.428384	-0.428384	-0.40197	-0.451908	-0.101981	-0.181725	-0.0197254	-0.113301	0.0279283	-0.201424	-0.229366	0.47572	-0.127466	-0.120067	-0.178428	-0.434912	0.433263	-0.347739	-0.0614427	-0.159693	-0.156607	-0.134835	0.000342634	-0.27216	0.244787	0.274797	-0.169114	-0.0351752	0.0921164	0.202794	0.179732	-0.0282536	-0.0579689	-0.284275	-0.0957362	0.117921	0.152127	-0.311086	0.163529
18.77_197.0780m/z_pos	-0.0327103	-0.15765	-0.18556	-0.507958	-0.258158	-0.502194	-0.349262	-0.449915	0.43134	-0.290329	-0.349262	-0.349262	-0.321886	-0.386099	0.336626	0.0956683	0.314482	0.167709	0.316869	0.422927	0.0985649	0.262179	0.253157	0.157385	0.270986	-0.0817513	0.136933	0.266905	-0.261375	-0.0745765	0.25723	0.255905	0.48214	0.261272	-0.271303	0.26302	0.166299	-0.0117264	-0.121835	0.3743	-0.144042	0.0906872	0.0134963	0.180129	0.224076	0.0555161	-0.182753	0.225294	-0.152744
24.51_632.4079m/z_pos	0.227612	-0.244775	-0.333482	0.216114	0.330355	0.279395	0.307785	0.186693	-0.054343	0.386056	0.307785	0.307785	0.198379	0.276852	-0.161261	-0.155659	-0.135757	-0.138674	-0.445445	0.328288	0.144383	0.0561909	-0.0831747	-0.131621	-0.0164377	0.0676154	0.0851674	0.320339	-0.227481	-0.28884	0.0551555	0.00951213	0.301175	0.295875	-0.078178	-0.0725925	0.29561	-0.0393135	-0.125722	-0.247709	-0.0369066	0.105045	-0.390527	0.0222161	-0.213763	-0.318357	-0.0831148	0.225269	-0.0735131
26.72_343.2590m/z_pos	-0.370665	0.107663	0.344124	0.135198	0.135867	0.0822809	0.103899	0.0732678	-0.404482	0.127018	0.103899	0.103899	0.0551442	0.0551442	-0.2154	-0.163812	-0.489974	-0.11431	-0.31043	-0.125397	0.36874	0.0467615	-0.17939	-0.0967102	-0.143237	0.0261748	0.255206	0.324085	-0.34961	-0.0448862	0.299274	-0.439935	0.133854	0.477722	0.220431	-0.429382	-0.124523	0.103702	0.145677	0.0631378	0.273398	-0.275926	-0.511554	-0.150502	0.161334	-0.31744	0.24223	0.205899	0.244941
24.58_823.5637m/z_pos	-0.529091	0.544071	0.569299	-0.164478	-0.222582	-0.27682	-0.343793	-0.294845	-0.0592428	-0.385507	-0.343793	-0.343793	-0.330082	-0.265877	0.326541	0.19402	-0.0299362	0.230621	0.229059	-0.00511907	0.184872	0.272	0.185662	0.244403	0.198312	-0.137404	0.341366	-0.0331923	0.0954505	0.199897	0.115455	-0.0841824	0.0949096	-0.155842	0.0892852	-0.263493	0.00272034	0.0232203	0.330959	0.149569	0.260747	0.0946616	0.0795606	-0.138284	0.164609	0.287151	0.247544	-0.268177	0.252345
24.23_632.3919m/z_pos	-0.0520636	0.555021	0.225362	-0.354106	-0.444912	-0.348922	-0.317787	-0.26446	0.408018	-0.347094	-0.317787	-0.317787	-0.293864	-0.336667	-0.0733461	-0.121232	-0.0577839	-0.0610467	0.018306	-0.164923	-0.177753	0.382591	-0.10223	-0.0668153	-0.161725	-0.357154	0.452757	-0.32925	-0.00971651	-0.200121	-0.219765	-0.130554	0.0188449	-0.237151	0.228553	0.178593	-0.0775296	0.0933408	0.171931	0.14373	0.230741	0.0480553	0.00539792	-0.272487	-0.0574417	0.191134	0.218739	-0.289631	0.22654
24.47_838.5465m/z_pos	0.258983	-0.0805271	-0.30901	0.118629	0.055771	0.113046	0.106596	0.0352784	0.13363	0.107832	0.106596	0.106596	0.0172861	0.0814916	-0.279569	-0.399598	-0.09445	-0.350704	-0.473139	0.198308	0.176863	0.278268	-0.299481	-0.341863	-0.236225	0.0615784	0.299594	0.159947	-0.449246	0.00516587	0.209191	0.113432	0.159325	0.215319	0.328518	0.0916826	0.145765	-0.0843746	-0.220539	-0.0368307	-0.107119	-0.0700303	-0.323171	0.0269767	-0.254916	-0.200136	-0.160529	0.289631	-0.146726
24.53_871.4955m/z_pos	0.368673	-0.297699	-0.426474	0.207211	0.277097	0.27888	0.310643	0.245919	-0.00400891	0.383312	0.310643	0.310643	0.205512	0.312522	-0.158749	-0.144839	-0.0805262	-0.137418	-0.450139	0.323837	0.0505006	0.0387292	-0.0764796	-0.133882	-0.0161725	0.0475723	0.0443242	0.254845	-0.174897	-0.278733	0.0102881	0.059213	0.237445	0.223976	-0.0645075	-0.0185877	0.304451	-0.0388537	-0.204937	-0.270616	-0.147926	0.128228	-0.353681	0.0494194	-0.239198	-0.282951	-0.183933	0.117998	-0.174331
25.12_851.5331m/z_pos	-0.164423	-0.17497	-0.0540601	0.0883597	0.329602	0.0239481	0.222623	0.019313	-0.116258	0.288925	0.222623	0.222623	0.230756	0.116613	0.0585261	-0.0509027	-0.000696192	-0.0110537	-0.191509	0.356332	0.343715	-0.0579819	0.0409436	-0.00226067	0.0975655	0.220716	0.184491	0.47583	-0.498686	-0.119264	0.29321	-0.0337681	0.484142	0.408428	-0.317411	-0.222048	0.233269	0.294506	0.0927165	0.0662504	0.0249044	0.00917638	-0.118285	0.141911	0.290067	-0.183933	0.000900161	0.311086	0.022504
24.21_643.3834m/z_pos	0.0622984	0.492515	0.123915	-0.437792	-0.521283	-0.428234	-0.373514	-0.317506	0.492651	-0.414592	-0.373514	-0.373514	-0.361911	-0.383312	-0.0673176	-0.151724	0.0160124	-0.0756175	0.0476425	-0.116403	-0.203115	0.43811	-0.10944	-0.0791233	-0.158809	-0.350151	0.429086	-0.321675	0	-0.150484	-0.179184	-0.058024	0.00239844	-0.271407	0.229407	0.29037	-0.0752626	-0.014254	0.104119	0.134297	0.147326	0.0453989	-0.0119693	-0.226921	-0.132602	0.186933	0.129323	-0.311086	0.137124
24.53_865.5550m/z_pos	0.247414	-0.294049	-0.372191	0.25039	0.36427	0.312356	0.35351	0.222228	-0.0899778	0.431604	0.35351	0.35351	0.248316	0.319656	-0.193413	-0.159102	-0.13158	-0.167815	-0.482292	0.326508	0.119911	-0.00111934	-0.120256	-0.161261	-0.0519642	0.0881416	0.0842392	0.330809	-0.325217	-0.327247	0.074017	0.0354327	0.299805	0.305286	-0.118335	-0.0884172	0.291983	0.0450611	-0.131123	-0.210878	-0.0501089	0.0922468	-0.376681	0.0385381	-0.173468	-0.344161	-0.0945169	0.246723	-0.0849152
24.51_809.5474m/z_pos	0.103065	-0.132957	-0.138231	-0.0471504	0.160934	-0.0101796	0.139043	-0.0138338	-0.139966	0.201637	0.139043	0.139043	0.0636895	0.0636895	-0.132141	-0.286395	-0.131491	-0.223322	-0.363732	0.210485	0.118387	-0.0147497	-0.188714	-0.216161	-0.127918	0.0585008	0.164422	0.356089	-0.423501	-0.331704	0.191184	-0.0935245	0.313613	0.235803	-0.270638	-0.0313166	0.13764	0.142851	0.0118615	-0.0446168	0.045317	-0.0731872	-0.325908	-0.100875	0.0735768	-0.166973	0.000912422	0.0326196	0.0124698
24.55_883.5231m/z_pos	0.425409	-0.331005	-0.392659	0.0687737	0.0713467	0.1012	0.114883	0.0445487	0.111804	0.17094	0.114883	0.114883	0.00850586	0.108381	-0.115545	-0.135495	0.00951462	-0.136915	-0.353446	0.266414	0.106563	0.225883	-0.056394	-0.135138	0.00742346	-0.0185942	0.118121	0.258855	-0.258345	-0.0965794	0.033722	0.107963	0.281988	0.159983	0.0516914	0.0607868	0.173875	-0.204154	-0.305755	-0.104878	-0.16833	0.105045	-0.309559	0.0729957	-0.263203	-0.284151	-0.219339	-0.0321813	-0.206737
25.10_823.5340m/z_pos	-0.000667482	-0.335111	-0.192881	0.132428	0.349448	0.171757	0.268347	0.10017	-0.198887	0.328436	0.268347	0.268347	0.209354	0.20222	-0.0728437	-0.176807	-0.143183	-0.16882	-0.398976	0.308257	0.314794	-0.0960395	-0.0872948	-0.165029	-0.0201494	0.195843	0.0860957	0.488973	-0.523834	-0.127575	0.225766	-0.0718166	0.472492	0.407675	-0.214883	-0.197683	0.159593	0.186682	-0.130523	-0.0287459	-0.0957171	-0.146098	-0.302283	0.0813834	0.173754	-0.231341	-0.138925	0.311086	-0.116721
24.56_657.3982m/z_pos	0.238514	-0.409935	-0.215573	-0.135099	-0.202986	-0.151157	-0.227195	-0.203688	0.0224944	-0.264779	-0.227195	-0.227195	-0.318558	-0.190147	-0.0698295	-0.0543454	-0.107446	-0.0499929	0.0272243	0.0745604	0.335706	0.340056	0.0347634	-0.0469716	0.0851047	0.0656836	-0.126011	0.243039	-0.059728	0.457517	0.0522977	-0.0256828	0.251151	0.0590997	0.272982	-0.00828911	-0.229642	-0.478889	-0.457582	0.172925	-0.342961	-0.0207676	-0.334201	0.162767	-0.0457248	-0.305755	-0.373567	-0.18236	-0.382568
24.06_359.2558m/z_pos	0.174213	-0.320511	-0.414016	-0.0296016	0.147718	-0.0213731	0.0231482	-0.0682393	0.150334	0.110027	0.0231482	0.0231482	-0.0139935	0.050212	0.162517	0.0361483	0.212803	0.0311514	-0.151611	0.471177	0.108343	0.13544	0.127981	0.0296399	0.198047	0.168073	0.185419	0.265761	-0.368656	-0.164634	0.220908	0.273949	0.418356	0.312438	-0.202921	-0.00728437	0.32508	-0.0551769	-0.236742	-0.0390765	-0.282951	0.08138	-0.0988053	0.289262	-0.00257202	-0.0327058	-0.330959	0.289631	-0.305154
24.53_857.0639m/z_pos	0.0122408	-0.273807	-0.176293	0.415878	0.589624	0.44113	0.503412	0.262807	-0.229999	0.521005	0.503412	0.503412	0.410488	0.410488	-0.0835499	-0.0131566	-0.225361	-0.0583284	-0.356322	0.299046	0.172251	-0.332657	-0.0389921	-0.0417115	0.0136494	0.222808	-0.0829291	0.298076	-0.212327	-0.197937	0.0711123	-0.096983	0.182279	0.145729	-0.190181	-0.255087	0.313973	0.371216	0.0163564	-0.124688	-0.0402853	-0.021452	-0.246867	0.126321	0.130108	-0.337124	-0.041194	0.314034	-0.0421027
25.12_840.5378m/z_pos	-0.0807654	-0.281731	-0.191991	0.206321	0.373817	0.273215	0.307213	0.187208	-0.305123	0.367398	0.307213	0.307213	0.274657	0.303193	-0.0668153	-0.117297	-0.167318	-0.116818	-0.397099	0.287781	0.257842	-0.152007	-0.0769946	-0.111526	-0.0111352	0.195602	0.0925935	0.439296	-0.517262	-0.239652	0.116312	-0.0508899	0.490309	0.372667	-0.246496	-0.294389	0.21264	0.258642	-0.0939168	-0.0440172	-0.0549098	-0.0833119	-0.285855	0.0652881	0.240912	-0.267948	-0.0855153	0.311086	-0.0687123
25.10_633.4056m/z_pos	-0.127934	-0.185007	-0.0660734	0.20276	0.29418	0.187723	0.238055	0.0960501	-0.25412	0.298254	0.238055	0.238055	0.238987	0.196183	-0.000753556	-0.120248	-0.080062	-0.0776272	-0.34265	0.257512	0.349944	-0.00559671	-0.0296133	-0.0715878	0.0355266	0.139336	0.2193	0.479172	-0.513546	-0.125778	0.200046	-0.0492253	0.473178	0.407675	-0.174726	-0.289868	0.219667	0.198407	-0.0249044	0.00673733	0.0687123	-0.0548168	-0.212866	0.0303771	0.245771	-0.270348	0.0351063	0.311086	0.0537096
25.12_919.5190m/z_pos	-0.0638558	-0.289031	-0.188432	0.123971	0.288904	0.0805997	0.210906	0.0285833	-0.104009	0.247219	0.210906	0.210906	0.214841	0.107832	0.0253697	-0.0268038	-0.0461807	-0.0351709	-0.168978	0.150234	0.280534	-0.00201481	0.0687543	-0.0349147	0.116389	0.214438	0.0647458	0.308755	-0.421811	0.0139254	0.10088	-0.0661093	0.467696	0.369655	-0.112354	-0.221797	0.0525932	0.0301174	-0.105919	0.0487334	-0.0807144	-0.108185	-0.0919993	0.200398	0.221765	-0.325558	-0.121522	0.311086	-0.107719
25.10_608.4160m/z_pos	-0.039604	-0.346973	-0.179978	0.0687737	0.276343	0.0888399	0.207762	0.0445487	-0.202005	0.26862	0.207762	0.207762	0.172038	0.129234	-0.0801281	-0.170905	-0.165462	-0.133147	-0.338895	0.286446	0.292102	-0.0754436	-0.093475	-0.12283	-0.0288985	0.0941787	0.0522144	0.489196	-0.514404	-0.16104	0.279493	-0.0984506	0.492365	0.455105	-0.199503	-0.189142	0.145311	0.193809	-0.11252	0.0666996	-0.095117	-0.127745	-0.384895	0.0317373	0.244628	-0.294953	-0.122122	0.289631	-0.103518
25.10_897.5379m/z_pos	-0.037379	-0.12752	-0.0384872	0.0901402	0.120586	0.0455787	0.0460106	0.000772521	-0.114254	0.101796	0.0460106	0.0460106	0.00192068	0.0375904	0.106251	-0.0179512	0.0795979	0.0414514	-0.248304	0.218785	0.364627	0.204839	0.10429	0.0374266	0.145288	0.0782407	0.319088	0.410337	-0.444388	0.0752421	0.264346	0.0946457	0.408077	0.42085	0.00555363	-0.179346	0.1605	-0.0383939	-0.122722	0.0184154	0.0411073	-0.0886245	-0.138938	0.0961186	0.1226	-0.16893	-0.0213038	0.268177	-0.000900161
24.16_572.3615m/z_pos	0.246969	-0.514415	-0.538154	0.31716	0.377836	0.304631	0.307785	0.175877	-0.102227	0.350386	0.307785	0.307785	0.267523	0.317461	0.023109	0.00516404	0.16082	-0.0831541	-0.231406	0.180948	-0.160845	-0.28185	0.017768	-0.0843982	0.0877559	0.220233	-0.208625	-0.0383159	-0.305213	-0.128698	0.143747	0.228291	0.0126775	0.102389	-0.308013	-0.0901755	0.16322	-0.00804662	-0.240343	-0.119251	-0.321957	-0.03743	0.0701729	0.380167	0.0314358	-0.155128	-0.363965	0.311086	-0.342361
24.23_851.4916m/z_pos	0.0511737	0.453735	0.107008	-0.460494	-0.559971	-0.404543	-0.362083	-0.313386	0.464366	-0.409104	-0.362083	-0.362083	-0.351484	-0.372886	-0.123081	-0.193529	-0.068923	-0.120837	-0.0337956	-0.15424	-0.241379	0.439901	-0.153732	-0.124588	-0.205471	-0.390721	0.382209	-0.320784	0.0317216	-0.181704	-0.18147	-0.136261	-0.0209007	-0.296251	0.228553	0.306195	-0.1104	0.0172428	0.0723129	0.134297	0.160529	-0.0350151	-0.100213	-0.300824	-0.135745	0.138325	0.147926	-0.289631	0.146126
24.47_872.5290m/z_pos	0.507899	-0.38671	-0.427411	0.349249	0.204014	0.342265	0.290956	0.230494	0.0946654	0.303775	0.290956	0.290956	0.190168	0.28292	-0.241918	-0.161825	-0.00858732	-0.21821	-0.370385	0.19054	0.0970075	0.0745564	-0.135206	-0.215415	-0.0780876	0.0130416	-0.0953889	0.120753	-0.135332	0.0388607	0.0557333	0.124385	0.0106228	0.0997653	0.144838	0.0342906	0.135352	-0.179	-0.346	-0.154976	-0.243971	0.0781287	-0.243872	0.107352	-0.336543	-0.303088	-0.273679	0.182381	-0.262876
25.12_412.2709m/z_pos	-0.139949	-0.15672	-0.0896552	0.00957044	0.201228	0.0409436	0.157179	-0.0321884	-0.095323	0.230756	0.157179	0.157179	0.151734	0.123198	0.206725	0.00860673	0.0475731	0.0550174	-0.11054	0.339862	0.136374	-0.0982782	0.0677243	0.0680712	0.140515	0.00531264	0.104197	0.380709	-0.304356	-0.314894	0.0771606	0.0244937	0.518405	0.297757	-0.426775	-0.127351	0.333241	0.194958	0.0303054	0.0401994	0.0537096	0.0236654	-0.120632	0.0142818	0.257202	-0.129323	0.0333059	0.225269	0.0501089
24.49_643.3992m/z_pos	0.216264	-0.364767	-0.275195	0.0447363	0.163294	0.0342484	-0.0468679	-0.0713294	0.0238307	0.0233225	-0.0468679	-0.0468679	-0.151185	0.0200299	0.232849	0.346482	0.133437	0.320307	0.00398976	0.439128	0.23782	0.250956	0.340682	0.334579	0.402988	0.212747	0.0341134	0.310537	0.172325	0.0682794	0.0291495	0.17431	0.328586	0.149067	-0.0559635	-0.125844	0.277701	-0.356351	-0.267948	-0.204141	-0.297353	0.289056	-0.191509	0.278381	-0.200046	-0.126923	-0.297353	-0.0965438	-0.320157
25.02_447.2167m/z_pos	0.101902	-0.452366	-0.34327	0.132428	0.211779	0.123346	0.18147	0.172787	-0.133408	0.24228	0.18147	0.18147	0.0963083	0.210451	0.0331564	0.00319679	0.018333	0.0185903	-0.223192	0.340752	0.360178	0.0700708	0.0955351	0.0183365	0.145553	0.234239	-0.0819186	0.48229	-0.145748	-0.00583968	0.187472	0.118902	0.495106	0.382454	-0.156783	-0.122578	0.224881	-0.115412	-0.353763	-0.103081	-0.33516	-0.00507116	-0.211692	0.214226	0.014289	-0.242143	-0.364565	0.246723	-0.364565
25.10_644.3970m/z_pos	-0.09367	-0.104252	-0.0856507	0.217449	0.377334	0.206263	0.384374	0.207808	-0.193764	0.444225	0.384374	0.384374	0.406909	0.278498	-0.051493	-0.0828705	-0.127867	-0.0783809	-0.340773	0.192967	0.228476	-0.0973827	-0.0775096	-0.0668153	-0.0349963	0.10746	0.16639	0.358432	-0.469251	-0.266155	0.159751	-0.0901275	0.412874	0.442683	-0.149948	-0.221294	0.227375	0.307381	0.0609109	0.0103306	0.0813145	-0.0746185	-0.178601	-0.00612076	0.174897	-0.273949	0.072913	0.311086	0.084315
25.12_413.9731m/z_pos	0.00333741	-0.368417	-0.227141	0.018028	0.354473	0.0599991	0.184614	0.00180255	-0.234299	0.251609	0.184614	0.184614	0.120454	0.0776502	-0.063801	-0.187135	-0.181706	-0.166057	-0.325987	0.277543	0.199555	-0.166782	-0.114076	-0.159	-0.060183	0.0934542	-0.0299362	0.457341	-0.446674	-0.27716	0.338363	-0.0744324	0.430006	0.444189	-0.254185	-0.129612	0.143044	0.164841	-0.11012	-0.0211103	-0.162329	-0.185701	-0.393578	-0.00997457	0.198903	-0.201336	-0.199536	0.289631	-0.178532
24.23_493.2236m/z_pos	0.161308	0.248881	-0.0571746	-0.443579	-0.688345	-0.397848	-0.368942	-0.171242	0.550112	-0.434347	-0.368942	-0.368942	-0.35313	-0.303193	-0.0643034	-0.0518863	0.0638176	-0.0128123	0.106315	-0.17071	-0.257842	0.438558	-0.00283258	-0.0334076	-0.0848395	-0.477413	0.142255	-0.325685	0.226338	-0.0880444	-0.23834	-0.0328169	-0.0359766	-0.297004	0.174726	0.371	-0.145765	-0.0997781	-0.146126	0.181459	-0.0363065	0.0210091	0.015255	-0.197451	-0.164895	0.0465083	-0.0507091	-0.268177	-0.0459082
25.12_852.0339m/z_pos	-0.0956725	-0.242494	-0.09099	0.168484	0.399944	0.122831	0.261203	0.0430037	-0.261247	0.327887	0.261203	0.261203	0.203317	0.15338	-0.065057	-0.121724	-0.108374	-0.110788	-0.321059	0.302471	0.357508	-0.0812642	-0.109955	-0.0919338	-0.0395034	0.192463	0.120905	0.501671	-0.529836	-0.189565	0.305499	-0.0071341	0.530055	0.42085	-0.240515	-0.245157	0.207426	0.213351	-0.000300054	0.010106	-0.0321057	-0.0601294	-0.280457	0.043072	0.194616	-0.22294	-0.0585104	0.289631	-0.0495088
24.23_925.4950m/z_pos	0.129714	0.30728	0.0313682	-0.484532	-0.58434	-0.417419	-0.351509	-0.29227	0.521604	-0.429409	-0.351509	-0.351509	-0.350386	-0.378922	-0.199441	-0.293858	-0.0842392	-0.241674	-0.0138468	-0.177832	-0.202225	0.347667	-0.212443	-0.258218	-0.282887	-0.359328	0.250861	-0.275785	-0.0502973	-0.0703008	-0.178612	-0.127463	0.00376897	-0.338035	0.242224	0.357436	-0.220121	0.0781672	-0.0717128	0.196955	0.000300054	-0.140302	-0.0804993	-0.228508	-0.048011	0.118521	-0.0285051	-0.225269	-0.0135024
4.81_480.2399m/z_pos	0.0467238	-0.582852	-0.27386	-0.0100156	0.127118	0.018798	0.0214335	-0.140856	-0.268152	0.103991	0.0214335	0.0214335	-0.0727114	-0.0227737	-0.228579	-0.201398	-0.351577	-0.274333	-0.249712	0.0206989	0.0874305	-0.121113	-0.218108	-0.268266	-0.138129	0.207435	-0.192381	0.204723	-0.473251	-0.186421	0.19776	-0.170505	0.371073	0.245057	-0.102956	-0.249427	-0.186343	0.0783971	-0.385569	0.243667	-0.368766	-0.242208	-0.464455	0.143044	0.336934	-0.260146	-0.39337	0.0750896	-0.402972
24.45_729.5415m/z_pos	-0.172433	0.0563461	0.101669	0.225017	0.35799	0.186693	0.167181	-0.00695269	-0.206013	0.241182	0.167181	0.167181	0.0765527	0.112222	-0.212503	-0.164512	-0.317231	-0.15425	-0.230233	0.213888	0.314349	0.0588774	-0.196478	-0.126597	-0.112147	0.222889	0.230904	0.310092	-0.288638	-0.168452	0.134031	-0.0672983	0.280617	0.24995	0.186687	-0.296147	0.199265	-0.0170129	0.163529	-0.152937	0.152727	0.128711	-0.450843	0.0353644	-0.123743	-0.207937	0.120321	0.203815	0.122722
25.10_524.3913m/z_pos	-0.114807	0.0809833	0.131924	0.354106	0.233384	0.123861	0.146605	0.139826	-0.25412	0.220329	0.146605	0.146605	0.0672237	0.209903	0.211247	0.177791	0.240186	0.177613	-0.168744	0.258847	0.450056	0.259911	0.189268	0.189896	0.266714	0.372126	0.345079	0.286924	-0.192616	0.252679	0.273206	0.258968	0.220999	0.167512	-0.123461	-0.320763	0.261606	-0.0719598	0.0825147	-0.0590639	0.0981175	0.311997	0.253233	0.259792	-0.0745885	0.0921164	0.0693124	-0.139452	0.0555099
24.66_657.2163m/z_pos	0.237846	-0.453735	-0.378865	-0.141776	-0.0710955	-0.0702994	-0.101738	-0.0517589	0.0115813	-0.123747	-0.101738	-0.101738	-0.200574	-0.0578947	-0.0600333	-0.0966413	-0.146896	-0.0964688	-0.0706423	0.169375	0.27119	0.224988	0.020343	-0.102735	0.0715834	0.144649	-0.135757	0.320562	-0.0174326	0.296252	0.0620142	-0.0439936	0.168919	0.296251	0.149094	0.0984646	-0.140097	-0.454979	-0.437778	0.0401994	-0.318357	-0.0712377	-0.324579	0.157553	-0.18147	-0.292552	-0.359764	0.0750896	-0.365165
4.57_398.0309m/z_pos	0.342864	-0.128889	-0.377086	-0.210772	0.0153245	-0.054849	0.0734454	-0.0435187	0.285746	0.118259	0.0734454	0.0734454	0.0211275	-0.0145423	-0.088166	-0.140413	0.0559274	-0.141186	-0.301814	0.254841	-0.122136	0.139022	-0.114591	-0.149706	-0.13972	-0.210091	0.0828468	0.0926711	-0.265775	-0.352852	0.0491541	0.183109	0.315566	0.120834	-0.129442	0.343621	0.172515	0.09541	-0.203736	-0.0491825	-0.130523	-0.0528849	-0.190805	-0.0911313	-0.172325	0.0261047	-0.16893	0.117998	-0.151527
24.23_471.2447m/z_pos	-0.234509	0.487497	0.305451	-0.0291565	-0.238157	-0.107895	-0.147748	-0.160427	0.246103	-0.19783	-0.147748	-0.147748	-0.0655774	-0.151185	-0.122578	-0.00762311	-0.171495	0.0530076	-0.0058673	0.00556421	0.0634038	0.435424	0.0342484	0.0643034	0.040829	-0.16276	0.505203	-0.0813099	0.0262917	0.0336905	-0.100309	-0.280132	-0.148361	-0.204026	0.331936	-0.14418	0.0439788	0.103916	0.427576	0.0786022	0.486387	0.323105	-0.165223	-0.159593	-0.110311	-0.27995	0.493588	-0.0965438	0.488787
25.32_429.2592m/z_pos	-0.127044	0.126608	0.00600667	-0.261518	-0.16882	-0.200083	-0.081733	-0.27373	0.208241	-0.10893	-0.081733	-0.081733	-0.0430781	-0.178623	0.0612892	-0.145331	-0.01462	-0.0964688	-0.0610199	0.0620966	-0.0478309	0.165886	-0.0697844	-0.0876636	-0.025717	-0.297991	0.272675	0.111829	-0.360654	-0.16396	0.0620142	-0.0810909	0.236075	0.133257	-0.0106801	0.162266	0.0591673	0.054717	0.162329	0.250629	0.315356	-0.163726	-0.170856	-0.236669	0.0434385	-0.250545	0.275149	0.246723	0.291352
23.44_387.2092m/z_pos	-0.165091	0.0809833	0.0669633	0.140441	0.321311	0.170212	0.321502	0.167122	-0.106904	0.394288	0.321502	0.321502	0.293315	0.300449	0.142171	0.118281	-0.0498937	0.156762	-0.225539	0.468507	0.212903	0.00111934	0.131071	0.180602	0.209448	0.00627858	0.228119	0.469147	-0.0683014	-0.318936	0.0485826	-0.0706276	0.400539	0.260867	-0.346461	-0.202958	0.498728	0.252204	0.326758	-0.181908	0.305154	0.264183	-0.251824	-0.130803	-0.0371514	-0.210338	0.309355	0.139452	0.305154
24.49_862.0419m/z_pos	0.378186	-0.479954	-0.403071	0.0745936	0.153062	0.110004	-0.00486042	0.00334908	-0.0220588	-0.00796064	-0.00486042	-0.00486042	-0.087567	0.0623126	0.0464899	0.102097	0.00626851	0.0703731	-0.024184	0.307949	0.210327	0.117135	0.146587	0.0776508	0.216437	0.233619	-0.131639	0.268108	0.073764	0.256611	0.058611	0.111579	0.0613588	0.144237	0.175658	-0.0138213	0.0997901	-0.463002	-0.36893	-0.154354	-0.379136	0.0876976	-0.291148	0.274196	-0.23959	-0.268668	-0.388142	0.0107319	-0.394746
4.78_437.1971m/z_pos	-0.103026	-0.149437	0.0792079	-0.13133	-0.363054	-0.328358	-0.335543	-0.424419	0.108698	-0.303775	-0.335543	-0.335543	-0.372927	-0.365793	-0.0543876	-0.0248393	-0.173371	-0.080274	-0.0312175	-0.0890373	0.0389365	0.396515	-0.0121042	-0.0714701	0.0562124	-0.307685	0.18219	0.0507965	-0.27295	-0.107934	0.273522	-0.182653	0.321084	-0.0466826	0.161928	-0.317282	-0.151562	0.0277065	-0.124536	0.432248	-0.0945274	0.0410568	-0.380947	-0.124129	0.243512	-0.3463	-0.135339	-0.182381	-0.135939
24.51_781.5565m/z_pos	0.295245	-0.274051	-0.356793	0.25869	0.332232	0.311673	0.341315	0.240264	-0.0648829	0.419449	0.341315	0.341315	0.240627	0.322759	-0.184198	-0.20236	-0.116161	-0.187997	-0.467322	0.351159	0.177951	0.0376518	-0.128897	-0.183444	-0.0583922	0.0967011	0.108262	0.372101	-0.312419	-0.257457	0.101565	0.066183	0.278186	0.329744	-0.0269437	-0.0636207	0.32079	0.0100119	-0.171822	-0.2119	-0.0741958	0.0998439	-0.385089	0.0500419	-0.191114	-0.316609	-0.118954	0.246998	-0.103634
23.98_334.2933m/z_pos	-0.368895	0.280362	0.147942	-0.0126864	0.0406978	-0.0795696	-0.0717307	0.0110728	0.0289532	-0.0447243	-0.0717307	-0.0717307	0.0255176	0.0112497	0.477001	0.383368	0.422588	0.364019	0.325283	0.0434009	-0.0358176	-0.0364905	0.388578	0.342617	0.346782	0.0910394	0.184491	-0.145021	0.0197188	-0.0381825	-0.0140032	0.269669	0.0743516	0.0869555	-0.333645	-0.092185	0.158233	0.0220707	0.209137	-0.0354833	0.134724	0.0642347	0.616301	0.23871	0.169467	0.368166	0.102318	0.225269	0.131123
19.83_249.0723m/z_pos	0.120949	-0.0982017	-0.346548	-0.403966	-0.234524	-0.478208	-0.38566	-0.448819	0.405128	-0.343635	-0.38566	-0.38566	-0.284028	-0.426865	0.286041	-0.0147708	0.392393	0.0534439	0.313193	0.132353	-0.182851	0.233531	0.115749	0.0549451	0.14399	0.0292521	0.0841007	-0.183653	-0.084542	-0.0863437	0.253769	0.302109	0.10119	0.138681	0.037208	0.368271	0.119488	-0.348232	-0.165514	0.214823	-0.328624	-0.0462957	0.192427	0.189501	-0.00829685	0.196754	-0.322016	0.118129	-0.310901
24.25_741.4838m/z_pos	0.0145058	0.0958191	-0.0810806	-0.338502	-0.232792	-0.200636	-0.164021	-0.310724	0.294929	-0.211439	-0.164021	-0.164021	-0.148681	-0.217304	-0.0746331	-0.316701	-0.142616	-0.276289	-0.0908028	0.0882531	-0.0116509	0.159592	-0.222654	-0.27625	-0.196936	-0.223253	0.25522	0.0588085	-0.408677	-0.171638	-0.136531	-0.110306	0.332147	-0.0217256	0.0634659	0.193294	-0.0271364	0.105905	-0.0657423	0.249628	0.0606112	-0.169311	-0.226505	-0.187532	0.110263	-0.0894737	0.0195624	0.103185	0.0497076
27.78_601.5125m/z_pos	-0.165609	-0.106124	0.0126864	0.286573	0.362673	0.317132	0.312782	0.154831	-0.509136	0.295642	0.312782	0.312782	0.2358	0.207251	-0.396547	-0.365826	-0.634049	-0.366192	-0.541206	-0.212648	0.140441	-0.223744	-0.377416	-0.346287	-0.310863	0.0270582	0.0239132	0.125474	-0.5721	-0.146057	0.142382	-0.453931	0.144313	0.355886	0.218397	-0.411624	-0.198219	0.223566	0.0219137	0.108969	0.119174	-0.400558	-0.580652	-0.209106	0.273899	-0.510618	0.0879548	0.246833	0.0861537
25.17_600.3230m/z_pos	-0.0907877	0.253472	0.0921126	0.403784	0.369838	0.284062	0.232651	0.25393	-0.155919	0.305422	0.232651	0.232651	0.158336	0.308166	-0.0109278	-0.00270527	-0.0401515	0.0302755	-0.326493	0.34591	0.366893	0.245611	0.0316769	0.0471025	0.110569	0.386175	0.464411	0.221678	-0.0603063	0.09513	0.220361	0.0860944	-0.0483168	0.259766	0.187563	-0.290151	0.385764	-0.128185	0.227166	-0.396536	0.188155	0.327971	-0.0889582	0.206428	-0.39985	0.065419	0.157546	0.118011	0.160547
24.53_847.5426m/z_pos	0.211716	-0.266743	-0.351893	0.194073	0.300292	0.231241	0.238892	0.147458	-0.0405797	0.317814	0.238892	0.238892	0.142838	0.232112	-0.130888	-0.133922	-0.0896765	-0.100475	-0.370757	0.375223	0.188642	0.0788894	-0.0520744	-0.0934193	0.0169868	0.106371	0.124989	0.350468	-0.27351	-0.261729	0.0967012	0.0680875	0.323464	0.32899	-0.0423401	-0.0829835	0.32896	-0.0624884	-0.14719	-0.19279	-0.0874129	0.13925	-0.387908	0.0995164	-0.159929	-0.326822	-0.130969	0.246998	-0.11625
24.23_947.4761m/z_pos	0.0894427	0.41176	0.0958843	-0.356777	-0.462749	-0.298451	-0.342078	-0.249009	0.370379	-0.389898	-0.342078	-0.342078	-0.409104	-0.294961	-0.0919338	-0.203857	-0.0879522	-0.116566	-0.0912952	-0.0162475	-0.0767519	0.464974	-0.10635	-0.123583	-0.131236	-0.33204	0.402631	-0.158833	0.064872	-0.0640119	-0.177184	-0.0825178	0.0359766	-0.231505	0.232825	0.213759	-0.0340042	-0.0965595	0.0237042	-0.00134747	0.138925	0.0480553	-0.18658	-0.266593	-0.192901	0.129923	0.0939168	-0.246723	0.100518
24.73_584.2951m/z_pos	0.24975	0.0983643	-0.232139	0.433088	0.38479	0.390812	0.370536	0.356806	-0.0641711	0.447717	0.370536	0.370536	0.307171	0.421365	-0.202294	-0.249706	0.087527	-0.219413	-0.470767	0.313739	0.103049	0.108624	-0.195535	-0.212095	-0.124664	0.368668	0.329445	0.11589	-0.162967	-0.0993188	0.170115	0.277402	-0.20053	0.144614	0.0927441	0.00552853	0.425015	-0.134783	0.106566	-0.524398	0.104765	0.265509	-0.0272364	0.201168	-0.564666	0.0597372	0.0621387	0.225369	0.0741462
24.40_456.3646m/z_pos	0.233714	-0.240578	-0.240186	0.122352	0.13129	0.0975063	0.176776	0.14908	0.0604038	0.265895	0.176776	0.176776	0.105614	0.209796	-0.0607882	-0.0900357	0.0748003	-0.113208	-0.248486	0.444136	0.136686	0.110923	-0.0470072	-0.115026	0.0102326	0.117636	0.0612443	0.427104	-0.0196749	-0.238038	0.403038	0.181331	0.0117946	0.217537	-0.226824	0.0377306	0.367004	0.0151086	-0.0835694	-0.266357	-0.110487	0.18716	-0.234287	0.0922238	-0.331492	-0.0372463	-0.149924	0.279743	-0.136152
24.55_859.0324m/z_pos	0.158704	-0.498317	-0.212918	-0.0340909	-0.0384796	-0.0219125	-0.0191686	-0.0144365	-0.0804905	-0.0689467	-0.0191686	-0.0191686	-0.119215	0.0414779	-0.171625	-0.040866	-0.246726	-0.0778395	0.0843483	0.190731	0.229176	-0.0793377	-0.0726979	-0.0604773	-0.00769715	0.167776	-0.385191	0.282895	0.0718107	0.224853	0.0729551	-0.120224	0.120399	0.00339165	-0.0149687	-0.093545	-0.108594	-0.0942504	-0.311803	0.139056	-0.426851	-0.00362629	-0.457689	0.177132	0.111292	-0.312403	-0.403721	-0.010739	-0.423847
20.32_441.7163m/z_pos	0.439871	-0.254812	-0.430923	0.4142	0.263782	0.419479	0.319788	0.28197	-0.173051	0.307583	0.319788	0.319788	0.205512	0.312522	-0.481271	-0.480256	-0.170103	-0.517264	-0.590954	-0.116403	-0.0491657	-0.0217152	-0.443169	-0.515432	-0.377271	0.219509	-0.0424677	-0.118512	-0.354939	0.114997	0.13203	0.103207	-0.267597	0.0726512	0.35415	0.0213507	-0.0954385	-0.232432	-0.284151	-0.256243	-0.174931	-0.193911	-0.225304	0.0992923	-0.366656	-0.208537	-0.233742	0.246723	-0.233142
24.47_761.4826m/z_pos	-0.114986	-0.162573	-0.130258	0.270901	0.507737	0.327686	0.499928	0.360956	-0.335485	0.560176	0.499928	0.499928	0.420624	0.420624	-0.11642	-0.121286	-0.271513	-0.122362	-0.449784	0.201065	0.253443	-0.216931	-0.115918	-0.111012	-0.0657901	0.209734	0.0111841	0.394265	-0.380074	-0.192309	0.108718	-0.096319	0.428283	0.477862	-0.118713	-0.219705	0.211534	0.255783	0.0169223	-0.108924	0.0323061	-0.135695	-0.280123	0.0220832	0.0797072	-0.271679	0.009538	0.31899	0.0101534
24.53_850.5497m/z_pos	0.181423	-0.363575	-0.424499	0.0875669	0.282687	0.151325	0.127314	0.0082494	-0.0229654	0.122236	0.127314	0.127314	0.0384564	0.113446	-0.0740565	-0.0418507	-0.0236969	0.00364676	-0.221326	0.34492	0.128508	0.0206188	0.0221703	0.023512	0.0851995	0.229423	-0.0148686	0.257471	-0.0700941	-0.0204617	0.0486367	0.0554699	0.170479	0.140188	-0.0337866	0.0198657	0.23977	-0.265719	-0.137578	-0.293513	-0.178731	0.0118459	-0.340213	0.212082	-0.214574	-0.353256	-0.198256	0.268476	-0.205165
24.73_540.3317m/z_pos	0.183417	0.133967	-0.158691	0.445558	0.356138	0.420696	0.405702	0.395964	-0.115642	0.482854	0.405702	0.405702	0.326935	0.405443	-0.316383	-0.314163	-0.120495	-0.260883	-0.61141	0.144066	0.0643223	0.106385	-0.271791	-0.2518	-0.225455	0.205353	0.336875	0.081569	-0.171258	-0.191672	0.14667	0.0844578	-0.175164	0.226336	0.251734	-0.0505107	0.338833	-0.0156404	0.089756	-0.456545	0.170806	0.130701	-0.198638	0.0281227	-0.486328	-0.0831518	0.136585	0.225369	0.138987
25.28_529.3655m/z_pos	-0.246856	0.55116	0.253951	0.106658	-0.145522	-0.0255045	-0.154104	-0.0930014	0.176693	-0.185291	-0.154104	-0.154104	-0.0705477	-0.0491363	0.223906	0.252659	0.175751	0.211371	-0.042733	-0.0313961	-0.311373	0.271673	0.219751	0.219131	0.251184	-0.351274	0.513786	-0.420103	0.0809117	-0.129429	-0.024588	-0.049723	-0.316392	-0.308058	0.00384653	-0.242753	0.159211	0.0526714	0.51362	-0.094814	0.437973	0.347167	0.227283	-0.197539	-0.197848	0.0891556	0.418761	-0.182442	0.438573
23.74_515.2256m/z_pos	-0.239181	0.581027	0.450056	0.119519	-0.215799	-0.055364	-0.203761	-0.0419736	0.0345212	-0.191793	-0.203761	-0.203761	-0.240633	-0.0979546	0.107507	0.100084	-0.0568557	0.111793	-0.210284	-0.0785667	0.104338	0.507957	0.09296	0.117052	0.100482	-0.181113	0.601742	-0.16262	0.148606	0.0788357	0.117456	-0.105109	-0.110671	-0.108412	0.360131	-0.313479	0.091358	0.0160932	0.209737	-0.0774793	0.255946	0.190048	0.0272243	-0.224201	-0.184614	0.258346	0.240343	-0.311086	0.231941
27.65_575.4966m/z_pos	-0.0770193	-0.0300719	-0.177975	0.15521	0.172663	0.131377	0.106403	0.0116607	-0.128868	0.127838	0.106403	0.106403	0.107406	0.0499755	-0.17643	-0.167031	-0.255708	-0.196932	-0.429117	-0.169544	-0.136336	0.00743411	-0.18683	-0.186035	-0.132862	-0.0595355	0.261779	-0.227306	-0.567964	-0.230988	0.124233	-0.205797	0.0893002	0.354555	0.214514	-0.254281	-0.0969511	0.0895321	-0.0244572	0.146667	0.015399	-0.271433	-0.245614	-0.0547488	0.14005	-0.250912	-0.0129834	0.269863	-0.00513298
25.10_848.5230m/z_pos	-0.0294754	-0.359082	-0.237401	0.0475943	0.316301	0.082464	0.151735	-0.0314277	-0.178424	0.216665	0.151735	0.151735	0.0804267	0.0804267	0.0112668	-0.0787492	-0.0689906	-0.111373	-0.306751	0.255616	0.15293	-0.152024	-0.0550656	-0.109262	-0.0091264	0.157688	0.00508351	0.311382	-0.461764	-0.262639	0.259351	0.016868	0.464992	0.328661	-0.340904	-0.152757	0.133606	0.235982	-0.183101	0.0463841	-0.220035	-0.216632	-0.193648	0.074252	0.276343	-0.0610338	-0.252586	0.324502	-0.243196
23.78_561.2322m/z_pos	-0.209378	0.486213	0.392205	0.0663993	-0.206859	-0.118585	-0.254198	-0.173237	0.0909699	-0.241451	-0.254198	-0.254198	-0.300784	-0.17223	0.141952	0.10635	-0.0627271	0.108271	-0.093159	-0.0557041	0.129844	0.488353	0.103118	0.118566	0.138947	-0.0552405	0.585685	-0.195473	0.0090121	0.170776	0.0967012	-0.0928466	-0.0373887	-0.0744279	0.4033	-0.327156	0.0206522	-0.0147302	0.125863	0.0825118	0.157103	0.158348	0.0240827	-0.0570772	-0.0474923	0.221987	0.13908	-0.279215	0.129467
27.82_599.4972m/z_pos	-0.320839	-0.102612	0.124695	0.294966	0.390577	0.318466	0.345955	0.200823	-0.566345	0.328292	0.345955	0.345955	0.283563	0.254848	-0.328341	-0.269971	-0.641488	-0.263924	-0.469974	-0.121615	0.272895	-0.266051	-0.285816	-0.244171	-0.233175	0.0792187	-0.0119097	0.293436	-0.465012	-0.134705	0.157017	-0.490323	0.238249	0.343949	0.0915662	-0.495671	-0.115657	0.335456	0.0866569	0.0759326	0.141006	-0.357699	-0.571053	-0.182268	0.362347	-0.509977	0.122286	0.269863	0.119266
23.67_582.2982m/z_pos	0.448657	-0.247608	-0.466668	0.425832	0.498779	0.543778	0.594317	0.468418	-0.0212054	0.603614	0.594317	0.594317	0.496916	0.597014	-0.241173	-0.257546	0.00162807	-0.23466	-0.508301	0.532457	-0.0140469	-0.263632	-0.223241	-0.218264	-0.155709	0.225081	-0.0881485	0.32217	0.0455404	-0.246489	0.0197628	0.198771	-0.152126	-0.0558361	-0.217931	0.176222	0.590949	0.205993	0.0207499	-0.530736	-0.0496193	0.23331	-0.234275	0.0545282	-0.434209	-0.195771	-0.0375904	0.290278	-0.0399962
23.76_657.2162m/z_pos	-0.104021	0.54148	0.377506	0.13525	-0.170895	-0.0304197	-0.158928	-0.0103118	0.0570792	-0.134872	-0.158928	-0.158928	-0.200797	-0.0793849	0.0435035	0.0617913	-0.0638887	0.0580967	-0.245644	-0.124777	0.0389755	0.474457	0.0497542	0.0601001	0.058923	-0.177447	0.593584	-0.235839	0.100707	0.0441837	0.0851142	-0.136175	-0.186944	-0.0231763	0.352834	-0.282018	0.0248507	-0.0323374	0.189545	-0.106568	0.249622	0.161853	0.0151545	-0.214692	-0.223586	0.258033	0.228595	-0.279215	0.222587
14.48_389.6532m/z_pos	-0.151296	0.504378	0.129255	-0.0442911	-0.110788	-0.140856	-0.0565844	-0.10017	0.367484	-0.0304565	-0.0565844	-0.0565844	0.0183836	-0.0600898	0.0492323	0.0277875	0.145968	0.110537	0.0157244	0.305141	0.100779	0.481988	0.0656643	0.129863	0.108701	0.0140061	0.630053	0.078414	-0.0042867	-0.111852	-0.0317216	0.083469	0.0284386	0.00903434	0.15422	0.0941944	0.380847	0.0110354	0.458182	-0.0204366	0.462983	0.532472	0.0732239	-0.0555402	-0.383231	-0.0723129	0.478585	-0.0107271	0.470184
24.49_815.5596m/z_pos	0.299101	-0.0353216	-0.367961	0.0915176	-0.013653	0.0842319	0.0621247	0.0235004	0.23911	0.0571149	0.0621247	0.0621247	-0.00590844	0.045298	-0.291824	-0.433958	0.00452124	-0.381511	-0.475294	0.144009	0.0481337	0.291766	-0.313955	-0.380685	-0.269685	0.0472953	0.349088	0.028325	-0.452748	-0.0329343	0.154726	0.185566	0.0881863	0.117729	0.334237	0.175661	0.136683	-0.0622367	-0.224912	-0.0603344	-0.118456	-0.0631429	-0.18362	0.0334735	-0.286887	-0.130148	-0.175684	0.29699	-0.158454
21.48_733.2799m/z_pos	0.115919	-0.0741396	-0.123471	-0.0790118	0.156259	-0.0867798	-0.0643005	-0.0352784	0.238976	-0.0183836	-0.0643005	-0.0643005	-0.107284	0.0425293	0.522716	0.548126	0.356218	0.530327	0.296181	0.724015	0.212458	0.158723	0.582223	0.531759	0.61111	0.183045	0.0865598	0.311651	0.343222	0.125329	0.0297211	0.323888	0.192218	-0.0112929	-0.287507	0.0216019	0.512783	-0.064373	0.0513092	-0.128458	-0.16713	0.589462	0.140111	0.330067	-0.148891	0.179732	-0.147326	-0.203815	-0.143726
23.01_549.3974m/z_pos	0.264418	-0.753174	-0.398262	-0.223296	0.0816545	-0.126194	-0.0552147	-0.190976	-0.0517712	0.0212603	-0.0552147	-0.0552147	-0.142196	-0.0560499	0.052575	-0.0324163	0.0361961	-0.0568801	0.0677801	0.443681	0.267075	-0.105204	0.02669	-0.0578831	0.0936435	0.299136	-0.331369	0.548763	-0.257381	0.0223755	0.222584	0.162244	0.502357	0.226521	-0.372713	0.065466	0.051327	-0.0943905	-0.490653	0.122712	-0.536548	-0.0787327	-0.322133	0.336249	0.230924	-0.0782025	-0.554664	0.0971508	-0.548625
23.80_651.1999m/z_pos	-0.110826	0.483555	0.299443	0.0965873	-0.202432	-0.0245178	-0.197915	-0.0529067	0.0850447	-0.221921	-0.197915	-0.197915	-0.225771	-0.0970732	0.106488	0.152063	-0.061169	0.12438	-0.111492	-0.17466	-0.0782611	0.402741	0.115879	0.127383	0.122229	-0.130208	0.468187	-0.367046	0.22627	0.157348	-0.0343701	-0.130607	-0.317644	-0.154304	0.393475	-0.228082	-0.0411233	-0.0817979	0.15367	-0.0623469	0.19938	0.12682	0.0898524	-0.127005	-0.198488	0.207198	0.192764	-0.268776	0.173517
4.63_506.9742m/z_pos	0.706435	-0.303851	-0.62319	-0.312961	-0.114561	-0.0167753	0.0114567	0.0260663	0.349777	-0.0624239	0.0114567	0.0114567	-0.0668238	0.0189747	-0.126125	-0.155021	0.129083	-0.193116	-0.0912637	0.0675888	-0.616501	-0.295044	-0.198981	-0.20618	-0.262261	-0.229196	-0.415624	-0.344273	0.231712	-0.278904	-0.319929	0.219982	-0.21119	-0.407076	-0.253896	0.656805	0.00931523	0.0380188	-0.371393	-0.200095	-0.471835	-0.193376	-0.0225807	-0.0827011	-0.193905	0.246894	-0.451987	-0.118261	-0.455596
24.51_829.0599m/z_pos	-0.00931213	0.0268749	-0.1184	0.149964	0.314005	0.170578	0.237445	0.186012	0.0344089	0.282417	0.237445	0.237445	0.166728	0.295744	0.0942271	0.115372	-0.00215837	0.174592	-0.11484	0.588815	0.235421	0.0180452	0.16765	0.188844	0.216995	0.284366	0.21128	0.37087	0.0735371	-0.224217	0.0422321	0.0728648	0.215637	0.126234	-0.227802	-0.140302	0.560257	0.17819	0.149459	-0.310758	0.00558145	0.320926	-0.212703	0.20932	-0.0782623	-0.110389	0.00372096	0.232797	0.00341088
24.55_814.9862m/z_pos	0.139868	-0.123968	-0.282357	0.190178	0.206128	0.12981	0.236017	0.174	0.0834743	0.337454	0.236017	0.236017	0.186384	0.186384	-0.191281	-0.221256	0.00414836	-0.191309	-0.40583	0.238717	0.110026	0.0949775	-0.163566	-0.191281	-0.128594	0.111948	0.284025	0.219019	-0.408687	-0.380354	0.17846	0.103582	0.314412	0.389613	-0.0580385	-0.059869	0.281506	0.182884	-0.111208	-0.0942079	-0.092614	0.0804355	-0.155787	0.0794267	-0.0687956	-0.138385	-0.127657	0.345162	-0.111208
12.40_278.2576m/z_pos	-0.0193656	-0.450285	-0.271311	-0.357381	-0.325476	-0.364019	-0.3185	-0.50262	0.25713	-0.354935	-0.3185	-0.3185	-0.2907	-0.354935	-0.0271401	0.0076265	-0.0234489	0.00201066	0.263911	0.0416388	-0.0612063	0.110416	0.0909404	0.00728761	0.148005	-0.0454192	-0.144176	-0.0207266	-0.297915	0.0447159	-0.0883453	-0.179384	0.295825	-0.170223	-0.235493	-0.0188473	-0.26966	-0.0970625	-0.180412	0.474295	-0.17681	0.00966365	-0.201455	0.258774	0.386832	-0.483001	-0.202626	-0.0321956	-0.195422
24.60_845.5436m/z_pos	-0.526472	0.624067	0.582472	-0.294494	-0.447789	-0.414659	-0.474387	-0.348996	0.0858584	-0.51538	-0.474387	-0.474387	-0.388119	-0.409605	0.402966	0.272791	0.150733	0.306933	0.343639	-0.250253	-0.00893362	0.339814	0.273251	0.299072	0.220914	-0.279157	0.391627	-0.264006	0.090947	0.17069	0.0384445	-0.0296031	0.0199506	-0.173269	0.105074	-0.134658	-0.149635	0.0474302	0.281046	0.298054	0.312374	-0.0192731	0.365786	-0.176149	0.264521	0.366595	0.298518	-0.258458	0.302132
21.50_344.1415m/z_pos	-0.0242627	-0.019399	0.0264856	0.200178	0.33754	0.189352	0.235016	0.173379	-0.0811052	0.28521	0.235016	0.235016	0.160585	0.331876	0.336738	0.329416	0.113065	0.335529	-0.0169053	0.680695	0.255731	-0.0369547	0.340833	0.354831	0.410594	0.186508	0.0443439	0.453978	0.314212	-0.108532	0.103212	0.122285	0.204644	-0.0500876	-0.459447	-0.234711	0.625956	0.196195	0.19242	-0.34151	-0.0111069	0.465546	-0.0993189	0.130181	-0.0563237	0.056135	0.00630393	-0.0536593	0.00150094
25.01_622.4171m/z_pos	-0.00592332	-0.229459	-0.345832	0.083727	0.320737	0.145753	0.26	0.131446	-0.105953	0.316008	0.26	0.26	0.210566	0.210566	-0.0104668	-0.0401336	-0.0303532	-0.0104683	-0.270839	0.276943	0.182572	-0.000777378	0.0360656	-0.0104668	0.0668996	0.268335	0.0577517	0.283121	-0.30201	-0.207201	0.0334096	0.0685387	0.460449	0.363823	-0.244769	-0.0540786	0.214904	0.0686569	-0.1226	-0.0808436	-0.0830071	-0.0321443	-0.105674	0.172395	0.0830279	-0.235824	-0.11496	0.360079	-0.1226
15.54_242.1093m/z_pos	-0.0471688	-0.304543	-0.246274	0.200979	0.0610467	0.0821447	0.0668725	-0.0363085	-0.0677061	0.0573459	0.0668725	0.0668725	0.146795	0.0611873	0.0969575	0.129593	0.212803	0.0803907	0.0112652	-0.107501	-0.153281	-0.12156	0.170727	0.0753556	0.209978	-0.0719622	-0.0958424	-0.205168	-0.420382	-0.0188667	-0.0445817	0.0475607	0.203182	-0.0440424	-0.322538	-0.292631	-0.101559	0.103457	-0.0705126	0.271065	-0.0759135	0.0328418	0.232814	0.202438	0.467822	-0.350763	-0.105319	0.117998	-0.084315
23.06_583.2130m/z_pos	-0.412243	0.109319	0.405742	-0.228234	-0.33955	-0.342894	-0.412564	-0.269215	-0.05459	-0.428502	-0.412564	-0.412564	-0.368111	-0.360974	0.322163	0.390428	0.068025	0.317684	0.311105	-0.282565	0.021144	0.0683102	0.319193	0.297033	0.250653	-0.333879	0.107958	-0.0900379	-0.0414565	-0.0316831	-0.0265894	-0.154879	0.334217	-0.0406726	-0.173949	-0.367396	-0.285536	0.222646	-0.017711	0.402847	-0.0291182	-0.139157	0.207325	-0.160345	0.607838	0.138386	-0.0375234	-0.225369	-0.027317
23.74_583.2130m/z_pos	-0.230607	0.590871	0.41598	0.0928524	-0.233488	-0.101245	-0.246166	-0.113096	0.107843	-0.227564	-0.246166	-0.246166	-0.284661	-0.149056	0.154548	0.137523	-0.0285566	0.141249	-0.141347	-0.083055	0.0643223	0.547154	0.128038	0.148517	0.14827	-0.172255	0.638228	-0.238021	0.102069	0.0797696	0.0929198	-0.0649492	-0.0695857	-0.0866177	0.419272	-0.315126	0.084368	-0.0165604	0.191219	0.00314549	0.232045	0.212359	0.0540032	-0.168056	-0.152674	0.23985	0.212232	-0.28976	0.202026
23.78_590.2330m/z_pos	-0.206935	0.619819	0.417615	0.111756	-0.176751	-0.0585845	-0.17586	-0.0240016	0.0991072	-0.194421	-0.17586	-0.17586	-0.207621	-0.107523	0.093146	0.120517	-0.0769846	0.120352	-0.182998	-0.125586	0.0581941	0.474538	0.115879	0.121845	0.107615	-0.20814	0.612388	-0.249833	0.0996734	0.123132	0.0567107	-0.135374	-0.154186	-0.0833769	0.437147	-0.28699	0.0272641	0.0493092	0.249901	-0.0249838	0.279372	0.166754	0.0613913	-0.216068	-0.16068	0.189756	0.259524	-0.268776	0.255314
24.56_849.5498m/z_pos	0.214858	-0.315219	-0.349882	-0.0521184	0.146142	0.0564971	0.0302951	-0.135267	0.114173	0.122425	0.0302951	0.0302951	-0.0303892	-0.0303892	-0.0907463	-0.0954536	-0.0795546	-0.0450483	-0.163139	0.280782	0.0826013	0.100359	-0.0350391	-0.0370934	0.0127243	0.0571845	0.088122	0.212889	-0.312145	-0.275886	-0.0235126	0.0475337	0.396471	0.324202	0.0428086	0.0568323	0.185796	-0.111916	-0.2532	0.0245178	-0.123751	0.011335	-0.406734	0.124701	0.00391876	-0.289597	-0.144007	0.260246	-0.140209
23.76_839.5583m/z_pos	-0.273374	0.639774	0.460497	0.130573	-0.088733	-0.0412011	-0.125383	-0.0479383	-0.00784412	-0.114033	-0.125383	-0.125383	-0.16318	-0.0913917	0.0379147	0.0378603	-0.126803	0.0485377	-0.246087	-0.118031	0.0530568	0.412931	0.0049234	0.060158	0.0144067	-0.202421	0.617669	-0.195474	-0.00776457	-0.0183073	0.15788	-0.130178	-0.116883	-0.0462133	0.38303	-0.306351	0.0764202	0.0631583	0.339079	-0.0709608	0.35176	0.138997	-0.0318826	-0.252529	-0.185199	0.194148	0.323982	-0.248274	0.324586
17.12_355.6537m/z_pos	-0.135721	0.310474	0.115907	0.551302	0.149476	0.397333	0.28235	0.324716	-0.202895	0.247219	0.28235	0.28235	0.331728	0.281791	-0.189394	-0.0971331	-0.0809903	-0.141437	-0.418221	-0.468507	-0.227141	-0.0355951	-0.170727	-0.136142	-0.153772	-0.178698	0.315839	-0.452217	-0.328647	-0.043573	0.0242913	-0.120328	-0.367646	0.0922256	0.365258	-0.350906	-0.0992923	0.131275	0.218739	-0.0271739	0.350163	-0.154308	0.142927	-0.156873	-0.036294	-0.230141	0.324358	0.246723	0.332759
19.42_428.7087m/z_pos	0.0818577	0.305567	0.212918	0.224153	0.0294256	0.194634	0.0563614	0.198243	-0.239688	0.0661999	0.0563614	0.0563614	-0.0417526	0.126082	-0.226947	-0.203591	-0.185858	-0.234273	-0.494107	-0.193405	0.0309577	0.198344	-0.295174	-0.228456	-0.289174	0.0157139	0.314565	-0.108051	0.0319	0.0712785	0.210139	-0.0540415	-0.367027	0.0384387	0.364809	-0.105615	-0.0621836	-0.140282	0.0228295	-0.37209	0.113847	-0.175271	-0.144966	-0.22082	-0.448888	0.329526	0.0895156	-0.118129	0.0753974
4.65_367.1715m/z_pos	0.1665	-0.546139	-0.438237	0.177466	0.0844478	0.202233	0.213287	0.028596	-0.0296346	0.153448	0.213287	0.213287	0.173212	0.13039	-0.301808	-0.213296	-0.180858	-0.271188	-0.192064	-0.137831	-0.0825729	-0.161929	-0.186776	-0.264616	-0.124398	0.00120796	-0.327124	-0.0196122	-0.353667	0.077972	-0.0906325	-0.109676	0.0983798	-0.00301279	0.0559884	-0.0288992	-0.218404	-0.0547414	-0.282476	0.219959	-0.155197	-0.202695	-0.238318	0.132222	0.114363	-0.687128	-0.186416	0.28976	-0.190018
24.16_550.3817m/z_pos	0.124652	-0.197766	-0.300335	0.57127	0.393786	0.509711	0.468579	0.310472	-0.154241	0.485916	0.468579	0.468579	0.470516	0.420467	-0.0944047	-0.0357361	0.0634949	-0.107259	-0.462434	-0.114432	-0.322186	-0.252863	-0.0720048	-0.0959152	-0.00956575	-0.06341	-0.0518658	-0.28042	-0.268087	-0.188638	0.0564243	0.0347968	-0.217371	0.0252772	-0.0929098	-0.204418	0.132004	0.136637	0.0321774	-0.148552	0.0857061	-0.0561493	0.091499	0.0429409	-0.0598613	-0.317865	0.0658584	0.31178	0.0718729
23.97_542.3398m/z_pos	0.213387	0.285242	-0.130512	0.0403298	-0.109403	-0.000257794	0.000429147	0.154161	0.380825	-0.0651011	0.000429147	0.000429147	0.0346107	0.0203269	-0.0109387	-0.0851785	0.385888	-0.0484139	0.132044	-0.0222816	-0.0501114	0.1905	-0.039958	-0.0652552	-0.112405	0.02345	0.0364746	-0.260482	0.25663	0.307037	0.0330443	0.452568	-0.415049	-0.0695289	0.326318	0.516761	0.0908924	-0.329704	-0.0183237	-0.194926	-0.0075097	0.0587459	0.458159	0.126637	-0.559608	0.316308	-0.0207268	0.268476	-0.00630815
14.58_409.7087m/z_pos	-0.0691271	-0.0692752	-0.019844	0.415124	0.395549	0.510744	0.522712	0.4359	-0.446652	0.484266	0.522712	0.522712	0.425967	0.447417	-0.323745	-0.274305	-0.309566	-0.289297	-0.717644	-0.13317	0.072018	-0.269915	-0.326473	-0.282711	-0.34357	0.0358194	-0.0420973	0.203617	-0.18073	-0.15037	0.0658761	-0.170409	0.0161397	0.0358408	-0.0483816	-0.142236	0.0595266	0.322583	-0.00150362	-0.351573	0.147054	-0.406598	-0.200169	-0.242196	-0.0842068	-0.218024	0.124199	0.268776	0.109163
7.75_439.1529m/z_pos	-0.0858827	-0.383473	-0.23426	-0.423103	-0.332114	-0.448835	-0.361226	-0.47716	0.313141	-0.367947	-0.361226	-0.361226	-0.328985	-0.343253	0.207228	0.156151	0.148753	0.189923	0.421741	0.26686	0.0958843	0.203944	0.292785	0.190398	0.355796	0.074377	-0.036434	0.169526	-0.23634	0.165308	-0.019433	0.0126036	0.42795	-0.0214566	-0.249913	0.013564	-0.0784364	-0.123688	-0.152127	0.478575	-0.180332	0.158655	-0.08003	0.388781	0.386374	-0.364565	-0.207337	0.0107271	-0.197735
7.88_566.2513m/z_pos	0.0627713	0.139445	0.0153572	0.21621	0.105811	0.193474	0.0900607	0.181623	-0.0140374	0.0573715	0.0900607	0.0900607	0.0376071	0.187487	0.0120623	0.103573	0.134425	0.0568012	-0.128903	0.0532175	-0.0994881	-0.120719	-0.00283384	0.0583009	-0.0381948	0.162833	0.0587383	-0.246044	0.118366	0.0494347	-0.126657	0.186283	-0.165566	-0.399948	-0.0961633	-0.0658398	0.122016	0.270947	-0.0069043	-0.190302	-0.156998	0.12901	0.309697	0.135624	-0.0165826	0.379737	-0.12818	-0.225369	-0.138386
24.51_623.4024m/z_pos	0.387394	-0.182222	-0.278993	0.327501	0.312216	0.411653	0.332602	0.278572	-0.0950045	0.413309	0.332602	0.332602	0.258564	0.390238	-0.108951	-0.121286	0.0673427	-0.0569305	-0.329938	0.319285	0.063646	-0.0424679	-0.0330062	-0.0533164	0.0247392	0.148076	0.0411671	0.19462	-0.0413188	-0.175957	-0.148865	0.132164	0.0326746	0.0347396	-0.177413	-0.0247265	0.369603	-0.142861	-0.0827652	-0.447441	0.0366136	0.251334	-0.186748	0.148538	-0.244689	-0.140609	0.00892264	0.0329989	0.0230758
16.98_432.7158m/z_pos	-0.114636	0.189654	0.15602	0.267869	0.221927	0.34341	0.380828	0.316617	-0.26582	0.336817	0.380828	0.380828	0.328033	0.38513	-0.285725	-0.416013	-0.202218	-0.386047	-0.441183	0.071031	0.15513	-0.199108	-0.416059	-0.377197	-0.400515	0.269133	0.0921704	0.283709	-0.0223008	-0.0487606	0.0920621	-0.0597152	-0.225211	-0.187169	-0.0884702	0.0304069	0.197312	0.269337	0.206229	-0.428236	0.252457	-0.175395	-0.0659778	-0.107728	-0.265322	0.100563	0.233245	0.203905	0.232045
5.02_548.1893n_pos	-0.2047	0.307166	0.00579065	0.391711	0.469552	0.323531	0.364489	0.364263	-0.134671	0.441973	0.364489	0.364489	0.353524	0.432085	0.240526	0.268583	0.272514	0.327957	-0.238595	0.50713	0.110913	0.0567018	0.278675	0.342747	0.304701	0.161491	0.276696	0.190901	0.149486	-0.235084	0.221869	0.325916	0.0723763	0.13642	-0.3353	-0.182941	0.69253	0.181596	0.431657	-0.499343	0.275155	0.47166	0.16247	0.062524	-0.269505	0.114147	0.273053	0.268476	0.268847
19.51_372.6892m/z_pos	-0.358804	0.26097	0.473601	0.151344	0.17589	0.0247484	0.0665968	0.146894	-0.265259	0.151133	0.0665968	0.0665968	0	0.158505	0.22207	0.265305	-0.0220633	0.274933	-0.104411	0.360189	0.45199	0.117988	0.210228	0.287094	0.22905	0.229589	0.362606	0.47458	0.141611	-0.0314507	0.273771	-0.0390742	0.219532	0.113007	-0.223388	-0.426229	0.369678	0.276669	0.283413	-0.241366	0.145118	0.265525	-0.0455965	0.0256526	0.0208207	0.294576	0.15628	-0.19954	0.148528
21.52_326.6725m/z_pos	-0.00039773	0.114725	0.0524945	-0.0793072	0.133078	-0.00276191	0.0175395	0.00644445	-0.0122093	0.108888	0.0175395	0.0175395	-0.0271402	0.0791316	0.212984	0.188141	0.0165935	0.237414	0.034262	0.434466	0.21422	0.084039	0.146688	0.253396	0.182938	0.0470526	0.221799	0.28738	-0.130439	-0.194861	-0.0657305	0.163237	0.517351	0.243592	-0.0794211	-0.0995322	0.359041	0.156307	0.0118002	0.0501818	-0.0221701	0.281884	-0.18935	0.0132378	0.135378	0.1273	0.00286066	-0.127838	0
24.23_846.5162m/z_pos	0.0271316	0.469604	0.105296	-0.334889	-0.428626	-0.254137	-0.192555	-0.211559	0.44605	-0.246406	-0.192555	-0.192555	-0.176653	-0.254062	-0.229208	-0.302662	-0.114633	-0.248193	-0.125148	-0.204245	-0.291288	0.256104	-0.276756	-0.254387	-0.335081	-0.414258	0.35733	-0.336453	-0.105728	-0.298027	-0.31615	-0.151751	0.0219532	-0.341745	0.179681	0.30228	-0.0921853	0.214659	0.139226	0.137161	0.252095	-0.0512832	-0.0396544	-0.35855	-0.0825446	0.0759697	0.235971	-0.19954	0.245274
23.76_855.5241m/z_pos	-0.193256	0.591993	0.371283	0.155337	-0.108272	0.0167915	-0.106424	0	0.0162249	-0.101481	-0.106424	-0.106424	-0.137824	-0.0360634	0.0281519	-0.00425932	-0.0877208	0.00665503	-0.298544	-0.0773284	0.045787	0.431097	-0.0170539	0.0145878	-0.00621294	-0.203477	0.597494	-0.182372	0.0294086	-0.0133873	0.120692	-0.0782603	-0.127422	-0.0836109	0.375634	-0.255159	0.124957	0.00890123	0.252828	-0.153078	0.291348	0.137291	-0.0224774	-0.246333	-0.260601	0.219199	0.261082	-0.218591	0.265974
23.02_651.1993m/z_pos	-0.30785	0.086928	0.282882	-0.19094	-0.311762	-0.333731	-0.431811	-0.283619	-0.0103249	-0.429406	-0.431811	-0.431811	-0.418224	-0.367344	0.330785	0.389352	0.151088	0.306387	0.297348	-0.293666	-0.0942941	0.0866756	0.327172	0.282799	0.261619	-0.262404	0.0851199	-0.259656	-0.000291174	-0.0538924	0.00989991	-0.0411896	0.224472	-0.0887886	-0.18847	-0.328993	-0.28121	0.134221	-0.0856008	0.329381	-0.137267	-0.106905	0.303446	-0.0508142	0.532848	0.250382	-0.159584	-0.218591	-0.151941
23.76_861.5398m/z_pos	-0.192796	0.549286	0.35796	0.209995	-0.0417981	0.0484324	-0.0530117	0.00399168	-0.0113929	-0.0422492	-0.0530117	-0.0530117	-0.119092	0.00255196	0.00480221	-0.0353232	-0.152525	-0.0293366	-0.302804	-0.039331	0.108285	0.413421	-0.0473679	-0.0137577	-0.00369877	-0.132014	0.575085	-0.126846	0.000442994	0.0100967	0.131274	-0.0997745	-0.0881668	-0.038123	0.406601	-0.298646	0.142085	-0.0154431	0.251165	-0.122191	0.283103	0.168074	-0.0909505	-0.204166	-0.270965	0.133645	0.249305	-0.19954	0.249615
23.74_817.5766m/z_pos	-0.184799	0.56538	0.351536	0.150399	-0.0445655	0.00290455	-0.0753115	-0.00343265	0.00753641	-0.0582403	-0.0753115	-0.0753115	-0.143209	-0.0407963	-0.0175146	-0.0264762	-0.129688	-0.0141682	-0.303466	-0.054089	0.0709459	0.407922	-0.0541302	-0.00128784	-0.0391478	-0.152286	0.557065	-0.152132	0.0231502	-0.0299403	0.15707	-0.0658383	-0.090997	-0.0358976	0.389432	-0.228462	0.128315	0.00353617	0.259372	-0.150375	0.265526	0.145105	-0.0758063	-0.224319	-0.29392	0.20399	0.235989	-0.208993	0.234142
24.19_843.5098m/z_pos	0.160725	-0.159219	-0.208883	-0.620648	-0.497118	-0.502849	-0.380312	-0.455052	0.382695	-0.42203	-0.380312	-0.380312	-0.433348	-0.433348	-0.169045	-0.300557	-0.0959732	-0.316732	0.108779	-0.0570155	-0.116637	0.154306	-0.282032	-0.327048	-0.305626	-0.10983	-0.0793479	-0.0899521	-0.271119	-0.0726524	-0.0882534	0.00116158	0.326917	-0.206958	-0.038952	0.406118	-0.325305	0.0521566	-0.372925	0.447931	-0.348498	-0.271035	-0.131197	-0.0131648	0.187519	0.133211	-0.372925	-0.163015	-0.372925
4.56_259.0587m/z_pos	-0.784288	0.497186	0.646489	0.177105	0.0185625	-0.130395	-0.134966	-0.104316	-0.092179	-0.0757082	-0.134966	-0.134966	-0.0326084	-0.0915871	0.445827	0.453865	0.0896922	0.501578	0.212824	0.115693	0.478199	0.386353	0.506677	0.51189	0.552213	0.02795	0.683483	0.253693	-0.123595	0.128704	0.206288	-0.174114	0.304512	0.345052	0.0675461	-0.67218	0.223259	0.0898076	0.535509	0.178587	0.53923	0.355863	0.178142	0.0787147	0.259004	-0.147598	0.517524	0.0775988	0.536129
24.53_887.5312m/z_pos	0.214733	-0.0982573	-0.0715697	0.135829	0.370265	0.296963	0.314296	0.141739	-0.18567	0.405575	0.314296	0.314296	0.250149	0.250149	-0.140407	-0.0449427	-0.258693	-0.0416179	-0.36296	0.204338	-0.0487435	-0.119395	-0.0729335	-0.0244302	-0.0212521	-0.0301972	0.0617589	0.268567	-0.0403179	-0.437618	-0.193037	-0.214767	0.15051	0.0816721	-0.157523	-0.135038	0.223633	0.070767	0.135012	-0.381882	0.216469	0.170085	-0.454516	-0.193347	-0.192121	-0.265214	0.213903	-0.171975	0.209413
22.91_543.3725m/z_pos	-0.813939	0.529937	0.683892	0.258402	0.0990569	0.0142365	-0.00715451	0.0158481	-0.248353	-0.0180316	-0.00715451	-0.00715451	0.094165	0.056957	0.366301	0.372712	0.00750424	0.419026	0.216415	0.0615243	0.465752	0.185651	0.427362	0.428924	0.467935	0.0881644	0.500363	0.24469	-0.0804883	0.246004	0.0924125	-0.206881	0.187641	0.132721	-0.0111407	-0.689632	0.152288	0.172909	0.618163	0.094408	0.603765	0.310339	0.203195	0.0548614	0.319568	-0.196247	0.5781	0.078328	0.59688
23.51_587.2137m/z_pos	-0.230233	0.718878	0.342294	-0.166928	-0.408544	-0.303801	-0.317183	-0.132426	0.392625	-0.367787	-0.317183	-0.317183	-0.245287	-0.275053	0.205422	0.165963	0.2336	0.213575	0.237714	-0.230542	-0.14504	0.417773	0.180776	0.201492	0.0981779	-0.276584	0.413701	-0.519356	0.215232	0.173843	-0.0977783	0.107906	-0.200508	-0.205757	0.32397	0.123673	-0.0550978	-0.010552	0.258846	0.163984	0.253838	0.159703	0.475428	-0.104047	-0.0933068	0.385296	0.253838	-0.190225	0.256342
4.57_393.9981m/z_pos	-0.717157	0.442844	0.688534	0.318301	0.268607	0.141559	0.0915181	0.186148	-0.495079	0.155988	0.0915181	0.0915181	0.103324	0.185182	0.244725	0.290628	-0.170661	0.348009	0.0384357	0.141854	0.66672	0.179112	0.297891	0.363943	0.351781	0.251898	0.444687	0.490077	0.00596209	0.204769	0.21076	-0.205393	0.234819	0.442534	0.116308	-0.690942	0.216371	-0.0259004	0.484828	-0.135638	0.509867	0.231243	-0.0918051	0.020573	0.0816807	-0.0798135	0.492966	0.078328	0.496096
22.04_721.3874m/z_pos	0.0590902	-0.0348538	0.0773333	0.477215	0.564668	0.502487	0.438389	0.365181	-0.390752	0.519098	0.438389	0.438389	0.357038	0.488712	-0.00772702	0.00529525	-0.0411671	-0.02473	-0.376866	0.34941	0.157632	-0.324363	-0.0916252	-0.00386351	-0.027186	0.35682	0.0473541	0.279138	0.00234433	-0.136113	0.113407	0.0707152	-0.0692139	0.0571273	-0.295688	-0.2774	0.392848	0.315191	0.132609	-0.441224	0.0304601	0.159962	-0.0546287	0.0439339	-0.0841028	0.261833	0.0643046	0.0329989	0.0532282
4.57_370.9936m/z_pos	0.846663	-0.350515	-0.69828	-0.285798	-0.21803	-0.0695706	-0.0435233	-0.0910596	0.423988	-0.0953099	-0.0435233	-0.0435233	-0.113628	-0.0615364	-0.233982	-0.383998	0.155652	-0.395179	-0.15056	0.059667	-0.534907	-0.118863	-0.344093	-0.408486	-0.36229	-0.244089	-0.297991	-0.311149	-0.0318972	-0.260296	-0.264121	0.273609	-0.132599	-0.400519	-0.141263	0.686749	-0.012533	-0.062113	-0.468552	-0.031157	-0.47356	-0.108064	-0.0545934	-0.0697591	-0.196451	0.136152	-0.478568	-0.190225	-0.468552
4.57_296.0211m/z_pos	-0.721335	0.491864	0.724736	0.269546	0.181604	0.0905224	0.0295124	0.109862	-0.382867	0.056957	0.0295124	0.0295124	0.0420737	0.101607	0.25966	0.32654	-0.229726	0.386007	0.0146888	0.115387	0.622163	0.235158	0.322066	0.407176	0.368098	0.134766	0.545873	0.440582	0.0327915	0.197038	0.131762	-0.330911	0.234104	0.358111	0.198304	-0.707711	0.194379	0.0964071	0.49234	-0.0414646	0.526769	0.226457	-0.128772	-0.0737791	0.141004	-0.159314	0.528021	-0.0111897	0.523639
23.78_871.4939m/z_pos	-0.226147	0.565894	0.361177	0.18959	-0.0738381	0.0338522	-0.0241297	0.0674291	0.0166627	-0.0202348	-0.0241297	-0.0241297	-0.0771267	0.0524931	0.00214771	-0.0202373	-0.0949946	0.0343683	-0.292475	0.0582804	0.207576	0.452456	-0.00247699	0.0502028	0.0325866	-0.0578134	0.622301	-0.0199997	0.00885772	0.0847389	0.110874	-0.0782819	-0.0443107	-0.0189093	0.341072	-0.260947	0.208611	0.0282576	0.293435	-0.132495	0.333201	0.235383	-0.0647158	-0.136409	-0.258707	0.0971704	0.310111	-0.171975	0.306263
[truncated: 23 more columns]
